# Supplementary material for: FGF2 as a Potential Tumor Suppressor in Lung Adenocarcinoma
Source: Diagnostics (Basel). 2026 Jan 13;16(2):250. doi: 10.3390/diagnostics16020250 (PMC12839716; doi:10.3390/diagnostics16020250)
Supplement: Supplementary file 1 [file diagnostics-16-00250-s001.zip]

Archive with 11 entries (11 files):
- Supplementary Files S1.xlsx
- Supplementary Files S10.pdf
- Supplementary Files S11.xlsx
- Supplementary Files S2.xlsx
- Supplementary Files S3.xlsx
- Supplementary Files S4.xlsx
- Supplementary Files S5.pdf
- Supplementary Files S6.xlsx
- Supplementary Files S7.pdf
- Supplementary Files S8.pdf
- Supplementary Files S9.pdf
