# Supplementary material for: FGF2 as a Potential Tumor Suppressor in Lung Adenocarcinoma
Source: Diagnostics (Basel). 2026 Jan 13;16(2):250. doi: 10.3390/diagnostics16020250 (PMC12839716; doi:10.3390/diagnostics16020250)
Supplement: Supplementary file 1 [file diagnostics-16-00250-s001.zip › Supplementary Files S1.xlsx]

## Sheet: GSE19804.top.table (1)
ID	adj.P.Val	P.Value	t	B	logFC	SE	Gene.symbol	Gene.title
217046_s_at	6.23e-36	2.05e-40	-20.1877	81.1259	-3.46292	0.171536	AGER	advanced glycosylation end-product specific receptor
215918_s_at	6.23e-36	2.28e-40	-20.1647	81.0223	-2.5091	0.12443	SPTBN1	spectrin beta, non-erythrocytic 1
202524_s_at	5.57e-34	3.06e-38	-19.1171	76.2386	-2.47131	0.129273	SPOCK2	sparc/osteonectin, cwcv and kazal-like domains proteoglycan (testican) 2
230469_at	8.87e-33	6.49e-37	-18.4782	73.2499	-3.41382	0.184749	RTKN2	rhotekin 2
228540_at	9.94e-33	9.09e-37	-18.4084	72.92	-1.2188	0.0662092	QKI	QKI, KH domain containing RNA binding
239650_at	2.66e-32	2.92e-36	-18.1679	71.7788	-3.10513	0.170913	NCKAP5	NCK associated protein 5
1557729_at	6.01e-32	7.7e-36	-17.9688	70.8282	-1.77003	0.0985061	GRK5	G protein-coupled receptor kinase 5
206208_at	9.29e-32	1.36e-35	-17.8525	70.2707	-2.50273	0.140189	CA4	carbonic anhydrase 4
206209_s_at	4.14e-31	6.82e-35	-17.525	68.6904	-3.86942	0.220795	CA4	carbonic anhydrase 4
217771_at	7.18e-31	1.31e-34	17.3927	68.0482	2.06918	0.118969	GOLM1	golgi membrane protein 1
229893_at	8.51e-31	1.71e-34	-17.3392	67.788	-1.87659	0.108228	FRMD3	FERM domain containing 3
207302_at	1.05e-30	2.31e-34	-17.2788	67.4937	-2.08049	0.120407	SGCG	sarcoglycan gamma
205941_s_at	1.27e-30	3.01e-34	17.2254	67.2327	3.79823	0.220502	COL10A1	collagen type X alpha 1 chain
213715_s_at	1.68e-30	4.31e-34	-17.1537	66.8825	-2.01436	0.11743	KANK3	KN motif and ankyrin repeat domains 3
204396_s_at	1.06e-29	2.91e-33	-16.7726	65.0077	-2.52073	0.150288	GRK5	G protein-coupled receptor kinase 5
229641_at	2.15e-29	6.3e-33	-16.6197	64.2502	-2.33122	0.140269	CCBE1	collagen and calcium binding EGF domains 1
209470_s_at	3.52e-29	1.1e-32	-16.5102	63.7063	-4.19843	0.254292	GPM6A	glycoprotein M6A
210081_at	1.15e-28	3.8e-32	-16.2657	62.4856	-4.39762	0.270361	AGER	advanced glycosylation end-product specific receptor
231991_at	1.75e-28	6.07e-32	-16.174	62.0257	-1.7766	0.109843	CCM2L	CCM2 like scaffolding protein
205637_s_at	2.07e-28	7.58e-32	-16.1303	61.8063	-1.59067	0.098614	SH3GL3	SH3 domain containing GRB2 like 3, endophilin A3
230132_at	2.71e-28	1.04e-31	-16.0681	61.4936	-1.98683	0.12365	PCAT19	prostate cancer associated transcript 19 (non-protein coding)
217428_s_at	3.7e-28	1.49e-31	15.9987	61.144	4.2583	0.266165	COL10A1	collagen type X alpha 1 chain
209469_at	4.16e-28	1.75e-31	-15.9671	60.9848	-3.61581	0.226453	GPM6A	glycoprotein M6A
203435_s_at	4.3e-28	1.89e-31	-15.9522	60.9095	-2.19432	0.137556	MME	membrane metallo-endopeptidase
205107_s_at	8.1e-28	3.7e-31	15.8213	60.2481	1.61093	0.10182	EFNA4	ephrin A4
241672_at	8.13e-28	3.87e-31	-15.813	60.2057	-2.71899	0.171947	SERTM1	serine rich and transmembrane domain containing 1
220027_s_at	8.16e-28	4.03e-31	-15.8049	60.1647	-1.95229	0.123525	RASIP1	Ras interacting protein 1
232224_at	1.09e-27	5.6e-31	-15.7412	59.842	-1.50619	0.0956843	MASP1	mannan binding lectin serine peptidase 1
217177_s_at	1.73e-27	9.15e-31	-15.646	59.3586	-1.93427	0.123627	PTPRB	protein tyrosine phosphatase, receptor type B
205200_at	2.47e-27	1.36e-30	-15.5701	58.9721	-2.87982	0.184959	EXOSC7///CLEC3B	exosome component 7///C-type lectin domain family 3 member B
226028_at	3.38e-27	1.92e-30	-15.5033	58.6321	-2.39167	0.154268	ROBO4	roundabout guidance receptor 4
242324_x_at	3.87e-27	2.32e-30	-15.4661	58.4422	-1.79576	0.116109	CCBE1	collagen and calcium binding EGF domains 1
209904_at	3.87e-27	2.34e-30	-15.4652	58.4374	-3.11719	0.201562	TNNC1	troponin C1, slow skeletal and cardiac type
221861_at	6.3e-27	3.92e-30	-15.3657	57.9287	-1.21063	0.0787878	ARRB1	arrestin beta 1
238062_at	6.65e-27	4.26e-30	-15.3496	57.8466	-2.28972	0.149171	GPIHBP1	glycosylphosphatidylinositol anchored high density lipoprotein binding protein 1
49111_at	6.95e-27	4.57e-30	-15.3359	57.7765	-1.32454	0.0863682	ARRB1	arrestin beta 1
235228_at	1.18e-26	7.95e-30	-15.2298	57.2323	-2.58146	0.169501	CCDC85A	coiled-coil domain containing 85A
1556579_s_at	1.4e-26	9.72e-30	-15.1913	57.0349	-2.85504	0.187939	IGSF10	immunoglobulin superfamily member 10
209875_s_at	1.55e-26	1.1e-29	15.1672	56.9109	4.50335	0.296914	SPP1	secreted phosphoprotein 1
222416_at	1.93e-26	1.41e-29	15.1198	56.6674	1.08629	0.0718452	ALDH18A1	aldehyde dehydrogenase 18 family member A1
226950_at	2.03e-26	1.52e-29	-15.1059	56.5955	-1.99019	0.13175	ACVRL1	activin A receptor like type 1
219719_at	3.56e-26	2.73e-29	-14.9938	56.0179	-1.89779	0.126571	HIGD1B	HIG1 hypoxia inducible domain family member 1B
227780_s_at	7.55e-26	5.94e-29	-14.8461	55.2543	-1.80961	0.121891	ECSCR	endothelial cell surface expressed chemotaxis and apoptosis regulator
202523_s_at	1.18e-25	9.48e-29	-14.7573	54.7946	-1.29999	0.0880912	SPOCK2	sparc/osteonectin, cwcv and kazal-like domains proteoglycan (testican) 2
225314_at	1.18e-25	9.7e-29	14.7529	54.7715	1.78812	0.121205	OCIAD2	OCIA domain containing 2
204271_s_at	1.18e-25	9.93e-29	-14.7485	54.7486	-2.76944	0.187778	EDNRB	endothelin receptor type B
207547_s_at	1.18e-25	1.02e-28	-14.7437	54.7241	-2.64946	0.1797	FAM107A	family with sequence similarity 107 member A
209793_at	1.23e-25	1.08e-28	-14.7328	54.6675	-1.99308	0.135282	GRIA1	glutamate ionotropic receptor AMPA type subunit 1
226244_at	2.22e-25	1.99e-28	-14.6171	54.0664	-1.56609	0.107141	CLEC14A	C-type lectin domain family 14 member A
227929_at	2.79e-25	2.55e-28	-14.5698	53.8203	-2.23043	0.153086	LIN7A	lin-7 homolog A, crumbs cell polarity complex component
222738_at	3.75e-25	3.57e-28	-14.5062	53.4889	-1.91168	0.131784	WWC2///CLDN22	WW and C2 domain containing 2///claudin 22
210608_s_at	3.75e-25	3.65e-28	14.5018	53.4659	1.86582	0.128661	FUT2	fucosyltransferase 2
235670_at	3.75e-25	3.66e-28	-14.5015	53.4644	-2.68906	0.185433	STX11	syntaxin 11
227779_at	3.75e-25	3.71e-28	-14.4991	53.4518	-1.71587	0.118343	ECSCR	endothelial cell surface expressed chemotaxis and apoptosis regulator
206283_s_at	4.01e-25	4.03e-28	-14.4834	53.3697	-2.21434	0.152888	TAL1	TAL bHLH transcription factor 1, erythroid differentiation factor
43511_s_at	4.74e-25	4.86e-28	-14.4482	53.186	-1.38765	0.0960431	ARRB1	arrestin beta 1
212115_at	5.44e-25	5.67e-28	14.419	53.0334	1.09549	0.0759754	HN1L	hematological and neurological expressed 1 like
209074_s_at	6.01e-25	6.37e-28	-14.397	52.9187	-3.44448	0.23925	FAM107A	family with sequence similarity 107 member A
228568_at	6.65e-25	7.18e-28	-14.3745	52.8013	-2.30644	0.160453	MYZAP	myocardial zonula adherens protein
200878_at	6.88e-25	7.56e-28	-14.3649	52.7509	-1.63003	0.113473	EPAS1	endothelial PAS domain protein 1
239942_at	8.96e-25	9.99e-28	-14.3123	52.4757	-2.24147	0.156612	GNG11	G protein subunit gamma 11
230670_at	8.96e-25	1.02e-27	-14.3092	52.4596	-1.8792	0.131328	IGSF10	immunoglobulin superfamily member 10
1552797_s_at	1.03e-24	1.19e-27	14.2801	52.3072	2.58947	0.181334	PROM2	prominin 2
235108_at	1.27e-24	1.48e-27	-14.2382	52.0878	-2.00328	0.140697	KCNK3	potassium two pore domain channel subfamily K member 3
204677_at	1.29e-24	1.53e-27	-14.2318	52.0538	-2.20257	0.154764	CDH5	cadherin 5
227463_at	1.32e-24	1.59e-27	-14.2248	52.0175	-1.32933	0.0934517	ACE	angiotensin I converting enzyme
242600_at	1.7e-24	2.09e-27	-14.174	51.751	-1.15204	0.0812784	FRMD3	FERM domain containing 3
238206_at	1.7e-24	2.11e-27	-14.1718	51.7391	-2.006	0.141549	RXFP1	relaxin/insulin like family peptide receptor 1
210838_s_at	2.07e-24	2.62e-27	-14.1316	51.528	-1.13337	0.0802013	ACVRL1	activin A receptor like type 1
227874_at	2.22e-24	2.85e-27	-14.1158	51.4452	-2.92048	0.206894	EMCN	endomucin
233903_s_at	2.25e-24	2.92e-27	-14.1111	51.4203	-2.2234	0.157564	ARHGEF26	Rho guanine nucleotide exchange factor 26
225681_at	2.4e-24	3.16e-27	14.0963	51.343	3.19316	0.226524	CTHRC1	collagen triple helix repeat containing 1
223449_at	2.63e-24	3.51e-27	-14.0762	51.2373	-1.61518	0.114745	SEMA6A	semaphorin 6A
228434_at	2.79e-24	3.77e-27	-14.0629	51.1674	-2.91838	0.207523	BTNL9	butyrophilin like 9
206702_at	2.85e-24	3.91e-27	-14.0563	51.1325	-2.60435	0.18528	TEK	TEK receptor tyrosine kinase
236154_at	2.93e-24	4.09e-27	-14.0479	51.0883	-1.61395	0.114889	QKI	QKI, KH domain containing RNA binding
1552388_at	2.93e-24	4.12e-27	-14.0463	51.0799	-0.918161	0.0653667	FLJ30901///SCUBE1	uncharacterized protein FLJ30901///signal peptide, CUB domain and EGF like domain containing 1
230482_at	3.01e-24	4.3e-27	-14.0386	51.0392	-1.94568	0.138596	ST6GALNAC5	ST6 N-acetylgalactosaminide alpha-2,6-sialyltransferase 5
201004_at	3.25e-24	4.69e-27	14.0222	50.9531	0.928758	0.0662348	SSR4	signal sequence receptor subunit 4
202148_s_at	3.84e-24	5.63e-27	13.9882	50.7739	1.31496	0.094005	PYCR1	pyrroline-5-carboxylate reductase 1
204500_s_at	4.58e-24	6.79e-27	-13.953	50.5883	-1.06633	0.0764235	AGTPBP1	ATP/GTP binding protein 1
226673_at	4.93e-24	7.39e-27	-13.9373	50.5056	-1.55083	0.111272	SH2D3C	SH2 domain containing 3C
226694_at	5.68e-24	8.62e-27	-13.9085	50.3537	-1.73913	0.125041	PALM2-AKAP2///AKAP2	PALM2-AKAP2 readthrough///A-kinase anchoring protein 2
205978_at	5.69e-24	8.74e-27	-13.9058	50.3394	-2.27308	0.163463	KL	klotho
208981_at	5.9e-24	9.17e-27	-13.8969	50.2927	-1.55656	0.112007	PECAM1	platelet and endothelial cell adhesion molecule 1
63305_at	6.7e-24	1.06e-26	-13.8696	50.1487	-1.2342	0.0889861	PKNOX2	PBX/knotted 1 homeobox 2
220677_s_at	6.7e-24	1.07e-26	-13.8688	50.1442	-1.7241	0.124316	ADAMTS8	ADAM metallopeptidase with thrombospondin type 1 motif 8
203571_s_at	1.15e-23	1.86e-26	-13.7652	49.5971	-2.56635	0.186438	ADIRF	adipogenesis regulatory factor
209789_at	1.26e-23	2.05e-26	-13.7464	49.4978	-1.57073	0.114265	CORO2B	coronin 2B
212975_at	1.26e-23	2.07e-26	-13.7449	49.4894	-1.37773	0.100236	DENND3	DENN domain containing 3
216620_s_at	1.32e-23	2.19e-26	-13.7346	49.4353	-1.10972	0.0807975	ARHGEF10	Rho guanine nucleotide exchange factor 10
227178_at	1.67e-23	2.81e-26	-13.6879	49.1879	-1.35545	0.0990254	CELF2	CUGBP, Elav-like family member 2
219125_s_at	1.78e-23	3.02e-26	13.6748	49.1186	1.12639	0.0823693	SLC50A1	solute carrier family 50 member 1
226140_s_at	1.79e-23	3.08e-26	-13.6712	49.0996	-1.29902	0.0950189	OTUD1	OTU deubiquitinase 1
228665_at	1.8e-23	3.15e-26	-13.6672	49.0782	-1.76473	0.129122	CYYR1	cysteine and tyrosine rich 1
243813_at	1.8e-23	3.17e-26	-13.666	49.0717	-2.32954	0.170463	LINC00968	long intergenic non-protein coding RNA 968
241782_at	1.82e-23	3.24e-26	-13.662	49.0506	-1.96185	0.143599	NEBL	nebulette
225660_at	1.9e-23	3.4e-26	-13.6528	49.0019	-1.8219	0.133445	SEMA6A	semaphorin 6A
213316_at	2.4e-23	4.35e-26	-13.607	48.7595	-2.17508	0.159849	KIAA1462	KIAA1462
212636_at	2.48e-23	4.54e-26	-13.5989	48.7161	-1.71689	0.126252	QKI	QKI, KH domain containing RNA binding
204642_at	2.57e-23	4.75e-26	-13.5906	48.6723	-1.98712	0.146213	S1PR1	sphingosine-1-phosphate receptor 1
208982_at	2.73e-23	5.09e-26	-13.5777	48.6036	-1.498	0.110328	PECAM1	platelet and endothelial cell adhesion molecule 1
229172_at	2.8e-23	5.27e-26	-13.5714	48.5705	-1.53015	0.112748	HSPA12B	heat shock protein family A (Hsp70) member 12B
219059_s_at	3.47e-23	6.65e-26	-13.5282	48.341	-2.29579	0.169704	LYVE1	lymphatic vessel endothelial hyaluronan receptor 1
213900_at	3.47e-23	6.66e-26	-13.5278	48.339	-1.79586	0.132753	FAM189A2	family with sequence similarity 189 member A2
237390_at	4.33e-23	8.4e-26	-13.4847	48.1101	-1.89207	0.140312	ADRA1A	adrenoceptor alpha 1A
227419_x_at	5.35e-23	1.05e-25	-13.4441	47.8941	-2.06921	0.153912	PLAC9	placenta specific 9
202759_s_at	8.04e-23	1.59e-25	-13.3669	47.4832	-2.07688	0.155375	PALM2-AKAP2///AKAP2	PALM2-AKAP2 readthrough///A-kinase anchoring protein 2
225372_at	8.36e-23	1.67e-25	-13.358	47.4358	-1.17951	0.0882999	C10orf54	chromosome 10 open reading frame 54
244455_at	1.04e-22	2.09e-25	-13.316	47.2119	-2.16029	0.162233	KCNT2	potassium sodium-activated channel subfamily T member 2
213103_at	1.08e-22	2.19e-25	-13.3071	47.165	-1.34765	0.101273	STARD13	StAR related lipid transfer domain containing 13
228339_at	1.17e-22	2.4e-25	-13.2903	47.0752	-1.79842	0.135318	ECSCR	endothelial cell surface expressed chemotaxis and apoptosis regulator
236088_at	1.28e-22	2.64e-25	-13.2726	46.9808	-1.37877	0.103881	NTNG1	netrin G1
220994_s_at	1.42e-22	2.96e-25	-13.2517	46.8696	-2.13921	0.161428	STXBP6	syntaxin binding protein 6
203065_s_at	1.46e-22	3.07e-25	-13.245	46.8338	-2.65233	0.200251	CAV1	caveolin 1
208674_x_at	1.48e-22	3.15e-25	13.2405	46.8095	0.717216	0.0541684	DDOST	dolichyl-diphosphooligosaccharide--protein glycosyltransferase non-catalytic subunit
227452_at	1.48e-22	3.18e-25	13.2386	46.7995	2.24943	0.169914	LINC00673///LINC00511	long intergenic non-protein coding RNA 673///long intergenic non-protein coding RNA 511
231947_at	1.7e-22	3.67e-25	-13.212	46.6576	-1.87116	0.141626	MYCT1	myc target 1
224762_at	1.9e-22	4.13e-25	13.19	46.5403	1.69636	0.128609	SERINC2	serine incorporator 2
213317_at	1.92e-22	4.22e-25	-13.1861	46.5192	-3.45981	0.262383	CLIC5	chloride intracellular channel 5
212822_at	2e-22	4.42e-25	-13.1776	46.4737	-1.4391	0.109208	HEG1	heart development protein with EGF like domains 1
226985_at	2.11e-22	4.7e-25	-13.1662	46.413	-1.49662	0.113672	FGD5	FYVE, RhoGEF and PH domain containing 5
219213_at	2.32e-22	5.22e-25	-13.147	46.3104	-1.64523	0.125141	JAM2	junctional adhesion molecule 2
208837_at	2.45e-22	5.56e-25	13.1353	46.2477	1.0615	0.0808132	TMED3	transmembrane p24 trafficking protein 3
230560_at	2.51e-22	5.73e-25	-13.1298	46.2183	-3.62748	0.276279	STXBP6	syntaxin binding protein 6
219761_at	2.54e-22	5.85e-25	-13.126	46.198	-1.46433	0.11156	CLEC1A	C-type lectin domain family 1 member A
236383_at	2.57e-22	5.97e-25	-13.1223	46.1783	-1.96096	0.149437
208789_at	2.58e-22	6.03e-25	-13.1203	46.1675	-1.21035	0.0922506	PTRF	polymerase I and transcript release factor
61297_at	2.9e-22	6.84e-25	-13.0971	46.0439	-1.29227	0.098668	CASKIN2	CASK interacting protein 2
203980_at	3.04e-22	7.24e-25	-13.0867	45.9881	-3.74737	0.286349	FABP4	fatty acid binding protein 4
204468_s_at	3.08e-22	7.38e-25	-13.0831	45.9686	-1.82841	0.139754	TIE1	tyrosine kinase with immunoglobulin like and EGF like domains 1
218723_s_at	3.2e-22	7.72e-25	-13.0747	45.9239	-2.05028	0.156813	RGCC	regulator of cell cycle
204482_at	3.91e-22	9.52e-25	-13.0362	45.7177	-2.11161	0.161981	CLDN5	claudin 5
230645_at	4.09e-22	1e-24	-13.0265	45.666	-2.29136	0.1759	FRMD3	FERM domain containing 3
228268_at	4.25e-22	1.05e-24	-13.0183	45.6219	-2.54369	0.195394	FMO2	flavin containing monooxygenase 2
206701_x_at	4.25e-22	1.06e-24	-13.0166	45.6132	-2.93439	0.225434	EDNRB	endothelin receptor type B
219508_at	4.25e-22	1.06e-24	13.0156	45.6074	2.47473	0.190136	GCNT3	glucosaminyl (N-acetyl) transferase 3, mucin type
235306_at	4.38e-22	1.11e-24	-13.0086	45.57	-2.2049	0.169496	GIMAP8	GTPase, IMAP family member 8
229308_at	4.48e-22	1.14e-24	-13.0032	45.5413	-2.31071	0.177703	ANKRD29	ankyrin repeat domain 29
204017_at	4.58e-22	1.17e-24	12.9977	45.512	1.69142	0.130132	KDELR3	KDEL endoplasmic reticulum protein retention receptor 3
206481_s_at	5.21e-22	1.34e-24	-12.9729	45.379	-2.14165	0.165086	LDB2	LIM domain binding 2
225369_at	5.25e-22	1.36e-24	-12.9699	45.363	-1.53143	0.118075	ESAM	endothelial cell adhesion molecule
225078_at	5.34e-22	1.4e-24	-12.9657	45.3402	-1.86774	0.144052	EMP2	epithelial membrane protein 2
228546_at	5.8e-22	1.53e-24	-12.9493	45.2526	-1.69897	0.131202	DPP6	dipeptidyl peptidase like 6
235642_at	6.16e-22	1.63e-24	-12.9367	45.1852	-1.47802	0.114249
1557094_at	6.26e-22	1.67e-24	-12.9326	45.1629	-1.59602	0.123411	LOC100996760	uncharacterized LOC100996760
243172_at	6.47e-22	1.74e-24	-12.9253	45.1239	-1.64315	0.127127
204273_at	6.92e-22	1.87e-24	-12.9116	45.0502	-3.19087	0.247133	EDNRB	endothelin receptor type B
238332_at	7.18e-22	1.96e-24	-12.9037	45.0081	-2.52143	0.195404	ANKRD29	ankyrin repeat domain 29
229518_at	8.31e-22	2.28e-24	-12.8755	44.8571	-1.73376	0.134656	FAM46B	family with sequence similarity 46 member B
222885_at	9.29e-22	2.57e-24	-12.8537	44.7397	-2.22195	0.172865	EMCN	endomucin
211626_x_at	9.29e-22	2.58e-24	-12.8526	44.734	-1.09738	0.085382	ERG	ERG, ETS transcription factor
225373_at	9.33e-22	2.61e-24	-12.8505	44.7229	-1.05718	0.0822675	C10orf54	chromosome 10 open reading frame 54
206382_s_at	9.71e-22	2.75e-24	-12.8409	44.671	-1.6389	0.127632	BDNF	brain derived neurotrophic factor
205326_at	9.71e-22	2.75e-24	-12.8409	44.671	-2.0077	0.156352	RAMP3	receptor (G protein-coupled) activity modifying protein 3
223311_s_at	1.04e-21	2.96e-24	12.8279	44.6013	0.818912	0.0638385	MTA3	metastasis associated 1 family member 3
243805_at	1.07e-21	3.08e-24	-12.8201	44.5593	-1.58751	0.12383	CCBE1	collagen and calcium binding EGF domains 1
227307_at	1.1e-21	3.18e-24	-12.8145	44.5294	-1.36121	0.106224	TSPAN18	tetraspanin 18
242340_at	1.24e-21	3.62e-24	-12.7907	44.4018	-1.82122	0.142386
222717_at	1.49e-21	4.37e-24	-12.7561	44.216	-2.8941	0.226879	SDPR	serum deprivation response
227197_at	1.55e-21	4.57e-24	-12.748	44.1725	-2.40493	0.188651	ARHGEF26	Rho guanine nucleotide exchange factor 26
1552509_a_at	1.57e-21	4.66e-24	-12.7444	44.153	-2.26979	0.1781	CD300LG	CD300 molecule like family member g
204931_at	1.61e-21	4.81e-24	-12.7383	44.1201	-2.62292	0.205908	TCF21	transcription factor 21
223531_x_at	1.64e-21	4.92e-24	12.7343	44.0989	0.764023	0.0599971	GPR89A///GPR89B	G protein-coupled receptor 89A///G protein-coupled receptor 89B
235649_at	1.73e-21	5.21e-24	-12.7239	44.0427	-2.21698	0.174237	ADAMTS8	ADAM metallopeptidase with thrombospondin type 1 motif 8
200048_s_at	1.79e-21	5.44e-24	12.7159	43.9995	0.507355	0.0398994	JTB	jumping translocation breakpoint
205003_at	2.22e-21	6.78e-24	-12.6757	43.7833	-1.45429	0.114731	DOCK4	dedicator of cytokinesis 4
212552_at	2.24e-21	6.89e-24	-12.6726	43.7669	-0.829407	0.0654488	HPCAL1	hippocalcin like 1
228807_at	2.28e-21	7.05e-24	-12.6683	43.7436	-0.773837	0.0610847	ASPA	aspartoacylase
221886_at	2.29e-21	7.11e-24	-12.6669	43.736	-1.228	0.096946	DENND2A	DENN domain containing 2A
204579_at	2.82e-21	8.81e-24	-12.6275	43.5245	-1.7512	0.138681	FGFR4	fibroblast growth factor receptor 4
217897_at	3e-21	9.43e-24	-12.615	43.4569	-1.41874	0.112465	FXYD6	FXYD domain containing ion transport regulator 6
205935_at	3.01e-21	9.53e-24	-12.6131	43.447	-2.01158	0.159483	FOXF1	forkhead box F1
1553243_at	3.04e-21	9.68e-24	-12.6102	43.4311	-1.23975	0.0983134	ITIH5	inter-alpha-trypsin inhibitor heavy chain family member 5
208161_s_at	4.25e-21	1.36e-23	12.5479	43.0959	2.13361	0.170037	ABCC3	ATP binding cassette subfamily C member 3
1558397_at	4.46e-21	1.43e-23	-12.5383	43.044	-1.88435	0.150287	PECAM1	platelet and endothelial cell adhesion molecule 1
226397_s_at	4.77e-21	1.54e-23	-12.5249	42.9718	-1.3427	0.107203	PHACTR1	phosphatase and actin regulator 1
230250_at	4.81e-21	1.57e-23	-12.5222	42.9571	-2.53984	0.202828	PTPRB	protein tyrosine phosphatase, receptor type B
215380_s_at	5.35e-21	1.75e-23	12.5016	42.8461	1.16969	0.0935632	GGCT	gamma-glutamylcyclotransferase
217628_at	5.74e-21	1.89e-23	-12.4879	42.7725	-2.31135	0.185087	CLIC5	chloride intracellular channel 5
202747_s_at	6.16e-21	2.04e-23	-12.474	42.6976	-1.51531	0.121477	ITM2A	integral membrane protein 2A
228770_at	6.28e-21	2.09e-23	-12.4695	42.6728	-1.64063	0.131572	GPR146	G protein-coupled receptor 146
238151_at	6.74e-21	2.26e-23	-12.4554	42.5968	-1.47749	0.118623
203329_at	6.75e-21	2.27e-23	-12.4543	42.5912	-0.936651	0.0752069	PTPRM	protein tyrosine phosphatase, receptor type M
208056_s_at	6.76e-21	2.29e-23	-12.453	42.584	-1.15608	0.0928359	CBFA2T3	CBFA2/RUNX1 translocation partner 3
224448_s_at	6.99e-21	2.38e-23	12.4459	42.5461	1.22481	0.0984106	MIR3934///UQCC2	microRNA 3934///ubiquinol-cytochrome c reductase complex assembly factor 2
228618_at	7.02e-21	2.4e-23	-12.4441	42.5364	-1.53082	0.123015	PEAR1	platelet endothelial aggregation receptor 1
226456_at	7.24e-21	2.5e-23	12.4367	42.4962	1.53165	0.123156	RMI2	RecQ mediated genome instability 2
1553844_a_at	7.24e-21	2.5e-23	-12.4365	42.4954	-0.967697	0.0778107	C10orf67	chromosome 10 open reading frame 67
236081_at	7.32e-21	2.55e-23	-12.4334	42.4784	-1.05709	0.0850203	SNCA	synuclein alpha
239952_at	8.01e-21	2.8e-23	-12.4161	42.3849	-1.4042	0.113096	ZEB1	zinc finger E-box binding homeobox 1
207195_at	8.06e-21	2.83e-23	-12.414	42.3738	-1.35273	0.108968	CNTN6	contactin 6
203812_at	8.51e-21	3e-23	-12.4032	42.3155	-1.16907	0.0942551	SLIT3	slit guidance ligand 3
229529_at	1.02e-20	3.61e-23	-12.3697	42.1348	-1.64581	0.133051	TCF21	transcription factor 21
229385_s_at	1.02e-20	3.63e-23	-12.3685	42.1279	-1.37215	0.11094	TINCR	tissue differentiation-inducing non-protein coding RNA
226627_at	1.02e-20	3.65e-23	-12.3678	42.1242	-1.0708	0.0865796	2025-09-08	septin 8
219091_s_at	1.16e-20	4.18e-23	-12.3426	41.9881	-1.76368	0.142894	MMRN2	multimerin 2
232027_at	1.29e-20	4.66e-23	-12.3227	41.881	-1.48435	0.120457	SYNE1	spectrin repeat containing nuclear envelope protein 1
225463_x_at	1.3e-20	4.73e-23	12.3204	41.8682	0.785243	0.0637353	GPR89A///GPR89B	G protein-coupled receptor 89A///G protein-coupled receptor 89B
206069_s_at	1.33e-20	4.88e-23	-12.3145	41.8363	-2.05006	0.166476	ACADL	acyl-CoA dehydrogenase, long chain
206742_at	1.35e-20	4.97e-23	-12.3111	41.8182	-2.85505	0.231909	PIR-FIGF///FIGF	PIR-FIGF readthrough///c-fos induced growth factor
206898_at	1.43e-20	5.27e-23	-12.3004	41.7603	-1.93557	0.157359	CDH19	cadherin 19
220765_s_at	1.67e-20	6.2e-23	-12.2707	41.5999	-1.22493	0.0998252	LIMS2	LIM zinc finger domain containing 2
236262_at	1.68e-20	6.29e-23	-12.2683	41.5868	-1.95267	0.159164	MMRN2	multimerin 2
242332_at	1.7e-20	6.37e-23	-12.2659	41.5742	-1.1607	0.0946279	FENDRR	FOXF1 adjacent non-coding developmental regulatory RNA
204975_at	1.78e-20	6.7e-23	-12.2565	41.5233	-1.69676	0.138437	EMP2	epithelial membrane protein 2
205405_at	1.91e-20	7.21e-23	-12.2432	41.4513	-1.43757	0.117418	SEMA5A	semaphorin 5A
226380_at	1.94e-20	7.4e-23	-12.2385	41.4261	-1.88047	0.153652	PTPN21	protein tyrosine phosphatase, non-receptor type 21
209841_s_at	2.1e-20	8.03e-23	-12.2237	41.3459	-2.10639	0.17232	LRRN3	leucine rich repeat neuronal 3
1552767_a_at	2.12e-20	8.13e-23	12.2213	41.3327	3.43026	0.280679	HS6ST2	heparan sulfate 6-O-sulfotransferase 2
201341_at	2.16e-20	8.36e-23	12.2163	41.3058	1.20238	0.0984242	ENC1	ectodermal-neural cortex 1
206167_s_at	2.16e-20	8.38e-23	-12.2158	41.3031	-2.10154	0.172035	ARHGAP6	Rho GTPase activating protein 6
64064_at	2.27e-20	8.85e-23	-12.2058	41.2491	-1.19984	0.0983006	GIMAP1-GIMAP5///GIMAP5	GIMAP1-GIMAP5 readthrough///GTPase, IMAP family member 5
212097_at	2.32e-20	9.09e-23	-12.2011	41.2237	-2.212	0.181295	CAV1	caveolin 1
217736_s_at	2.33e-20	9.16e-23	12.1997	41.2161	0.912521	0.0747986	EIF2AK1	eukaryotic translation initiation factor 2 alpha kinase 1
212071_s_at	2.58e-20	1.02e-22	-12.1799	41.1089	-1.0625	0.087234	SPTBN1	spectrin beta, non-erythrocytic 1
226101_at	2.62e-20	1.04e-22	-12.176	41.0878	-1.45293	0.119328	PRKCE	protein kinase C epsilon
204115_at	2.62e-20	1.05e-22	-12.1755	41.0849	-1.81151	0.148783	GNG11	G protein subunit gamma 11
226056_at	2.98e-20	1.19e-22	-12.1513	40.9544	-1.11745	0.0919608	ARHGAP31	Rho GTPase activating protein 31
205866_at	3e-20	1.21e-22	-12.1491	40.9422	-3.40527	0.280291	FCN3	ficolin 3
206170_at	3.24e-20	1.31e-22	-12.1343	40.8622	-1.95728	0.161302	ADRB2	adrenoceptor beta 2
1556325_at	3.36e-20	1.37e-22	-12.1268	40.8219	-2.44043	0.201242	FILIP1	filamin A interacting protein 1
230030_at	3.37e-20	1.37e-22	12.1258	40.816	3.39093	0.279647	HS6ST2	heparan sulfate 6-O-sulfotransferase 2
204683_at	3.57e-20	1.46e-22	-12.1144	40.7545	-1.27846	0.105532	ICAM2	intercellular adhesion molecule 2
228766_at	3.58e-20	1.47e-22	-12.113	40.747	-3.36681	0.27795	CD36	CD36 molecule
241450_at	3.58e-20	1.48e-22	-12.1122	40.7427	-0.729348	0.0602159	RSPO1	R-spondin 1
231001_at	4.39e-20	1.82e-22	-12.0744	40.5382	-2.01163	0.166603	FIBIN	fin bud initiation factor homolog (zebrafish)
226713_at	4.41e-20	1.84e-22	-12.0727	40.5288	-1.32861	0.11005	CCDC50	coiled-coil domain containing 50
203888_at	4.49e-20	1.88e-22	-12.0686	40.5064	-1.96009	0.162413	THBD	thrombomodulin
241986_at	4.53e-20	1.9e-22	-12.0662	40.4938	-1.33198	0.110389	BMPER	BMP binding endothelial regulator
219836_at	4.55e-20	1.92e-22	-12.0647	40.4855	-2.34004	0.193958	ZBED2	zinc finger BED-type containing 2
209529_at	4.72e-20	2e-22	12.0572	40.445	1.90424	0.157933	PLPP2	phospholipid phosphatase 2
203060_s_at	5.31e-20	2.26e-22	-12.0349	40.324	-1.20756	0.100338	PAPSS2	3'-phosphoadenosine 5'-phosphosulfate synthase 2
213620_s_at	5.31e-20	2.27e-22	-12.034	40.3191	-1.38803	0.115342	ICAM2	intercellular adhesion molecule 2
201292_at	5.36e-20	2.3e-22	12.0317	40.3066	2.63876	0.219318	TOP2A	topoisomerase (DNA) II alpha
1555579_s_at	5.39e-20	2.33e-22	-12.0297	40.2961	-1.37833	0.114577	PTPRM	protein tyrosine phosphatase, receptor type M
238891_at	5.4e-20	2.34e-22	-12.0288	40.2909	-1.55795	0.129518
206030_at	5.75e-20	2.5e-22	-12.0166	40.2247	-1.65018	0.137325	ASPA	aspartoacylase
214774_x_at	5.8e-20	2.54e-22	12.0142	40.2118	3.19596	0.266016	TOX3	TOX high mobility group box family member 3
203256_at	5.92e-20	2.6e-22	12.0096	40.1869	1.97513	0.164463	CDH3	cadherin 3
205507_at	6.18e-20	2.72e-22	-12.0012	40.1413	-1.18923	0.0990925	ARHGEF15	Rho guanine nucleotide exchange factor 15
205846_at	6.62e-20	2.93e-22	-11.9878	40.0691	-1.91639	0.159861	PTPRB	protein tyrosine phosphatase, receptor type B
206224_at	6.93e-20	3.08e-22	11.9787	40.0196	2.98963	0.249579	CST1	cystatin SN
205206_at	6.93e-20	3.09e-22	-11.978	40.0159	-2.41642	0.201738	ANOS1	anosmin 1
223693_s_at	7.58e-20	3.4e-22	-11.9608	39.9227	-0.717373	0.0599769	RADIL	Rap associating with DIL domain
205751_at	8.31e-20	3.74e-22	-11.9434	39.8282	-1.31933	0.110465	SH3GL2	SH3 domain containing GRB2 like 2, endophilin A1
1560826_at	8.86e-20	4e-22	-11.931	39.7612	-1.15941	0.0971757	LOC101929398	uncharacterized LOC101929398
231773_at	8.91e-20	4.04e-22	-11.9293	39.752	-1.87376	0.157072	ANGPTL1	angiopoietin like 1
200911_s_at	9.66e-20	4.4e-22	-11.9138	39.6678	-1.11243	0.0933729	TACC1	transforming acidic coiled-coil containing protein 1
209614_at	1.02e-19	4.65e-22	-11.9038	39.6133	-2.23169	0.187478	ADH1B	alcohol dehydrogenase 1B (class I), beta polypeptide
229427_at	1.03e-19	4.75e-22	-11.9	39.5932	-1.47371	0.123841	SEMA5A	semaphorin 5A
202005_at	1.1e-19	5.06e-22	11.8883	39.5296	1.12022	0.0942284	ST14	suppression of tumorigenicity 14
219655_at	1.1e-19	5.07e-22	11.888	39.5276	1.39586	0.117418	SUGCT	succinyl-CoA:glutarate-CoA transferase
226614_s_at	1.14e-19	5.3e-22	-11.8801	39.4848	-1.33603	0.11246	FAM167A	family with sequence similarity 167 member A
239345_at	1.17e-19	5.44e-22	-11.8753	39.459	-1.36383	0.114846	SLC19A3	solute carrier family 19 member 3
219777_at	1.28e-19	6.01e-22	-11.8572	39.3609	-1.95908	0.165222	GIMAP6	GTPase, IMAP family member 6
226022_at	1.3e-19	6.11e-22	-11.854	39.3435	-1.61286	0.13606	SASH1	SAM and SH3 domain containing 1
201563_at	1.31e-19	6.18e-22	11.8522	39.3336	1.2911	0.108933	SORD	sorbitol dehydrogenase
209641_s_at	1.44e-19	6.82e-22	11.8341	39.2356	1.75007	0.147883	ABCC3	ATP binding cassette subfamily C member 3
202503_s_at	1.51e-19	7.18e-22	11.8248	39.1852	2.06765	0.174856	KIAA0101	KIAA0101
201540_at	1.55e-19	7.38e-22	-11.8199	39.1583	-2.34987	0.198806	FHL1	four and a half LIM domains 1
53991_at	1.56e-19	7.51e-22	-11.8166	39.1403	-1.03697	0.0877555	DENND2A	DENN domain containing 2A
205247_at	1.56e-19	7.52e-22	-11.8165	39.14	-1.11896	0.0946945	NOTCH4	notch 4
221846_s_at	1.58e-19	7.64e-22	-11.8136	39.1244	-1.0815	0.091547	CASKIN2	CASK interacting protein 2
203662_s_at	1.58e-19	7.66e-22	-11.8131	39.1213	-1.05216	0.0890679	TMOD1	tropomodulin 1
205952_at	1.63e-19	7.91e-22	-11.8073	39.0899	-2.64323	0.223864	KCNK3	potassium two pore domain channel subfamily K member 3
202786_at	1.7e-19	8.32e-22	11.7981	39.0403	1.37674	0.116691	STK39	serine/threonine kinase 39
228933_at	1.71e-19	8.37e-22	11.7969	39.0336	1.89361	0.160517	NHS	NHS actin remodeling regulator
203074_at	1.74e-19	8.57e-22	-11.7926	39.0103	-1.8515	0.157005	ANXA8L1///ANXA8	annexin A8-like 1///annexin A8
229127_at	1.79e-19	8.82e-22	-11.7875	38.9824	-2.19587	0.186288	JAM2	junctional adhesion molecule 2
242009_at	1.79e-19	8.85e-22	-11.7867	38.9783	-3.59242	0.304785	SLC6A4	solute carrier family 6 member 4
224950_at	1.8e-19	8.95e-22	11.7847	38.9674	1.22617	0.104047	PTGFRN	prostaglandin F2 receptor inhibitor
209169_at	1.85e-19	9.25e-22	-11.7788	38.9356	-1.93958	0.164666	GPM6B	glycoprotein M6B
208869_s_at	1.87e-19	9.37e-22	-11.7764	38.9225	-1.0582	0.0898571	GABARAPL1	GABA type A receptor associated protein like 1
225778_at	1.88e-19	9.44e-22	-11.7752	38.9155	-0.806971	0.0685317	RBMS2	RNA binding motif single stranded interacting protein 2
234996_at	1.88e-19	9.48e-22	-11.7743	38.911	-2.1597	0.183425	CALCRL	calcitonin receptor like receptor
236359_at	1.89e-19	9.59e-22	-11.7722	38.8993	-1.97844	0.168061	SCN4B	sodium voltage-gated channel beta subunit 4
203865_s_at	2.02e-19	1.03e-21	-11.7594	38.8302	-1.73205	0.14729	ADARB1	adenosine deaminase, RNA specific B1
216623_x_at	2.13e-19	1.09e-21	11.7493	38.7749	3.10507	0.264278	TOX3	TOX high mobility group box family member 3
222171_s_at	2.17e-19	1.11e-21	-11.7451	38.7526	-0.998759	0.0850359	PKNOX2	PBX/knotted 1 homeobox 2
219958_at	2.47e-19	1.27e-21	-11.7215	38.6244	-0.992715	0.0846915	TMEM74B	transmembrane protein 74B
1555216_a_at	2.49e-19	1.29e-21	-11.7189	38.6099	-1.82911	0.156083	LOC101060604///SLC7A5P2///SLC7A5P1	putative L-type amino acid transporter 1-like protein IMAA///solute carrier family 7 member 5 pseudogene 2///solute carrier family 7 member 5 pseudogene 1
202084_s_at	2.67e-19	1.38e-21	-11.706	38.5398	-0.982559	0.0839366	SEC14L1	SEC14 like lipid binding 1
205730_s_at	2.77e-19	1.44e-21	-11.6988	38.5011	-1.11789	0.0955555	ABLIM3	actin binding LIM protein family member 3
239262_at	2.89e-19	1.51e-21	-11.6903	38.4548	-2.11084	0.180563
1560513_at	3.06e-19	1.6e-21	-11.6793	38.3949	-0.767261	0.0656941	LOC400568	uncharacterized LOC400568
242220_at	3.09e-19	1.62e-21	-11.6766	38.3805	-0.993894	0.0851182	SPTBN1	spectrin beta, non-erythrocytic 1
230800_at	3.34e-19	1.76e-21	-11.6622	38.3021	-0.948201	0.0813055	ADCY4	adenylate cyclase 4
238905_at	3.39e-19	1.79e-21	-11.6589	38.284	-1.16287	0.0997411	RHOJ	ras homolog family member J
209168_at	3.69e-19	1.96e-21	-11.6425	38.1952	-1.99124	0.171032	GPM6B	glycoprotein M6B
202112_at	3.73e-19	1.98e-21	-11.6402	38.1828	-1.80757	0.155286	VWF	von Willebrand factor
219165_at	3.84e-19	2.05e-21	-11.6343	38.1505	-1.12967	0.0970981	PDLIM2	PDZ and LIM domain 2
224511_s_at	3.88e-19	2.08e-21	11.6316	38.136	1.16489	0.100148	TXNDC17	thioredoxin domain containing 17
235489_at	3.97e-19	2.13e-21	-11.6271	38.1112	-2.14055	0.1841	RHOJ	ras homolog family member J
208961_s_at	4.08e-19	2.2e-21	-11.6214	38.0804	-1.49032	0.128239	KLF6	Kruppel like factor 6
206658_at	4.1e-19	2.22e-21	-11.6198	38.0718	-2.77834	0.239104	UPK3B	uroplakin 3B
236583_at	4.25e-19	2.31e-21	-11.6127	38.033	-1.33788	0.115209	GIMAP1	GTPase, IMAP family member 1
202908_at	4.26e-19	2.32e-21	-11.6116	38.0271	-1.0943	0.0942418	WFS1	wolframin ER transmembrane glycoprotein
219866_at	4.3e-19	2.35e-21	-11.6095	38.0158	-2.66459	0.229517	CLIC5	chloride intracellular channel 5
237143_at	4.53e-19	2.49e-21	-11.5992	37.9597	-0.573672	0.0494579
218805_at	4.8e-19	2.64e-21	-11.5884	37.9008	-1.40708	0.121422	GIMAP1-GIMAP5///GIMAP5	GIMAP1-GIMAP5 readthrough///GTPase, IMAP family member 5
235978_at	4.81e-19	2.66e-21	-11.5871	37.8939	-1.33969	0.115619	FABP4	fatty acid binding protein 4
244422_at	4.93e-19	2.73e-21	-11.5821	37.8666	-1.38024	0.11917	LOC101928370	uncharacterized LOC101928370
238617_at	5.11e-19	2.84e-21	11.5751	37.8285	2.09627	0.181103	KIF26B	kinesin family member 26B
221747_at	5.13e-19	2.86e-21	-11.5736	37.8206	-1.47284	0.127259	TNS1	tensin 1
239367_at	5.13e-19	2.87e-21	-11.5733	37.8188	-0.990857	0.085616	BDNF	brain derived neurotrophic factor
206499_s_at	5.16e-19	2.9e-21	11.5713	37.8083	1.23573	0.106792	RCC1	regulator of chromosome condensation 1
235568_at	5.18e-19	2.92e-21	-11.5703	37.8025	-2.70982	0.234205	MCEMP1	mast cell expressed membrane protein 1
204153_s_at	5.46e-19	3.08e-21	-11.5602	37.7475	-1.00473	0.0869129	MFNG	MFNG O-fucosylpeptide 3-beta-N-acetylglucosaminyltransferase
208505_s_at	5.46e-19	3.09e-21	11.5596	37.7443	0.810335	0.0701008	FUT2	fucosyltransferase 2
225557_at	5.52e-19	3.14e-21	-11.5569	37.7299	-1.73472	0.150102	CSRNP1	cysteine and serine rich nuclear protein 1
211208_s_at	5.7e-19	3.25e-21	11.5505	37.6952	0.854265	0.0739589	CASK	calcium/calmodulin dependent serine protein kinase
204467_s_at	5.73e-19	3.28e-21	-11.549	37.687	-0.917051	0.079405	SNCA	synuclein alpha
223062_s_at	5.79e-19	3.32e-21	11.5466	37.6737	2.2937	0.198648	PSAT1	phosphoserine aminotransferase 1
224937_at	5.91e-19	3.41e-21	11.5421	37.6493	1.35924	0.117763	PTGFRN	prostaglandin F2 receptor inhibitor
218950_at	5.91e-19	3.42e-21	-11.5415	37.6462	-1.1105	0.0962177	ARAP3	ArfGAP with RhoGAP domain, ankyrin repeat and PH domain 3
203228_at	6.2e-19	3.6e-21	11.5323	37.5962	1.07713	0.0934008	PAFAH1B3	platelet activating factor acetylhydrolase 1b catalytic subunit 3
205382_s_at	6.43e-19	3.74e-21	-11.5251	37.5571	-2.14068	0.185741	CFD	complement factor D
213974_at	6.51e-19	3.8e-21	-11.5221	37.5405	-2.14793	0.186419	ADAMTSL3	ADAMTS like 3
225765_at	6.51e-19	3.81e-21	11.5217	37.5383	1.24188	0.107786	TNPO1	transportin 1
223037_at	6.53e-19	3.83e-21	11.5207	37.5329	0.701626	0.0609014	PDZD11	PDZ domain containing 11
225079_at	7.02e-19	4.14e-21	-11.507	37.4583	-1.82566	0.158657	EMP2	epithelial membrane protein 2
225803_at	7.31e-19	4.32e-21	11.499	37.4151	1.38695	0.120615	FBXO32	F-box protein 32
202575_at	7.44e-19	4.41e-21	11.4952	37.3946	2.30497	0.200515	CRABP2	cellular retinoic acid binding protein 2
231804_at	7.94e-19	4.72e-21	-11.4831	37.3284	-1.68761	0.146965	RXFP1	relaxin/insulin like family peptide receptor 1
209610_s_at	8.44e-19	5.03e-21	11.4713	37.2645	1.10778	0.0965691	SLC1A4	solute carrier family 1 member 4
213169_at	8.67e-19	5.18e-21	-11.466	37.2357	-1.78154	0.155375	SEMA5A	semaphorin 5A
229452_at	8.89e-19	5.33e-21	-11.4609	37.2078	-1.07168	0.0935075	TMEM88	transmembrane protein 88
204442_x_at	8.98e-19	5.4e-21	-11.4585	37.1948	-1.43375	0.125125	LTBP4	latent transforming growth factor beta binding protein 4
219993_at	9.31e-19	5.62e-21	-11.4514	37.1559	-1.90913	0.166716	SOX17	SRY-box 17
221204_s_at	9.32e-19	5.65e-21	-11.4503	37.1501	-1.51601	0.132399	CRTAC1	cartilage acidic protein 1
220006_at	9.32e-19	5.66e-21	-11.4501	37.1493	-0.993473	0.086765	EFCC1	EF-hand and coiled-coil domain containing 1
225750_at	9.32e-19	5.68e-21	11.4494	37.1454	1.06813	0.0932911	ERO1A	endoplasmic reticulum oxidoreductase 1 alpha
206159_at	9.93e-19	6.07e-21	-11.4374	37.08	-1.97101	0.17233	GDF10	growth differentiation factor 10
228915_at	1.01e-18	6.2e-21	-11.4336	37.0593	-2.23744	0.19569	DACH1	dachshund family transcription factor 1
226462_at	1.02e-18	6.25e-21	-11.4322	37.0514	-2.01787	0.176508	STXBP6	syntaxin binding protein 6
218356_at	1.02e-18	6.29e-21	11.4309	37.0446	0.8313	0.0727239	MRM2	mitochondrial rRNA methyltransferase 2
223492_s_at	1.02e-18	6.32e-21	-11.4302	37.0405	-1.54229	0.134932	LRRFIP1	LRR binding FLII interacting protein 1
218029_at	1.14e-18	7.05e-21	-11.4102	36.9317	-0.916516	0.0803246	FAM65A	family with sequence similarity 65 member A
213997_at	1.16e-18	7.21e-21	-11.4061	36.9097	-0.592277	0.0519263	FAM189A1	family with sequence similarity 189 member A1
228698_at	1.17e-18	7.33e-21	-11.4033	36.8944	-2.74883	0.241056	SOX7	SRY-box 7
209840_s_at	1.2e-18	7.5e-21	-11.3991	36.8717	-2.27101	0.199226	LRRN3	leucine rich repeat neuronal 3
214088_s_at	1.26e-18	7.87e-21	11.3902	36.8232	1.32659	0.116468	FUT3	fucosyltransferase 3 (Lewis blood group)
243481_at	1.4e-18	8.8e-21	-11.37	36.7133	-1.32753	0.116757	RHOJ	ras homolog family member J
215108_x_at	1.4e-18	8.82e-21	11.3697	36.7116	2.75468	0.242282	TOX3	TOX high mobility group box family member 3
203887_s_at	1.43e-18	9.07e-21	-11.3646	36.6839	-2.00423	0.176357	THBD	thrombomodulin
228311_at	1.43e-18	9.07e-21	-11.3645	36.6833	-1.01433	0.089254	BCL6B	B-cell CLL/lymphoma 6B
212730_at	1.45e-18	9.26e-21	-11.3608	36.6632	-1.73798	0.15298	SYNM	synemin
37892_at	1.55e-18	9.89e-21	11.349	36.5988	3.97573	0.350316	COL11A1	collagen type XI alpha 1 chain
224822_at	1.58e-18	1.01e-20	-11.3447	36.5755	-1.9003	0.167506	DLC1	DLC1 Rho GTPase activating protein
202311_s_at	1.6e-18	1.03e-20	11.3424	36.5628	2.9984	0.264354	COL1A1	collagen type I alpha 1 chain
220979_s_at	1.61e-18	1.04e-20	-11.3405	36.5526	-2.22842	0.196501	ST6GALNAC5	ST6 N-acetylgalactosaminide alpha-2,6-sialyltransferase 5
239183_at	1.64e-18	1.06e-20	-11.3369	36.533	-1.59936	0.141076	ANGPTL1	angiopoietin like 1
209186_at	1.65e-18	1.07e-20	11.3345	36.5199	0.893495	0.0788298	ATP2A2	ATPase sarcoplasmic/endoplasmic reticulum Ca2+ transporting 2
222581_at	1.7e-18	1.11e-20	11.3286	36.4881	1.26353	0.111534	XPR1	xenotropic and polytropic retrovirus receptor 1
201013_s_at	1.81e-18	1.18e-20	11.317	36.4245	1.16781	0.103191	PAICS	phosphoribosylaminoimidazole carboxylase; phosphoribosylaminoimidazolesuccinocarboxamide synthase
222304_x_at	1.82e-18	1.19e-20	-11.316	36.4195	-1.22932	0.108635	OR7E47P	olfactory receptor family 7 subfamily E member 47 pseudogene
204499_at	1.86e-18	1.22e-20	-11.3113	36.3938	-0.921413	0.0814594	AGTPBP1	ATP/GTP binding protein 1
235183_at	1.89e-18	1.24e-20	-11.3075	36.3729	-2.34252	0.207166	FILIP1	filamin A interacting protein 1
226984_at	1.91e-18	1.26e-20	-11.3056	36.363	-0.944538	0.0835457	FGD5	FYVE, RhoGEF and PH domain containing 5
1555832_s_at	1.97e-18	1.3e-20	-11.2993	36.3284	-1.39221	0.123212	KLF6	Kruppel like factor 6
1555270_a_at	2.23e-18	1.47e-20	-11.2766	36.2047	-1.14341	0.101397	WFS1	wolframin ER transmembrane glycoprotein
217809_at	2.23e-18	1.48e-20	11.2755	36.1987	1.03984	0.0922214	BZW2	basic leucine zipper and W2 domains 2
213706_at	2.25e-18	1.5e-20	-11.2736	36.1886	-0.913552	0.0810345	GPD1	glycerol-3-phosphate dehydrogenase 1
205554_s_at	2.27e-18	1.52e-20	-11.2713	36.1758	-1.87068	0.165969	DNASE1L3	deoxyribonuclease 1 like 3
222121_at	2.28e-18	1.53e-20	-11.2703	36.1707	-1.9327	0.171486	ARHGEF26	Rho guanine nucleotide exchange factor 26
205638_at	2.31e-18	1.55e-20	-11.2671	36.1531	-1.16635	0.103518	ADGRB3	adhesion G protein-coupled receptor B3
225913_at	2.35e-18	1.58e-20	-11.2636	36.134	-1.06408	0.0944704	PEAK1	pseudopodium enriched atypical kinase 1
224861_at	2.36e-18	1.59e-20	-11.2626	36.1286	-0.930114	0.0825842	GNAQ	G protein subunit alpha q
231233_at	2.4e-18	1.62e-20	11.259	36.1091	1.08976	0.0967895	PCAT6	prostate cancer associated transcript 6 (non-protein coding)
210299_s_at	2.49e-18	1.69e-20	-11.2522	36.072	-2.95898	0.262969	FHL1	four and a half LIM domains 1
209283_at	2.53e-18	1.72e-20	-11.2483	36.0505	-1.55874	0.138576	CRYAB	crystallin alpha B
211986_at	2.69e-18	1.83e-20	-11.2369	35.9889	-1.22567	0.109075	AHNAK	AHNAK nucleoprotein
211998_at	2.73e-18	1.86e-20	-11.234	35.9729	-1.25287	0.111525	MIR4738///H3F3B///H3F3A	microRNA 4738///H3 histone, family 3B///H3 histone, family 3A
228875_at	2.75e-18	1.89e-20	-11.2317	35.9606	-1.71804	0.152963	FAM162B	family with sequence similarity 162 member B
227733_at	2.75e-18	1.89e-20	11.2317	35.9606	0.855561	0.0761735	TMEM63C	transmembrane protein 63C
224339_s_at	3.02e-18	2.08e-20	-11.2141	35.8647	-1.57671	0.1406	ANGPTL1	angiopoietin like 1
224352_s_at	3.17e-18	2.19e-20	-11.205	35.815	-1.34592	0.120118	CFL2	cofilin 2
226132_s_at	3.17e-18	2.2e-20	11.204	35.8095	1.42629	0.127302	MANEAL	mannosidase endo-alpha like
217504_at	3.18e-18	2.21e-20	-11.2032	35.8052	-1.54411	0.137827	ABCA6	ATP binding cassette subfamily A member 6
214135_at	3.43e-18	2.39e-20	-11.1888	35.7267	-3.22829	0.288529	CLDN18	claudin 18
203476_at	3.44e-18	2.4e-20	11.1882	35.7234	1.2882	0.11514	TPBG	trophoblast glycoprotein
207789_s_at	3.47e-18	2.43e-20	-11.1859	35.7107	-0.868024	0.0776002	DPP6	dipeptidyl peptidase like 6
205779_at	3.59e-18	2.53e-20	-11.1788	35.6722	-1.71268	0.153208	RAMP2	receptor activity modifying protein 2
228548_at	3.59e-18	2.53e-20	-11.1786	35.6715	-1.29927	0.116228	RAP1A	RAP1A, member of RAS oncogene family
224061_at	3.83e-18	2.7e-20	-11.1667	35.6063	-2.53195	0.226741	INMT	indolethylamine N-methyltransferase
212680_x_at	3.93e-18	2.78e-20	11.1614	35.5777	0.914803	0.0819612	PPP1R14B	protein phosphatase 1 regulatory inhibitor subunit 14B
230595_at	3.94e-18	2.8e-20	-11.1607	35.5735	-0.893144	0.0800262	PGM5-AS1	PGM5 antisense RNA 1
211161_s_at	4.16e-18	2.96e-20	11.1505	35.5183	1.98343	0.177878	COL3A1	collagen type III alpha 1 chain
203434_s_at	4.24e-18	3.03e-20	-11.1464	35.4957	-2.40396	0.215672	MME	membrane metallo-endopeptidase
37028_at	4.26e-18	3.05e-20	-11.1452	35.4891	-1.56507	0.140426	PPP1R15A	protein phosphatase 1 regulatory subunit 15A
225020_at	4.42e-18	3.17e-20	-11.1378	35.4492	-0.807218	0.0724753	DAB2IP	DAB2 interacting protein
223779_at	4.44e-18	3.19e-20	11.1365	35.442	2.50074	0.224553	AFAP1-AS1	AFAP1 antisense RNA 1
203853_s_at	4.53e-18	3.27e-20	-11.1325	35.4201	-0.783214	0.0703539	GAB2	GRB2 associated binding protein 2
216925_s_at	4.62e-18	3.33e-20	-11.1288	35.3997	-0.563736	0.0506559	TAL1	TAL bHLH transcription factor 1, erythroid differentiation factor
228967_at	4.69e-18	3.4e-20	-11.1253	35.3808	-1.29295	0.116217	EIF1	eukaryotic translation initiation factor 1
224233_s_at	4.73e-18	3.44e-20	11.1233	35.3701	0.772074	0.0694104	MSTO1	misato 1, mitochondrial distribution and morphology regulator
206953_s_at	4.82e-18	3.51e-20	-11.1195	35.3496	-2.07857	0.18693	ADGRL2	adhesion G protein-coupled receptor L2
202878_s_at	4.82e-18	3.52e-20	-11.119	35.3469	-1.72117	0.154794	CD93	CD93 molecule
204675_at	4.84e-18	3.54e-20	11.1177	35.3397	1.85143	0.166529	SRD5A1	steroid 5 alpha-reductase 1
231842_at	4.97e-18	3.65e-20	-11.1126	35.3116	-1.67432	0.150669	KIAA1462	KIAA1462
204026_s_at	4.97e-18	3.66e-20	11.112	35.3085	1.77402	0.159649	ZWINT	ZW10 interacting kinetochore protein
227923_at	5.03e-18	3.71e-20	-11.1095	35.2951	-1.59955	0.14398	SHANK3	SH3 and multiple ankyrin repeat domains 3
212647_at	5.04e-18	3.73e-20	-11.1087	35.2903	-1.11441	0.100319	RRAS	related RAS viral (r-ras) oncogene homolog
229277_at	5.35e-18	3.96e-20	-11.0974	35.2291	-1.22878	0.110727	ADRB1	adrenoceptor beta 1
201923_at	5.6e-18	4.16e-20	11.0888	35.1821	1.03697	0.0935153	PRDX4	peroxiredoxin 4
210762_s_at	5.65e-18	4.21e-20	-11.0865	35.1698	-1.87865	0.169453	DLC1	DLC1 Rho GTPase activating protein
1553645_at	5.72e-18	4.27e-20	-11.084	35.1562	-1.5553	0.140319	CCDC141	coiled-coil domain containing 141
206027_at	5.72e-18	4.28e-20	-11.0837	35.1542	-1.57093	0.141734	S100A3	S100 calcium binding protein A3
206068_s_at	5.96e-18	4.47e-20	-11.0757	35.1109	-2.04539	0.184674	ACADL	acyl-CoA dehydrogenase, long chain
200965_s_at	6.03e-18	4.54e-20	-11.0729	35.0957	-1.22531	0.110658	ABLIM1	actin binding LIM protein 1
211603_s_at	6.03e-18	4.54e-20	11.0727	35.0945	1.11404	0.100611	ETV4	ETS variant 4
39817_s_at	6.26e-18	4.73e-20	11.0654	35.0548	0.709509	0.0641194	DNPH1	2'-deoxynucleoside 5'-phosphate N-hydrolase 1
218665_at	6.27e-18	4.75e-20	-11.0647	35.0507	-1.23958	0.11203	FZD4	frizzled class receptor 4
241994_at	6.33e-18	4.8e-20	11.0627	35.0399	2.27183	0.20536	XDH	xanthine dehydrogenase
238061_at	6.39e-18	4.86e-20	-11.0605	35.0282	-1.27976	0.115705	LGI3	leucine rich repeat LGI family member 3
243917_at	6.45e-18	4.92e-20	-11.0583	35.016	-0.777999	0.0703543	CLIC5	chloride intracellular channel 5
226857_at	6.59e-18	5.04e-20	11.054	34.9928	1.11945	0.10127	ARHGEF19	Rho guanine nucleotide exchange factor 19
204320_at	6.68e-18	5.12e-20	11.0512	34.9772	3.32311	0.300702	COL11A1	collagen type XI alpha 1 chain
213456_at	6.92e-18	5.32e-20	-11.0442	34.9391	-3.3862	0.306605	SOSTDC1	sclerostin domain containing 1
212872_s_at	6.92e-18	5.33e-20	11.0439	34.9373	0.674951	0.0611155	MED20	mediator complex subunit 20
225944_at	6.96e-18	5.37e-20	11.0424	34.9295	1.27866	0.115795	NLN	neurolysin
205304_s_at	7e-18	5.42e-20	-11.0409	34.9212	-1.2272	0.11115	KCNJ8	potassium voltage-gated channel subfamily J member 8
218897_at	7.1e-18	5.51e-20	11.0379	34.9049	1.06769	0.096729	TMEM177	transmembrane protein 177
37384_at	7.45e-18	5.79e-20	-11.0288	34.8551	-1.09092	0.0989159	PPM1F	protein phosphatase, Mg2+/Mn2+ dependent 1F
206453_s_at	7.52e-18	5.86e-20	-11.0266	34.8432	-1.07082	0.0971128	NDRG2	NDRG family member 2
201709_s_at	7.75e-18	6.05e-20	11.0208	34.8118	0.800214	0.0726093	NIPSNAP1	nipsnap homolog 1 (C. elegans)
1553177_at	8.48e-18	6.64e-20	-11.0041	34.7209	-1.45433	0.132162	SH2D1B	SH2 domain containing 1B
219230_at	8.54e-18	6.7e-20	-11.0024	34.7117	-3.56547	0.324062	TMEM100	transmembrane protein 100
200039_s_at	8.75e-18	6.88e-20	10.9975	34.6848	0.754118	0.0685717	PSMB2	proteasome subunit beta 2
223229_at	8.85e-18	6.98e-20	10.995	34.6711	1.74829	0.159008	UBE2T	ubiquitin conjugating enzyme E2 T
218313_s_at	9e-18	7.11e-20	10.9917	34.6532	1.46502	0.133284	GALNT7	polypeptide N-acetylgalactosaminyltransferase 7
207519_at	9.08e-18	7.19e-20	-10.9897	34.6422	-2.59328	0.235974	SLC6A4	solute carrier family 6 member 4
217437_s_at	9.42e-18	7.48e-20	-10.9824	34.6027	-1.40166	0.127627	TACC1	transforming acidic coiled-coil containing protein 1
203988_s_at	9.47e-18	7.54e-20	10.9811	34.5954	1.15455	0.10514	FUT8	fucosyltransferase 8
202760_s_at	9.56e-18	7.63e-20	-10.9789	34.5836	-1.98024	0.180367	PALM2-AKAP2///AKAP2	PALM2-AKAP2 readthrough///A-kinase anchoring protein 2
205651_x_at	1e-17	8e-20	-10.9702	34.5361	-1.76636	0.161014	RAPGEF4	Rap guanine nucleotide exchange factor 4
204154_at	1.01e-17	8.09e-20	-10.9682	34.525	-2.32273	0.211769	CDO1	cysteine dioxygenase type 1
202200_s_at	1.03e-17	8.27e-20	10.9644	34.5042	0.910524	0.0830439	SRPK1	SRSF protein kinase 1
229778_at	1.03e-17	8.28e-20	-10.964	34.5022	-1.41577	0.129129	SPX	spexin hormone
219656_at	1.03e-17	8.33e-20	-10.9629	34.4963	-0.915407	0.0835004	PCDH12	protocadherin 12
215454_x_at	1.04e-17	8.39e-20	-10.9617	34.4897	-3.26941	0.298257	SFTPC	surfactant protein C
202667_s_at	1.04e-17	8.4e-20	10.9615	34.4888	0.922227	0.084133	SLC39A7	solute carrier family 39 member 7
1552667_a_at	1.05e-17	8.5e-20	-10.9594	34.4771	-1.576	0.143804	SH2D3C	SH2 domain containing 3C
214733_s_at	1.09e-17	8.84e-20	10.9523	34.4383	0.560945	0.0512173	YIPF1	Yip1 domain family member 1
217806_s_at	1.16e-17	9.48e-20	10.9396	34.3695	0.522086	0.0477243	POLDIP2	DNA polymerase delta interacting protein 2
45749_at	1.16e-17	9.52e-20	-10.9388	34.3651	-0.769962	0.070388	FAM65A	family with sequence similarity 65 member A
226455_at	1.19e-17	9.72e-20	10.9351	34.345	1.0947	0.100108	CREB3L4	cAMP responsive element binding protein 3 like 4
202947_s_at	1.19e-17	9.78e-20	-10.9339	34.3384	-1.05837	0.0967971	GYPC	glycophorin C (Gerbich blood group)
230867_at	1.21e-17	9.96e-20	-10.9307	34.3208	-2.31264	0.211573	COL6A6	collagen type VI alpha 6 chain
222191_s_at	1.22e-17	1.01e-19	10.9283	34.3075	0.633383	0.0579582	B4GALT7	beta-1,4-galactosyltransferase 7
200654_at	1.23e-17	1.02e-19	10.9271	34.301	0.631672	0.057808	P4HB	prolyl 4-hydroxylase subunit beta
229309_at	1.25e-17	1.03e-19	-10.9237	34.2826	-3.21379	0.294204	ADRB1	adrenoceptor beta 1
209170_s_at	1.33e-17	1.11e-19	-10.9118	34.2178	-2.19563	0.201216	GPM6B	glycoprotein M6B
230354_at	1.33e-17	1.11e-19	-10.9115	34.2161	-0.849469	0.0778509
212811_x_at	1.34e-17	1.12e-19	10.9101	34.2086	0.92889	0.0851404	SLC1A4	solute carrier family 1 member 4
213236_at	1.34e-17	1.12e-19	-10.9088	34.2013	-1.3097	0.120059	SASH1	SAM and SH3 domain containing 1
214617_at	1.35e-17	1.13e-19	-10.9075	34.1945	-1.66126	0.152304	PRF1	perforin 1
204249_s_at	1.35e-17	1.13e-19	-10.9073	34.1931	-1.33308	0.12222	LMO2	LIM domain only 2
229367_s_at	1.42e-17	1.19e-19	-10.8982	34.1437	-1.95021	0.178948	GIMAP6	GTPase, IMAP family member 6
202014_at	1.45e-17	1.22e-19	-10.894	34.1207	-1.61314	0.148077	PPP1R15A	protein phosphatase 1 regulatory subunit 15A
203323_at	1.45e-17	1.23e-19	-10.893	34.1156	-2.3387	0.214697	CAV2	caveolin 2
220471_s_at	1.45e-17	1.23e-19	-10.8923	34.1115	-1.01881	0.0935348	MYCT1	myc target 1
223363_at	1.6e-17	1.36e-19	10.8747	34.0156	0.938903	0.0863383	PSMG3	proteasome assembly chaperone 3
205384_at	1.68e-17	1.42e-19	-10.8658	33.9672	-1.62622	0.149664	FXYD1	FXYD domain containing ion transport regulator 1
241811_x_at	1.7e-17	1.45e-19	-10.8625	33.9492	-2.44391	0.224986	SLC6A4	solute carrier family 6 member 4
217781_s_at	1.71e-17	1.46e-19	-10.8611	33.9417	-0.972541	0.0895433	ZNF106	zinc finger protein 106
224428_s_at	1.73e-17	1.48e-19	10.8592	33.931	2.39099	0.220182	CDCA7	cell division cycle associated 7
210434_x_at	1.76e-17	1.51e-19	10.8557	33.9119	0.432782	0.0398669	JTB	jumping translocation breakpoint
205569_at	1.8e-17	1.55e-19	-10.8506	33.8846	-1.8907	0.174248	LAMP3	lysosomal associated membrane protein 3
204134_at	1.81e-17	1.56e-19	-10.8495	33.8782	-1.31166	0.120897	PDE2A	phosphodiesterase 2A
202732_at	1.83e-17	1.59e-19	-10.8463	33.8611	-1.30424	0.120247	PKIG	protein kinase (cAMP-dependent, catalytic) inhibitor gamma
226625_at	1.83e-17	1.59e-19	-10.8463	33.8609	-2.11427	0.19493	TGFBR3	transforming growth factor beta receptor 3
203545_at	1.84e-17	1.59e-19	10.8456	33.857	0.715313	0.0659543	ALG8	ALG8, alpha-1,3-glucosyltransferase
218788_s_at	1.89e-17	1.64e-19	10.8404	33.8289	0.808407	0.0745734	SMYD3	SET and MYND domain containing 3
1558508_a_at	2e-17	1.74e-19	10.8294	33.769	1.86238	0.171974	C1orf53	chromosome 1 open reading frame 53
233588_x_at	2.04e-17	1.78e-19	10.8258	33.7493	0.802821	0.074158	MIR6834///PFDN6	microRNA 6834///prefoldin subunit 6
206488_s_at	2.1e-17	1.83e-19	-10.8202	33.7186	-2.62968	0.243034	CD36	CD36 molecule
1560879_a_at	2.27e-17	1.99e-19	-10.8051	33.6364	-0.846939	0.0783832	SYT15	synaptotagmin 15
209035_at	2.27e-17	2e-19	10.8049	33.6353	1.55087	0.143534	MDK	midkine (neurite growth-promoting factor 2)
219371_s_at	2.32e-17	2.04e-19	-10.8011	33.6149	-1.67268	0.154861	KLF2	Kruppel like factor 2
213069_at	2.34e-17	2.06e-19	-10.7989	33.6027	-1.41535	0.131065	HEG1	heart development protein with EGF like domains 1
222029_x_at	2.36e-17	2.08e-19	10.797	33.5921	0.784788	0.072686	MIR6834///PFDN6	microRNA 6834///prefoldin subunit 6
228737_at	2.66e-17	2.35e-19	-10.7751	33.4729	-1.75805	0.163159	TOX2	TOX high mobility group box family member 2
219937_at	2.66e-17	2.36e-19	-10.7745	33.4697	-1.58252	0.146877	TRHDE	thyrotropin releasing hormone degrading enzyme
202021_x_at	2.69e-17	2.39e-19	-10.7722	33.4571	-0.67854	0.06299	EIF1	eukaryotic translation initiation factor 1
224906_at	2.73e-17	2.43e-19	-10.7691	33.44	-0.810624	0.0752735	ANO6	anoctamin 6
204570_at	2.89e-17	2.58e-19	-10.7584	33.3818	-1.35562	0.126006	COX7A1	cytochrome c oxidase subunit 7A1
232378_at	3.02e-17	2.7e-19	-10.7502	33.3372	-1.34077	0.12472	SLC5A9	solute carrier family 5 member 9
229436_x_at	3.11e-17	2.79e-19	10.744	33.3037	0.828915	0.0771512	BRCC3	BRCA1/BRCA2-containing complex subunit 3
232761_at	3.11e-17	2.8e-19	-10.7437	33.3021	-1.1674	0.108659	COX4I2	cytochrome c oxidase subunit 4I2
224716_at	3.21e-17	2.89e-19	10.7376	33.2688	0.799888	0.0744939	MIR4647///SLC35B2	microRNA 4647///solute carrier family 35 member B2
219689_at	3.28e-17	2.96e-19	-10.7338	33.2479	-1.84584	0.171965	SEMA3G	semaphorin 3G
220037_s_at	3.39e-17	3.06e-19	-10.7274	33.2131	-2.52976	0.235822	LYVE1	lymphatic vessel endothelial hyaluronan receptor 1
203744_at	3.44e-17	3.11e-19	10.7244	33.1969	1.84434	0.171975	HMGB3	high mobility group box 3
206049_at	3.47e-17	3.15e-19	-10.7224	33.1856	-1.42991	0.133358	SELP	selectin P
218350_s_at	3.5e-17	3.18e-19	10.7205	33.1757	1.07706	0.100467	GMNN	geminin, DNA replication inhibitor
229781_at	3.53e-17	3.21e-19	-10.7187	33.1658	-1.13396	0.105793	LOC100506725	uncharacterized LOC100506725
228444_at	3.59e-17	3.28e-19	-10.715	33.1456	-0.969307	0.0904624	ARRB1	arrestin beta 1
201131_s_at	3.59e-17	3.28e-19	10.7147	33.1438	1.03621	0.096709	CDH1	cadherin 1
203878_s_at	3.61e-17	3.31e-19	10.7134	33.1369	2.28138	0.212946	MMP11	matrix metallopeptidase 11
205471_s_at	3.66e-17	3.36e-19	-10.7104	33.1205	-2.01939	0.188545	DACH1	dachshund family transcription factor 1
212713_at	3.69e-17	3.39e-19	-10.7089	33.1124	-2.02361	0.188965	MFAP4	microfibrillar associated protein 4
219061_s_at	3.86e-17	3.56e-19	10.7	33.0638	0.912211	0.0852533	LAGE3	L antigen family member 3
218764_at	4.06e-17	3.76e-19	-10.6903	33.0108	-1.05412	0.0986055	PRKCH	protein kinase C eta
209014_at	4.06e-17	3.76e-19	10.6901	33.0098	0.933769	0.087349	MAGED1	MAGE family member D1
222750_s_at	4.1e-17	3.81e-19	10.688	32.9984	1.3691	0.128097	SRD5A3	steroid 5 alpha-reductase 3
238222_at	4.11e-17	3.82e-19	-10.6874	32.9953	-3.2514	0.304227	GKN2	gastrokine 2
227046_at	4.18e-17	3.89e-19	10.6839	32.9758	1.05625	0.0988638	SLC39A11	solute carrier family 39 member 11
209481_at	4.2e-17	3.92e-19	-10.6828	32.9699	-1.1384	0.106564	SNRK	SNF related kinase
229822_at	4.29e-17	4.01e-19	-10.6787	32.9478	-0.895454	0.0838541	PARVB	parvin beta
218392_x_at	4.3e-17	4.03e-19	10.6779	32.9431	1.03956	0.0973567	SFXN1	sideroflexin 1
235175_at	4.3e-17	4.04e-19	-10.6773	32.9399	-1.48113	0.138718	GBP4	guanylate binding protein 4
1552318_at	4.37e-17	4.1e-19	-10.6743	32.9238	-1.79488	0.16815	GIMAP1	GTPase, IMAP family member 1
217414_x_at	4.57e-17	4.31e-19	-10.6655	32.876	-2.40933	0.225899	HBA2///HBA1	hemoglobin subunit alpha 2///hemoglobin subunit alpha 1
211458_s_at	4.6e-17	4.35e-19	-10.6637	32.8662	-1.02345	0.0959745	GABARAPL3///GABARAPL1	GABA type A receptor associated protein like 3 pseudogene///GABA type A receptor associated protein like 1
225450_at	4.6e-17	4.36e-19	-10.6635	32.8652	-1.24657	0.116901	AMOTL1	angiomotin like 1
202674_s_at	4.6e-17	4.36e-19	-10.6633	32.8639	-1.80828	0.16958	LMO7	LIM domain 7
202487_s_at	4.8e-17	4.55e-19	10.6556	32.8218	0.879407	0.0825301	H2AFV	H2A histone family member V
220170_at	4.95e-17	4.7e-19	-10.6496	32.7894	-1.94517	0.182651	FHL5	four and a half LIM domains 5
204073_s_at	5.01e-17	4.77e-19	-10.647	32.7748	-1.56054	0.146572	MYRF	myelin regulatory factor
232404_at	5.24e-17	5.01e-19	-10.6384	32.7279	-1.00133	0.0941247	SHROOM4	shroom family member 4
200700_s_at	5.26e-17	5.03e-19	10.6376	32.7239	1.14187	0.107343	KDELR2	KDEL endoplasmic reticulum protein retention receptor 2
203835_at	5.38e-17	5.16e-19	-10.6329	32.6983	-1.52867	0.143768	LRRC32	leucine rich repeat containing 32
224013_s_at	5.46e-17	5.25e-19	-10.6299	32.6817	-2.47236	0.232586	SOX7	SRY-box 7
201095_at	5.63e-17	5.41e-19	10.6242	32.6509	0.864537	0.0813742	DAP	death associated protein
204018_x_at	5.7e-17	5.5e-19	-10.6215	32.6358	-2.40942	0.226845	HBA2///HBA1	hemoglobin subunit alpha 2///hemoglobin subunit alpha 1
217871_s_at	5.89e-17	5.68e-19	10.6154	32.6028	0.873098	0.0822483	MIF	macrophage migration inhibitory factor (glycosylation-inhibiting factor)
1570430_at	5.93e-17	5.73e-19	-10.6138	32.5942	-0.751449	0.0707992
202857_at	6.04e-17	5.85e-19	10.6102	32.5743	0.679696	0.0640608	CNPY2	canopy FGF signaling regulator 2
239109_at	6.04e-17	5.86e-19	-10.6098	32.5725	-0.672143	0.063351
222144_at	6.13e-17	5.96e-19	-10.6067	32.5554	-0.647172	0.0610155	KIF17	kinesin family member 17
202877_s_at	6.31e-17	6.15e-19	-10.6012	32.5256	-1.56464	0.147591	CD93	CD93 molecule
205357_s_at	6.38e-17	6.23e-19	-10.5987	32.5118	-2.09755	0.197907	AGTR1	angiotensin II receptor type 1
227094_at	6.47e-17	6.33e-19	10.596	32.4971	0.920789	0.0868998	DHTKD1	dehydrogenase E1 and transketolase domain containing 1
218493_at	6.48e-17	6.35e-19	10.5954	32.4939	0.805374	0.0760117	SNRNP25	small nuclear ribonucleoprotein U11/U12 subunit 25
200904_at	6.53e-17	6.41e-19	-10.5936	32.484	-0.883178	0.0833692	HLA-E	major histocompatibility complex, class I, E
226955_at	6.56e-17	6.45e-19	-10.5925	32.4778	-1.59026	0.150132	AFAP1L1	actin filament associated protein 1 like 1
223836_at	6.56e-17	6.47e-19	-10.5921	32.4757	-2.51557	0.237496	FGFBP2	fibroblast growth factor binding protein 2
222802_at	6.74e-17	6.66e-19	-10.5868	32.447	-1.90589	0.180025	EDN1	endothelin 1
228850_s_at	6.74e-17	6.67e-19	-10.5865	32.4455	-1.83713	0.173535	SLIT2	slit guidance ligand 2
238018_at	6.88e-17	6.82e-19	-10.5825	32.4237	-2.61563	0.247165	FAM150B	family with sequence similarity 150 member B
235044_at	7.29e-17	7.24e-19	-10.5716	32.3642	-1.70643	0.161417	CYYR1	cysteine and tyrosine rich 1
212227_x_at	7.44e-17	7.4e-19	-10.5676	32.3427	-0.664885	0.0629171	EIF1	eukaryotic translation initiation factor 1
202222_s_at	7.44e-17	7.41e-19	-10.5673	32.3407	-1.4548	0.13767	DES	desmin
227512_at	7.76e-17	7.75e-19	10.5592	32.2966	0.739602	0.0700435	MEX3A	mex-3 RNA binding family member A
211726_s_at	8.03e-17	8.03e-19	-10.5527	32.2615	-2.39638	0.227086	FMO2	flavin containing monooxygenase 2
208609_s_at	8.45e-17	8.47e-19	-10.5432	32.2095	-1.46719	0.13916	TNXB///TNXA	tenascin XB///tenascin XA (pseudogene)
226492_at	8.59e-17	8.63e-19	-10.5399	32.1914	-1.7334	0.164461	SEMA6D	semaphorin 6D
218960_at	8.74e-17	8.79e-19	10.5365	32.1729	2.31959	0.220149	TMPRSS4	transmembrane protease, serine 4
205632_s_at	9e-17	9.07e-19	-10.5308	32.1419	-2.13218	0.202471	PIP5K1B	phosphatidylinositol-4-phosphate 5-kinase type 1 beta
209107_x_at	9.02e-17	9.11e-19	-10.53	32.1377	-0.590738	0.0561004	NCOA1	nuclear receptor coactivator 1
218656_s_at	9.07e-17	9.17e-19	-10.5287	32.1307	-1.38664	0.131701	LHFP	lipoma HMGIC fusion partner
213247_at	9.1e-17	9.22e-19	-10.5279	32.1259	-1.49909	0.142393	SVEP1	sushi, von Willebrand factor type A, EGF and pentraxin domain containing 1
219526_at	9.29e-17	9.43e-19	10.5238	32.1037	0.661966	0.0629019	C14orf169	chromosome 14 open reading frame 169
232667_at	9.29e-17	9.45e-19	-10.5234	32.1014	-1.40726	0.133728
219407_s_at	9.37e-17	9.54e-19	-10.5216	32.092	-0.918368	0.0872839	LAMC3	laminin subunit gamma 3
200903_s_at	9.54e-17	9.73e-19	10.518	32.0722	0.72294	0.0687337	AHCY	adenosylhomocysteinase
242541_at	9.86e-17	1.01e-18	-10.5117	32.0378	-1.11591	0.106159	ABCA9	ATP binding cassette subfamily A member 9
221841_s_at	9.87e-17	1.01e-18	-10.5111	32.0345	-2.29494	0.218336	KLF4	Kruppel like factor 4
213915_at	9.95e-17	1.02e-18	-10.5093	32.0248	-1.86911	0.177853	NKG7	natural killer cell granule protein 7
218275_at	1.01e-16	1.04e-18	10.5056	32.0049	0.609312	0.0579986	SLC25A10	solute carrier family 25 member 10
1555310_a_at	1.02e-16	1.05e-18	10.5045	31.9988	1.12438	0.107038	PAK6	p21 (RAC1) activated kinase 6
226622_at	1.06e-16	1.1e-18	10.4965	31.955	1.77883	0.16947	MUC20	mucin 20, cell surface associated
210606_x_at	1.1e-16	1.13e-18	-10.4903	31.9214	-1.53696	0.146513	KLRD1	killer cell lectin like receptor D1
224948_at	1.13e-16	1.17e-18	10.4845	31.8899	0.638353	0.0608854	URGCP-MRPS24///MRPS24	URGCP-MRPS24 readthrough///mitochondrial ribosomal protein S24
202340_x_at	1.16e-16	1.21e-18	-10.4792	31.861	-1.60478	0.153139	NR4A1	nuclear receptor subfamily 4 group A member 1
1553715_s_at	1.16e-16	1.21e-18	10.4787	31.8579	0.911441	0.0869808	MCRIP2	MAPK regulated corepressor interacting protein 2
211745_x_at	1.17e-16	1.22e-18	-10.477	31.8487	-2.40158	0.229225	HBA2///HBA1	hemoglobin subunit alpha 2///hemoglobin subunit alpha 1
215695_s_at	1.22e-16	1.27e-18	10.4698	31.8095	0.92721	0.0885608	GYG2	glycogenin 2
210190_at	1.23e-16	1.28e-18	-10.4681	31.8006	-1.63982	0.156649	STX11	syntaxin 11
236029_at	1.23e-16	1.29e-18	-10.4677	31.7982	-1.92277	0.183686	FAT3	FAT atypical cadherin 3
223395_at	1.25e-16	1.31e-18	-10.4643	31.7797	-2.08897	0.199628	ABI3BP	ABI family member 3 binding protein
203083_at	1.25e-16	1.31e-18	10.4639	31.7777	2.13053	0.203607	THBS2	thrombospondin 2
205713_s_at	1.25e-16	1.32e-18	10.4635	31.7754	2.20459	0.210693	COMP	cartilage oligomeric matrix protein
204894_s_at	1.26e-16	1.33e-18	-10.4614	31.7638	-1.95958	0.187316	AOC3	amine oxidase, copper containing 3
201811_x_at	1.28e-16	1.35e-18	-10.4584	31.7477	-0.99376	0.0950202	SH3BP5	SH3 domain binding protein 5
238178_at	1.29e-16	1.36e-18	-10.4571	31.7406	-1.82132	0.17417
224606_at	1.33e-16	1.4e-18	-10.4516	31.7104	-1.23284	0.117958	KLF6	Kruppel like factor 6
211699_x_at	1.33e-16	1.41e-18	-10.4508	31.7062	-2.5558	0.244556	HBA2///HBA1	hemoglobin subunit alpha 2///hemoglobin subunit alpha 1
220244_at	1.39e-16	1.47e-18	-10.4429	31.6631	-1.74886	0.167469	LINC00312	long intergenic non-protein coding RNA 312
213541_s_at	1.39e-16	1.48e-18	-10.4424	31.6607	-1.80231	0.172595	ERG	ERG, ETS transcription factor
209710_at	1.45e-16	1.55e-18	-10.4341	31.6155	-1.33031	0.127496	GATA2	GATA binding protein 2
212486_s_at	1.51e-16	1.62e-18	-10.426	31.5714	-1.45772	0.139816	FYN	FYN proto-oncogene, Src family tyrosine kinase
239401_at	1.54e-16	1.65e-18	-10.423	31.5547	-0.944339	0.0906017
228863_at	1.59e-16	1.71e-18	-10.4164	31.519	-1.74899	0.167907	PCDH17	protocadherin 17
227055_at	1.6e-16	1.71e-18	10.4156	31.5144	1.56484	0.150241	METTL7B	methyltransferase like 7B
219452_at	1.63e-16	1.75e-18	-10.4116	31.4926	-1.28256	0.123186	DPEP2	dipeptidase 2
206868_at	1.65e-16	1.78e-18	-10.4085	31.476	-0.969808	0.0931745	STARD8	StAR related lipid transfer domain containing 8
201578_at	1.72e-16	1.85e-18	-10.4014	31.4375	-1.06615	0.1025	PODXL	podocalyxin like
220024_s_at	1.74e-16	1.88e-18	-10.3991	31.4245	-0.956223	0.0919529	PRX	periaxin
219436_s_at	1.74e-16	1.88e-18	-10.3989	31.4234	-2.29737	0.220926	EMCN	endomucin
200068_s_at	1.75e-16	1.9e-18	10.3969	31.4126	0.5362	0.0515732	CANX	calnexin
37145_at	1.78e-16	1.93e-18	-10.3939	31.3964	-2.02404	0.194734	GNLY	granulysin
224925_at	1.84e-16	2e-18	-10.3873	31.3605	-1.00493	0.0967465	PREX1	phosphatidylinositol-3,4,5-trisphosphate dependent Rac exchange factor 1
208843_s_at	1.86e-16	2.03e-18	10.385	31.3479	0.69387	0.0668148	GORASP2	golgi reassembly stacking protein 2
223355_at	1.87e-16	2.04e-18	10.384	31.3425	0.780025	0.075118	ALG1	ALG1, chitobiosyldiphosphodolichol beta-mannosyltransferase
209458_x_at	1.9e-16	2.07e-18	-10.381	31.3261	-2.45608	0.236594	HBA2///HBA1	hemoglobin subunit alpha 2///hemoglobin subunit alpha 1
240890_at	1.91e-16	2.09e-18	-10.3798	31.3194	-1.35528	0.130569	LOC643733	caspase 4, apoptosis-related cysteine peptidase pseudogene
232510_s_at	1.91e-16	2.09e-18	10.3794	31.3177	0.660872	0.0636713	DPP3	dipeptidyl peptidase 3
201577_at	1.94e-16	2.14e-18	10.3758	31.2977	1.14763	0.110607	NME1	NME/NM23 nucleoside diphosphate kinase 1
209894_at	1.98e-16	2.18e-18	-10.372	31.2775	-1.89285	0.182495	LEPROT///LEPR	leptin receptor overlapping transcript///leptin receptor
204653_at	1.99e-16	2.2e-18	10.3702	31.2673	1.77508	0.171171	TFAP2A	transcription factor AP-2 alpha
219064_at	1.99e-16	2.2e-18	-10.3701	31.2667	-1.39736	0.134749	ITIH5	inter-alpha-trypsin inhibitor heavy chain family member 5
205812_s_at	2.01e-16	2.22e-18	10.3686	31.2586	0.776378	0.074878	TMED9	transmembrane p24 trafficking protein 9
230943_at	2.01e-16	2.22e-18	-10.3683	31.2571	-1.76888	0.170605	SOX17	SRY-box 17
226303_at	2.07e-16	2.3e-18	-10.3624	31.2251	-1.80288	0.173983	PGM5	phosphoglucomutase 5
231841_s_at	2.15e-16	2.39e-18	-10.3556	31.1881	-2.01789	0.19486	KIAA1462	KIAA1462
210046_s_at	2.15e-16	2.39e-18	10.3554	31.1868	0.913862	0.0882499	IDH2	isocitrate dehydrogenase (NADP(+)) 2, mitochondrial
238914_at	2.16e-16	2.41e-18	-10.3535	31.1767	-1.07674	0.103997	DCC	DCC netrin 1 receptor
214505_s_at	2.16e-16	2.42e-18	-10.3532	31.1748	-2.47561	0.239116	FHL1	four and a half LIM domains 1
203821_at	2.18e-16	2.44e-18	-10.3512	31.1641	-2.01943	0.195091	HBEGF	heparin binding EGF like growth factor
221885_at	2.2e-16	2.47e-18	-10.3495	31.1548	-0.878221	0.0848563	DENND2A	DENN domain containing 2A
213364_s_at	2.21e-16	2.48e-18	-10.3487	31.1505	-1.14785	0.110917	SNX1	sorting nexin 1
227198_at	2.23e-16	2.5e-18	-10.3468	31.1402	-2.27478	0.219853	AFF3	AF4/FMR2 family member 3
203006_at	2.23e-16	2.52e-18	-10.346	31.1357	-0.886112	0.0856477	INPP5A	inositol polyphosphate-5-phosphatase A
204719_at	2.3e-16	2.6e-18	-10.3404	31.1052	-2.81135	0.27188	ABCA8	ATP binding cassette subfamily A member 8
203373_at	2.38e-16	2.69e-18	-10.334	31.0706	-2.0087	0.194377	SOCS2	suppressor of cytokine signaling 2
227289_at	2.44e-16	2.76e-18	-10.3292	31.0444	-1.72243	0.166753	PCDH17	protocadherin 17
208757_at	2.46e-16	2.79e-18	10.3276	31.0356	0.636253	0.061607	TMED9	transmembrane p24 trafficking protein 9
235334_at	2.46e-16	2.79e-18	-10.3271	31.0326	-1.55813	0.150878	ST6GALNAC3	ST6 N-acetylgalactosaminide alpha-2,6-sialyltransferase 3
226488_at	2.47e-16	2.81e-18	10.326	31.0267	0.77999	0.0755366	RCCD1	RCC1 domain containing 1
205303_at	2.47e-16	2.82e-18	-10.3254	31.0236	-1.29243	0.12517	KCNJ8	potassium voltage-gated channel subfamily J member 8
221087_s_at	2.53e-16	2.89e-18	-10.3211	30.9999	-1.05551	0.102267	APOL3	apolipoprotein L3
222608_s_at	2.69e-16	3.07e-18	10.3099	30.939	2.49189	0.241699	ANLN	anillin actin binding protein
201231_s_at	2.69e-16	3.08e-18	10.3094	30.9367	0.957992	0.0929237	ENO1	enolase 1
231311_at	2.78e-16	3.19e-18	10.3031	30.9019	1.37425	0.133383
232578_at	2.88e-16	3.3e-18	-10.2966	30.867	-4.16088	0.404101	CLDN18	claudin 18
236401_at	3.02e-16	3.47e-18	-10.2878	30.819	-1.27832	0.124256	GIMAP1	GTPase, IMAP family member 1
225943_at	3.06e-16	3.53e-18	10.2848	30.8027	0.97941	0.0952288	NLN	neurolysin
226974_at	3.16e-16	3.65e-18	-10.2786	30.7686	-1.97166	0.191822	NEDD4L	neural precursor cell expressed, developmentally down-regulated 4-like, E3 ubiquitin protein ligase
206637_at	3.17e-16	3.66e-18	-10.278	30.7656	-1.65885	0.161398	P2RY14	purinergic receptor P2Y14
227983_at	3.18e-16	3.68e-18	-10.2771	30.7606	-0.858425	0.0835281	RILPL2	Rab interacting lysosomal protein like 2
213451_x_at	3.25e-16	3.77e-18	-10.2729	30.7376	-1.71711	0.167151	TNXB///TNXA	tenascin XB///tenascin XA (pseudogene)
207358_x_at	3.28e-16	3.81e-18	-10.2708	30.7262	-0.792934	0.077203	MACF1	microtubule-actin crosslinking factor 1
203661_s_at	3.31e-16	3.85e-18	-10.269	30.7165	-0.826707	0.0805051	TMOD1	tropomodulin 1
217232_x_at	3.35e-16	3.9e-18	-10.2665	30.7028	-2.47277	0.240859	HBB	hemoglobin subunit beta
230720_at	3.56e-16	4.15e-18	-10.2553	30.6418	-1.58783	0.15483	RNF182	ring finger protein 182
209764_at	3.56e-16	4.16e-18	-10.2549	30.6399	-0.565082	0.0551037	MGAT3	mannosyl (beta-1,4-)-glycoprotein beta-1,4-N-acetylglucosaminyltransferase
203910_at	3.56e-16	4.17e-18	-10.2547	30.6387	-1.31447	0.128183	ARHGAP29	Rho GTPase activating protein 29
210155_at	3.65e-16	4.29e-18	-10.2494	30.6097	-1.06601	0.104007	MYOC	myocilin
224780_at	3.65e-16	4.29e-18	-10.2492	30.6086	-0.886545	0.0864993	RBM17	RNA binding motif protein 17
38037_at	3.65e-16	4.3e-18	-10.2491	30.6081	-1.79814	0.175444	HBEGF	heparin binding EGF like growth factor
216333_x_at	3.68e-16	4.34e-18	-10.2473	30.5986	-1.70719	0.166598	TNXB///TNXA	tenascin XB///tenascin XA (pseudogene)
220676_at	3.72e-16	4.39e-18	-10.2453	30.5879	-0.747175	0.0729283	ADAMTS8	ADAM metallopeptidase with thrombospondin type 1 motif 8
225544_at	3.77e-16	4.46e-18	-10.2424	30.5721	-1.0353	0.101079	TBX3	T-box 3
225177_at	3.77e-16	4.46e-18	-10.2421	30.5705	-1.29036	0.125985	RAB11FIP1	RAB11 family interacting protein 1
232715_at	3.78e-16	4.48e-18	-10.2416	30.5675	-0.626355	0.0611579
226769_at	3.78e-16	4.48e-18	-10.2414	30.5662	-2.03534	0.198737	FIBIN	fin bud initiation factor homolog (zebrafish)
204731_at	3.81e-16	4.52e-18	-10.2397	30.5571	-2.1575	0.210699	TGFBR3	transforming growth factor beta receptor 3
210132_at	3.94e-16	4.69e-18	10.233	30.5209	0.515486	0.0503747	EFNA3	ephrin A3
226280_at	3.96e-16	4.72e-18	-10.2321	30.5157	-1.27808	0.12491	BNIP2	BCL2 interacting protein 2
218678_at	4.03e-16	4.81e-18	-10.2286	30.4967	-1.22938	0.12019	NES	nestin
226751_at	4.08e-16	4.88e-18	-10.2258	30.4816	-1.14535	0.112006	CNRIP1	cannabinoid receptor interacting protein 1
218163_at	4.16e-16	4.99e-18	10.2221	30.4615	0.860186	0.0841496	MCTS1	MCTS1, re-initiation and release factor
227042_at	4.23e-16	5.07e-18	10.219	30.4444	0.644975	0.0631154	YDJC	YdjC homolog (bacterial)
209167_at	4.24e-16	5.1e-18	-10.2181	30.4395	-2.1115	0.206644	GPM6B	glycoprotein M6B
218858_at	4.24e-16	5.1e-18	10.218	30.4392	1.59636	0.15623	DEPTOR	DEP domain containing MTOR-interacting protein
206380_s_at	4.27e-16	5.15e-18	-10.2163	30.4299	-1.28839	0.126111	CFP	complement factor properdin
202655_at	4.28e-16	5.16e-18	10.2158	30.4271	0.767262	0.0751055	MANF	mesencephalic astrocyte derived neurotrophic factor
227006_at	4.29e-16	5.19e-18	-10.215	30.4226	-1.69711	0.16614	PPP1R14A	protein phosphatase 1 regulatory inhibitor subunit 14A
1554576_a_at	4.32e-16	5.23e-18	10.2136	30.415	1.25674	0.123046	ETV4	ETS variant 4
225504_at	4.37e-16	5.3e-18	-10.2109	30.4003	-0.746505	0.0731089	HMBOX1	homeobox containing 1
209555_s_at	4.38e-16	5.32e-18	-10.2104	30.3978	-2.65054	0.259593	CD36	CD36 molecule
207707_s_at	4.44e-16	5.39e-18	10.2078	30.3838	0.391197	0.0383232	SEC13	SEC13 homolog, nuclear pore and COPII coat complex component
235173_at	4.56e-16	5.56e-18	-10.2024	30.3544	-0.771338	0.0756034	MBNL1-AS1	MBNL1 antisense RNA 1
1555578_at	4.58e-16	5.59e-18	-10.2015	30.3495	-0.840745	0.0824137
218424_s_at	4.63e-16	5.66e-18	10.1992	30.3371	1.30563	0.128012	STEAP3	STEAP3 metalloreductase
224734_at	4.68e-16	5.73e-18	-10.197	30.3247	-0.735979	0.0721763	HMGB1	high mobility group box 1
204777_s_at	4.7e-16	5.76e-18	-10.1961	30.3198	-1.35173	0.132574	MAL	mal, T-cell differentiation protein
202607_at	4.73e-16	5.8e-18	-10.1945	30.3115	-0.693473	0.068024	NDST1	N-deacetylase and N-sulfotransferase 1
205512_s_at	4.78e-16	5.87e-18	10.1925	30.3006	0.811244	0.0795919	AIFM1	apoptosis inducing factor, mitochondria associated 1
242641_at	4.8e-16	5.91e-18	-10.1912	30.2933	-1.24976	0.122632	COL6A6	collagen type VI alpha 6 chain
208190_s_at	4.88e-16	6.02e-18	10.188	30.2761	1.04117	0.102196	LSR	lipolysis stimulated lipoprotein receptor
229302_at	4.95e-16	6.11e-18	-10.1851	30.2603	-1.87111	0.18371	TMEM178A	transmembrane protein 178A
212130_x_at	5.05e-16	6.24e-18	-10.1813	30.2395	-0.61325	0.0602329	EIF1	eukaryotic translation initiation factor 1
207111_at	5.05e-16	6.26e-18	-10.181	30.2378	-1.20523	0.118381	ADGRE1	adhesion G protein-coupled receptor E1
219888_at	5.11e-16	6.33e-18	10.1788	30.2259	1.52413	0.149735	SPAG4	sperm associated antigen 4
222221_x_at	5.17e-16	6.42e-18	-10.1762	30.2117	-0.707944	0.0695687	EHD1	EH domain containing 1
236936_at	5.17e-16	6.42e-18	-10.1762	30.2115	-2.39701	0.235552
224885_s_at	5.44e-16	6.78e-18	10.1664	30.1585	0.669797	0.0658833	KRTCAP2	keratinocyte associated protein 2
236290_at	5.44e-16	6.78e-18	-10.1664	30.1582	-0.944968	0.0929505	DOK6	docking protein 6
218684_at	5.55e-16	6.93e-18	10.1624	30.1368	0.703429	0.0692187	LRRC8D	leucine rich repeat containing 8 family member D
204024_at	5.57e-16	6.97e-18	-10.1614	30.1311	-0.815724	0.080277	OSGIN2	oxidative stress induced growth inhibitor family member 2
225861_at	5.66e-16	7.1e-18	10.1581	30.1135	0.886983	0.0873175	MCRIP2	MAPK regulated corepressor interacting protein 2
218930_s_at	5.68e-16	7.12e-18	10.1574	30.1098	1.36986	0.134863	TMEM106B	transmembrane protein 106B
242500_at	5.69e-16	7.15e-18	-10.1568	30.106	-1.65782	0.163223
212353_at	6e-16	7.55e-18	10.1468	30.0518	2.13605	0.210515	SULF1	sulfatase 1
239132_at	6.09e-16	7.67e-18	-10.144	30.0364	-1.33639	0.131743	NOS1	nitric oxide synthase 1
213618_at	6.21e-16	7.83e-18	-10.1403	30.0163	-1.13937	0.112361	ARAP2	ArfGAP with RhoGAP domain, ankyrin repeat and PH domain 2
206102_at	6.21e-16	7.85e-18	10.1399	30.0142	1.96395	0.193686	GINS1	GINS complex subunit 1
209683_at	6.35e-16	8.04e-18	-10.1354	29.9899	-1.3017	0.128431	FAM49A	family with sequence similarity 49 member A
224443_at	6.35e-16	8.05e-18	10.1352	29.989	1.1698	0.115419	LINC00467	long intergenic non-protein coding RNA 467
219529_at	6.37e-16	8.08e-18	-10.1345	29.9852	-1.87641	0.18515	CLIC3	chloride intracellular channel 3
228127_at	6.37e-16	8.09e-18	-10.1343	29.9839	-0.686016	0.0676925	KCNK3	potassium two pore domain channel subfamily K member 3
226633_at	6.67e-16	8.49e-18	-10.1257	29.937	-1.00856	0.0996039	RAB8B	RAB8B, member RAS oncogene family
203186_s_at	6.9e-16	8.79e-18	-10.1192	29.9019	-1.09139	0.107853	S100A4	S100 calcium binding protein A4
205824_at	6.94e-16	8.85e-18	-10.118	29.8953	-0.845212	0.0835355	HSPB2	heat shock protein family B (small) member 2
228783_at	7.03e-16	8.98e-18	-10.1154	29.8809	-0.624169	0.0617051	BVES	blood vessel epicardial substance
212739_s_at	7.71e-16	9.87e-18	10.0984	29.7886	0.700302	0.069348	NME4	NME/NM23 nucleoside diphosphate kinase 4
222216_s_at	7.79e-16	1e-17	10.0958	29.7748	0.680451	0.0673992	MRPL17	mitochondrial ribosomal protein L17
237252_at	7.79e-16	1e-17	-10.0958	29.7746	-1.80319	0.178607	THBD	thrombomodulin
232080_at	7.89e-16	1.01e-17	-10.0933	29.7611	-1.35609	0.134355	HECW2	HECT, C2 and WW domain containing E3 ubiquitin protein ligase 2
235666_at	7.93e-16	1.02e-17	-10.092	29.7541	-1.65859	0.164347	ITGA8	integrin subunit alpha 8
210298_x_at	8e-16	1.03e-17	-10.0901	29.7435	-2.48058	0.245844	FHL1	four and a half LIM domains 1
207011_s_at	8e-16	1.03e-17	10.0899	29.7427	0.944318	0.0935902	PTK7	protein tyrosine kinase 7 (inactive)
211048_s_at	8.28e-16	1.07e-17	10.0836	29.7085	1.08437	0.107538	PDIA4	protein disulfide isomerase family A member 4
241381_at	8.58e-16	1.11e-17	-10.0769	29.6717	-1.03523	0.102733	CXorf36	chromosome X open reading frame 36
203287_at	8.63e-16	1.12e-17	10.0756	29.6647	1.39026	0.137983	LAD1	ladinin 1
222079_at	8.7e-16	1.13e-17	-10.0737	29.6544	-0.789095	0.0783322	ERG	ERG, ETS transcription factor
202468_s_at	8.81e-16	1.15e-17	-10.0713	29.6416	-1.17788	0.116954	CTNNAL1	catenin alpha like 1
227374_at	9.16e-16	1.19e-17	10.0639	29.6014	0.723817	0.0719219	EARS2	glutamyl-tRNA synthetase 2, mitochondrial
1554079_at	9.47e-16	1.23e-17	-10.0577	29.5676	-1.17769	0.117093	GALNT18	polypeptide N-acetylgalactosaminyltransferase 18
213237_at	9.59e-16	1.25e-17	10.0551	29.5532	0.901289	0.0896353	KNOP1	lysine rich nucleolar protein 1
219440_at	9.74e-16	1.27e-17	-10.052	29.5364	-1.43049	0.142309	RAI2	retinoic acid induced 2
234983_at	9.77e-16	1.28e-17	-10.0512	29.5322	-0.87161	0.086717	C12orf49	chromosome 12 open reading frame 49
218956_s_at	9.81e-16	1.29e-17	10.0502	29.5266	0.437087	0.0434905	ATP5J2-PTCD1///PTCD1	ATP5J2-PTCD1 readthrough///pentatricopeptide repeat domain 1
219563_at	9.96e-16	1.31e-17	-10.0473	29.511	-1.4153	0.140864	SYNE3///LINC00341	spectrin repeat containing nuclear envelope family member 3///long intergenic non-protein coding RNA 341
202341_s_at	1.05e-15	1.39e-17	10.0366	29.4529	1.45847	0.145315	TRIM2	tripartite motif containing 2
222067_x_at	1.08e-15	1.42e-17	10.0324	29.43	1.24413	0.124011	HIST1H2BD	histone cluster 1, H2bd
204981_at	1.1e-15	1.44e-17	10.0292	29.4126	1.45999	0.145574	SLC22A18	solute carrier family 22 member 18
202551_s_at	1.13e-15	1.49e-17	-10.0237	29.383	-1.2067	0.120384	LOC101929500///CRIM1	uncharacterized LOC101929500///cysteine rich transmembrane BMP regulator 1
214039_s_at	1.13e-15	1.49e-17	10.0236	29.382	1.10526	0.110266	LAPTM4B	lysosomal protein transmembrane 4 beta
203046_s_at	1.13e-15	1.5e-17	10.0223	29.3753	0.864193	0.0862268	TIMELESS	timeless circadian clock
221927_s_at	1.16e-15	1.54e-17	10.0172	29.3475	0.867022	0.0865533	ABHD11	abhydrolase domain containing 11
213221_s_at	1.21e-15	1.6e-17	-10.0104	29.3103	-1.01454	0.101349	SIK2	salt inducible kinase 2
205934_at	1.24e-15	1.65e-17	-10.0051	29.2818	-1.24415	0.124351	PLCL1	phospholipase C like 1
216905_s_at	1.24e-15	1.66e-17	10.0043	29.2772	1.1548	0.11543	ST14	suppression of tumorigenicity 14
209612_s_at	1.28e-15	1.71e-17	-9.9988	29.2475	-3.36492	0.336532	ADH1B	alcohol dehydrogenase 1B (class I), beta polypeptide
219597_s_at	1.3e-15	1.73e-17	-9.99607	29.2327	-1.92628	0.192704	DUOX1	dual oxidase 1
220301_at	1.31e-15	1.75e-17	-9.9948	29.2258	-1.57187	0.157268	CCDC102B	coiled-coil domain containing 102B
230151_at	1.33e-15	1.78e-17	-9.99166	29.2087	-1.1635	0.116447	SPRYD7	SPRY domain containing 7
202746_at	1.33e-15	1.78e-17	-9.99143	29.2075	-1.78455	0.178608	ITM2A	integral membrane protein 2A
227804_at	1.35e-15	1.81e-17	9.98847	29.1914	1.19616	0.119754	TLCD1	TLC domain containing 1
202782_s_at	1.35e-15	1.81e-17	-9.98836	29.1908	-0.562023	0.0562678	INPP5K	inositol polyphosphate-5-phosphatase K
223749_at	1.36e-15	1.83e-17	-9.98618	29.179	-0.890258	0.0891489	C1QTNF2	C1q and tumor necrosis factor related protein 2
202870_s_at	1.37e-15	1.84e-17	9.98518	29.1735	1.78768	0.179034	CDC20	cell division cycle 20
230130_at	1.37e-15	1.85e-17	-9.98405	29.1674	-2.00503	0.200823	SLIT2	slit guidance ligand 2
208658_at	1.37e-15	1.86e-17	9.9838	29.1661	1.14679	0.114865	PDIA4	protein disulfide isomerase family A member 4
41644_at	1.39e-15	1.88e-17	-9.98156	29.1538	-1.19914	0.120136	SASH1	SAM and SH3 domain containing 1
201291_s_at	1.4e-15	1.89e-17	9.98017	29.1463	2.24733	0.22518	TOP2A	topoisomerase (DNA) II alpha
207812_s_at	1.4e-15	1.89e-17	9.97996	29.1452	0.56895	0.0570093	GORASP2	golgi reassembly stacking protein 2
229276_at	1.4e-15	1.91e-17	9.97891	29.1395	1.12513	0.112751	IGSF9	immunoglobulin superfamily member 9
1568870_at	1.4e-15	1.91e-17	-9.97882	29.139	-0.505713	0.0506786	SLC24A4	solute carrier family 24 member 4
236927_at	1.47e-15	2e-17	-9.97011	29.0917	-0.598003	0.0599795	SVEP1	sushi, von Willebrand factor type A, EGF and pentraxin domain containing 1
228153_at	1.47e-15	2.01e-17	-9.96934	29.0875	-1.11009	0.11135	RNF144B	ring finger protein 144B
207165_at	1.47e-15	2.01e-17	9.96934	29.0875	1.90296	0.190881	HMMR	hyaluronan mediated motility receptor
218625_at	1.48e-15	2.03e-17	-9.96737	29.0768	-1.81758	0.182353	NRN1	neuritin 1
204422_s_at	1.5e-15	2.05e-17	-9.96544	29.0663	-1.82542	0.183175	FGF2	fibroblast growth factor 2
220642_x_at	1.54e-15	2.12e-17	9.95998	29.0367	0.685752	0.0688508	GPR89A///GPR89B	G protein-coupled receptor 89A///G protein-coupled receptor 89B
221552_at	1.59e-15	2.19e-17	-9.954	29.0042	-0.782805	0.0786422	ABHD6	abhydrolase domain containing 6
236106_at	1.62e-15	2.23e-17	-9.95029	28.984	-0.855395	0.0859669
203071_at	1.66e-15	2.29e-17	-9.94595	28.9605	-1.12272	0.112882	MIR6872///SEMA3B	microRNA 6872///semaphorin 3B
225673_at	1.7e-15	2.35e-17	-9.94081	28.9326	-1.30722	0.131501	MYADM	myeloid associated differentiation marker
220327_at	1.71e-15	2.35e-17	-9.94051	28.931	-1.93498	0.194656	VGLL3	vestigial like family member 3
225093_at	1.75e-15	2.42e-17	-9.9354	28.9032	-0.837014	0.0842456	UTRN	utrophin
236928_at	1.76e-15	2.44e-17	-9.93409	28.8961	-0.560739	0.0564459
240616_at	1.77e-15	2.46e-17	9.93282	28.8892	1.30914	0.131799
214414_x_at	1.78e-15	2.47e-17	-9.9321	28.8853	-2.10577	0.212016	HBA2///HBA1	hemoglobin subunit alpha 2///hemoglobin subunit alpha 1
209426_s_at	1.78e-15	2.48e-17	9.93117	28.8803	1.18918	0.119742	C1QTNF3-AMACR///AMACR	C1QTNF3-AMACR readthrough (NMD candidate)///alpha-methylacyl-CoA racemase
236089_at	1.83e-15	2.54e-17	-9.92659	28.8554	-1.68766	0.170014	HECW2	HECT, C2 and WW domain containing E3 ubiquitin protein ligase 2
200929_at	1.84e-15	2.56e-17	9.92535	28.8486	0.823839	0.0830035	TMED10	transmembrane p24 trafficking protein 10
228174_at	1.85e-15	2.58e-17	-9.92363	28.8393	-1.44937	0.146052	SCAI	suppressor of cancer cell invasion
232227_at	1.88e-15	2.62e-17	-9.92108	28.8255	-1.07812	0.108669	HSPC324	uncharacterized LOC101928612
225837_at	1.88e-15	2.63e-17	9.92069	28.8233	0.840996	0.0847719	RHNO1	RAD9-HUS1-RAD1 interacting nuclear orphan 1
1569095_at	1.9e-15	2.66e-17	-9.91834	28.8106	-1.21831	0.122834	MIR3945HG	MIR3945 host gene
222899_at	1.94e-15	2.72e-17	9.9142	28.7881	1.09691	0.11064	ITGA11	integrin subunit alpha 11
205750_at	1.98e-15	2.79e-17	9.90988	28.7647	0.809112	0.081647	BPHL	biphenyl hydrolase like
243730_at	2.05e-15	2.88e-17	-9.90386	28.732	-0.803677	0.0811478
202871_at	2.11e-15	2.97e-17	9.89851	28.703	0.861123	0.0869952	TRAF4	TNF receptor associated factor 4
241558_at	2.12e-15	2.99e-17	-9.8974	28.6969	-0.685896	0.0693007
216548_x_at	2.12e-15	3e-17	9.89656	28.6924	1.30667	0.132033	HMGB3P1	high mobility group box 3 pseudogene 1
1556499_s_at	2.18e-15	3.08e-17	9.89155	28.6652	1.48741	0.150372	COL1A1	collagen type I alpha 1 chain
201539_s_at	2.19e-15	3.1e-17	-9.89081	28.6612	-2.47101	0.249828	FHL1	four and a half LIM domains 1
218326_s_at	2.32e-15	3.29e-17	9.87989	28.6019	1.82203	0.184418	LGR4	leucine rich repeat containing G protein-coupled receptor 4
215184_at	2.38e-15	3.38e-17	-9.8747	28.5738	-1.2575	0.127346	DAPK2	death associated protein kinase 2
1552553_a_at	2.38e-15	3.38e-17	-9.8747	28.5737	-1.14894	0.116352	NLRC4	NLR family CARD domain containing 4
220351_at	2.42e-15	3.45e-17	-9.87115	28.5545	-1.77455	0.179772	ACKR4	atypical chemokine receptor 4
219293_s_at	2.47e-15	3.52e-17	9.86733	28.5338	0.576347	0.0584097	OLA1	Obg-like ATPase 1
208790_s_at	2.48e-15	3.53e-17	-9.86688	28.5313	-1.56517	0.158629	PTRF	polymerase I and transcript release factor
221729_at	2.5e-15	3.57e-17	9.86502	28.5212	1.73483	0.175857	COL5A2	collagen type V alpha 2 chain
214947_at	2.5e-15	3.58e-17	-9.86438	28.5178	-0.731694	0.0741754	FAM105A	family with sequence similarity 105 member A
226080_at	2.51e-15	3.59e-17	-9.86367	28.5139	-0.771501	0.0782164	SSH2	slingshot protein phosphatase 2
217546_at	2.52e-15	3.62e-17	-9.8626	28.5081	-3.11588	0.315929	MT1M	metallothionein 1M
206093_x_at	2.53e-15	3.63e-17	-9.86182	28.5039	-1.63019	0.165303	TNXB///TNXA	tenascin XB///tenascin XA (pseudogene)
206874_s_at	2.59e-15	3.73e-17	-9.85709	28.4782	-0.894176	0.0907141	SLK	STE20 like kinase
202085_at	2.62e-15	3.77e-17	-9.85486	28.4661	-1.02205	0.10371	TJP2	tight junction protein 2
243010_at	2.65e-15	3.82e-17	9.85284	28.4552	0.734178	0.0745143	MSI2	musashi RNA binding protein 2
206176_at	2.66e-15	3.83e-17	-9.85201	28.4507	-1.36631	0.138684	BMP6	bone morphogenetic protein 6
223278_at	2.67e-15	3.86e-17	9.85093	28.4448	2.57143	0.261034	GJB2	gap junction protein beta 2
209220_at	2.7e-15	3.91e-17	-9.8483	28.4306	-1.98719	0.20178	GPC3	glypican 3
227240_at	2.77e-15	4.02e-17	9.84327	28.4033	1.08215	0.109938	NGEF	neuronal guanine nucleotide exchange factor
205498_at	2.77e-15	4.02e-17	-9.84321	28.4029	-1.85501	0.188456	GHR	growth hormone receptor
218039_at	2.86e-15	4.16e-17	9.83732	28.371	1.68029	0.170808	NUSAP1	nucleolar and spindle associated protein 1
221817_at	2.86e-15	4.16e-17	9.83717	28.3701	0.507278	0.0515675	DOLPP1	dolichyldiphosphatase 1
200843_s_at	2.86e-15	4.17e-17	9.83677	28.368	0.560758	0.0570063	EPRS	glutamyl-prolyl-tRNA synthetase
206855_s_at	2.92e-15	4.26e-17	-9.83287	28.3468	-0.982683	0.0999386	HYAL2	hyaluronoglucosaminidase 2
232105_at	2.99e-15	4.36e-17	9.82855	28.3234	1.27669	0.129896	BLACAT1	bladder cancer associated transcript 1 (non-protein coding)
210090_at	3.06e-15	4.47e-17	-9.82418	28.2997	-1.34312	0.136716	ARC	activity regulated cytoskeleton associated protein
221133_s_at	3.11e-15	4.56e-17	-9.82057	28.2801	-2.89553	0.294843	CLDN18	claudin 18
204078_at	3.11e-15	4.56e-17	9.82047	28.2796	1.03539	0.105432	P3H4	prolyl 3-hydroxylase family member 4 (non-enzymatic)
241809_at	3.14e-15	4.61e-17	-9.81846	28.2687	-0.50705	0.0516425	LOC101928718///FAM212B	uncharacterized LOC101928718///family with sequence similarity 212 member B
224839_s_at	3.16e-15	4.64e-17	9.81712	28.2614	1.38376	0.140954	GPT2	glutamic--pyruvic transaminase 2
205819_at	3.2e-15	4.71e-17	-9.81476	28.2486	-1.95907	0.199605	MARCO	macrophage receptor with collagenous structure
218755_at	3.21e-15	4.73e-17	9.81375	28.2431	1.68325	0.171519	KIF20A	kinesin family member 20A
202175_at	3.26e-15	4.81e-17	9.81077	28.227	0.745206	0.0759579	CHPF	chondroitin polymerizing factor
206010_at	3.26e-15	4.82e-17	9.81047	28.2254	1.89886	0.193554	HABP2	hyaluronan binding protein 2
205019_s_at	3.3e-15	4.88e-17	-9.8083	28.2136	-1.89739	0.193448	VIPR1	vasoactive intestinal peptide receptor 1
210927_x_at	3.32e-15	4.91e-17	9.80686	28.2058	0.4138	0.042195	JTB	jumping translocation breakpoint
219243_at	3.32e-15	4.92e-17	-9.80671	28.205	-1.31539	0.134132	GIMAP4	GTPase, IMAP family member 4
205495_s_at	3.35e-15	4.98e-17	-9.80459	28.1935	-1.73607	0.177067	GNLY	granulysin
219195_at	3.36e-15	4.98e-17	-9.80429	28.1918	-1.23813	0.126285	PPARGC1A	PPARG coactivator 1 alpha
225655_at	3.38e-15	5.02e-17	9.80289	28.1842	1.87243	0.191008	UHRF1	ubiquitin like with PHD and ring finger domains 1
214369_s_at	3.5e-15	5.21e-17	-9.79633	28.1487	-0.873301	0.0891457	RASGRP2	RAS guanyl releasing protein 2
219167_at	3.61e-15	5.37e-17	-9.79056	28.1174	-1.13247	0.11567	RASL12	RAS like family 12
207264_at	3.73e-15	5.56e-17	9.78437	28.0839	0.800895	0.0818545	KDELR3	KDEL endoplasmic reticulum protein retention receptor 3
1556314_a_at	3.74e-15	5.58e-17	-9.78366	28.08	-1.52631	0.156007	ZNF366	zinc finger protein 366
202242_at	3.97e-15	5.94e-17	-9.7725	28.0195	-1.94342	0.198866	TSPAN7	tetraspanin 7
209116_x_at	3.98e-15	5.96e-17	-9.77189	28.0162	-2.596	0.26566	HBB	hemoglobin subunit beta
218112_at	4.02e-15	6.03e-17	9.76967	28.0041	0.565221	0.0578547	MRPS34	mitochondrial ribosomal protein S34
213438_at	4.02e-15	6.04e-17	-9.76935	28.0024	-1.4576	0.149201	NFASC	neurofascin
229866_at	4.02e-15	6.05e-17	9.76916	28.0014	0.992014	0.101545	STK32A	serine/threonine kinase 32A
204220_at	4.05e-15	6.09e-17	-9.76772	27.9936	-1.14688	0.117416	GMFG	glia maturation factor gamma
209897_s_at	4.12e-15	6.21e-17	-9.76416	27.9743	-1.68469	0.172538	SLIT2	slit guidance ligand 2
229844_at	4.15e-15	6.27e-17	-9.76265	27.9661	-0.945604	0.0968594	FOXP1	forkhead box P1
207761_s_at	4.19e-15	6.33e-17	-9.7608	27.9561	-1.21215	0.124186	METTL7A	methyltransferase like 7A
202310_s_at	4.29e-15	6.48e-17	9.7565	27.9328	2.26318	0.231966	COL1A1	collagen type I alpha 1 chain
240025_x_at	4.31e-15	6.53e-17	-9.75527	27.9261	-0.733701	0.0752107
208983_s_at	4.34e-15	6.59e-17	-9.75364	27.9173	-1.73522	0.177905	PECAM1	platelet and endothelial cell adhesion molecule 1
212541_at	4.38e-15	6.66e-17	9.75167	27.9066	0.685513	0.070297	FLAD1	flavin adenine dinucleotide synthetase 1
32625_at	4.41e-15	6.7e-17	-9.75046	27.9	-1.13118	0.116013	NPR1	natriuretic peptide receptor 1
202404_s_at	4.44e-15	6.75e-17	9.74904	27.8923	1.83176	0.187891	COL1A2	collagen type I alpha 2 chain
222411_s_at	4.44e-15	6.77e-17	9.74871	27.8906	0.660397	0.067742	SSR3	signal sequence receptor subunit 3
203562_at	4.46e-15	6.81e-17	-9.74764	27.8847	-1.60967	0.165135	FEZ1	fasciculation and elongation protein zeta 1
211056_s_at	4.46e-15	6.81e-17	9.74758	27.8844	1.15203	0.118186	SRD5A1	steroid 5 alpha-reductase 1
213515_x_at	4.5e-15	6.89e-17	-9.74552	27.8733	-1.81578	0.186319	HBG2///HBG1	hemoglobin subunit gamma 2///hemoglobin subunit gamma 1
209210_s_at	4.54e-15	6.94e-17	-9.74401	27.8651	-1.19427	0.122564	FERMT2	fermitin family member 2
217863_at	4.61e-15	7.06e-17	-9.741	27.8488	-0.732144	0.075161	PIAS1	protein inhibitor of activated STAT 1
212549_at	4.64e-15	7.12e-17	-9.73935	27.8399	-0.556442	0.0571334	STAT5B	signal transducer and activator of transcription 5B
225212_at	4.68e-15	7.2e-17	-9.7375	27.8298	-0.98366	0.101018	SLC25A25	solute carrier family 25 member 25
209866_s_at	4.75e-15	7.3e-17	-9.73482	27.8153	-1.33308	0.13694	ADGRL3	adhesion G protein-coupled receptor L3
214856_at	4.76e-15	7.33e-17	-9.73406	27.8112	-0.41895	0.0430396	SPTBN1	spectrin beta, non-erythrocytic 1
221256_s_at	4.77e-15	7.36e-17	9.73348	27.808	0.736957	0.0757137	HDHD3	haloacid dehalogenase like hydrolase domain containing 3
210657_s_at	4.77e-15	7.36e-17	-9.73339	27.8075	-0.996193	0.102348	2025-09-04	septin 4
218546_at	4.78e-15	7.39e-17	-9.73268	27.8037	-1.247	0.128125	C1orf115	chromosome 1 open reading frame 115
235561_at	4.83e-15	7.47e-17	-9.73066	27.7927	-1.42551	0.146497	TXNL1	thioredoxin like 1
224615_x_at	5.11e-15	7.91e-17	9.72027	27.7365	0.619868	0.0637707	HM13	histocompatibility minor 13
204303_s_at	5.21e-15	8.08e-17	-9.71635	27.7152	-0.636724	0.0655312	CTIF	cap binding complex dependent translation initiation factor
201692_at	5.34e-15	8.3e-17	9.71155	27.6893	0.453477	0.0466945	SIGMAR1	sigma non-opioid intracellular receptor 1
239148_at	5.46e-15	8.49e-17	9.70743	27.6669	0.999331	0.102945	MARVELD3	MARVEL domain containing 3
235880_at	5.53e-15	8.6e-17	9.70502	27.6538	0.42636	0.0439319	SRRM3	serine/arginine repetitive matrix 3
201609_x_at	5.65e-15	8.81e-17	9.7006	27.6299	0.75795	0.0781343	ICMT	isoprenylcysteine carboxyl methyltransferase
209478_at	5.65e-15	8.82e-17	9.7005	27.6294	0.674957	0.0695796	STRA13	stimulated by retinoic acid 13
210549_s_at	5.79e-15	9.04e-17	-9.69598	27.6049	-1.31105	0.135216	CCL23	C-C motif chemokine ligand 23
212914_at	5.96e-15	9.32e-17	-9.6905	27.5752	-1.07185	0.110609	CBX7	chromobox 7
225776_at	5.96e-15	9.33e-17	-9.6903	27.5741	-1.08674	0.112148	RBMS2	RNA binding motif single stranded interacting protein 2
227947_at	6.12e-15	9.6e-17	-9.68505	27.5457	-1.17241	0.121054	PHACTR2	phosphatase and actin regulator 2
202534_x_at	6.14e-15	9.63e-17	9.68441	27.5422	0.845359	0.0872907	DHFR	dihydrofolate reductase
226198_at	6.16e-15	9.68e-17	-9.68352	27.5374	-0.708371	0.0731522	TOM1L2	target of myb1 like 2 membrane trafficking protein
203755_at	6.17e-15	9.7e-17	9.6832	27.5357	1.76902	0.182689	BUB1B	BUB1 mitotic checkpoint serine/threonine kinase B
219477_s_at	6.25e-15	9.85e-17	-9.68033	27.5201	-1.05377	0.108857	LOC101930578///MRPS31P5///THSD1	uncharacterized LOC101930578///mitochondrial ribosomal protein S31 pseudogene 5///thrombospondin type 1 domain containing 1
1564736_a_at	6.25e-15	9.87e-17	-9.68004	27.5186	-0.807362	0.0834048	CASP12	caspase 12 (gene/pseudogene)
40687_at	6.25e-15	9.87e-17	-9.68003	27.5185	-1.0455	0.108006	GJA4	gap junction protein alpha 4
203063_at	6.46e-15	1.02e-16	-9.67386	27.4851	-1.07532	0.111158	PPM1F	protein phosphatase, Mg2+/Mn2+ dependent 1F
1556037_s_at	6.56e-15	1.04e-16	-9.67089	27.469	-1.96981	0.203684	HHIP	hedgehog interacting protein
224862_at	6.7e-15	1.06e-16	-9.66676	27.4467	-0.899618	0.093063	GNAQ	G protein subunit alpha q
226607_at	6.73e-15	1.07e-16	-9.66566	27.4407	-0.82122	0.0849626	C20orf194	chromosome 20 open reading frame 194
219152_at	6.76e-15	1.07e-16	9.66464	27.4352	0.941613	0.0974286	PODXL2	podocalyxin like 2
208555_x_at	7.39e-15	1.17e-16	9.64837	27.3471	1.13481	0.117616	CST2	cystatin SA
214073_at	7.41e-15	1.18e-16	9.64754	27.3426	1.12952	0.117079	CTTN	cortactin
226992_at	7.41e-15	1.18e-16	-9.64731	27.3414	-1.80571	0.187172	NOSTRIN	nitric oxide synthase trafficking
213713_s_at	7.78e-15	1.24e-16	9.63826	27.2924	1.19188	0.123662	GLB1L2	galactosidase beta 1 like 2
220266_s_at	8.12e-15	1.3e-16	-9.63033	27.2495	-2.32173	0.241085	KLF4	Kruppel like factor 4
200966_x_at	8.13e-15	1.3e-16	9.62996	27.2475	0.703312	0.0730337	ALDOA	aldolase, fructose-bisphosphate A
218198_at	8.16e-15	1.31e-16	9.62906	27.2426	0.582414	0.060485	DHX32	DEAH-box helicase 32 (putative)
208822_s_at	8.33e-15	1.34e-16	9.62497	27.2205	0.53409	0.05549	DAP3	death associated protein 3
210660_at	8.36e-15	1.34e-16	-9.62424	27.2165	-0.789801	0.0820637	LILRA1	leukocyte immunoglobulin like receptor A1
238906_s_at	8.43e-15	1.35e-16	-9.62249	27.207	-1.77257	0.184211	RHOJ	ras homolog family member J
222587_s_at	8.44e-15	1.36e-16	9.62197	27.2043	1.45877	0.151608	GALNT7	polypeptide N-acetylgalactosaminyltransferase 7
205407_at	8.46e-15	1.36e-16	-9.62147	27.2015	-1.53819	0.159871	RECK	reversion inducing cysteine rich protein with kazal motifs
203549_s_at	8.51e-15	1.37e-16	-9.62017	27.1945	-1.70145	0.176863	LPL	lipoprotein lipase
222140_s_at	8.63e-15	1.39e-16	9.6173	27.179	0.755031	0.0785075	GPR89A///GPR89B	G protein-coupled receptor 89A///G protein-coupled receptor 89B
206324_s_at	8.65e-15	1.4e-16	-9.61684	27.1764	-0.830931	0.0864037	DAPK2	death associated protein kinase 2
231980_at	8.66e-15	1.4e-16	-9.61639	27.1741	-1.2595	0.130974	DOK6	docking protein 6
218711_s_at	8.89e-15	1.44e-16	-9.6113	27.1465	-2.51324	0.261488	SDPR	serum deprivation response
204904_at	8.91e-15	1.44e-16	-9.61071	27.1433	-0.882664	0.0918417	GJA4	gap junction protein alpha 4
227131_at	9.24e-15	1.5e-16	-9.60389	27.1064	-0.712113	0.0741484	MAP3K3	mitogen-activated protein kinase kinase kinase 3
230831_at	9.4e-15	1.53e-16	9.60061	27.0887	1.50537	0.156799	FRMD5	FERM domain containing 5
227108_at	9.58e-15	1.56e-16	-9.59686	27.0684	-0.978461	0.101956	STARD9	StAR related lipid transfer domain containing 9
212448_at	9.71e-15	1.58e-16	-9.59422	27.0541	-1.50853	0.157233	NEDD4L	neural precursor cell expressed, developmentally down-regulated 4-like, E3 ubiquitin protein ligase
202552_s_at	9.91e-15	1.61e-16	-9.59041	27.0335	-1.08825	0.113472	LOC101929500///CRIM1	uncharacterized LOC101929500///cysteine rich transmembrane BMP regulator 1
222762_x_at	1.01e-14	1.64e-16	-9.58733	27.0168	-0.851111	0.0887746	LIMD1	LIM domains containing 1
205033_s_at	1.01e-14	1.65e-16	-9.58613	27.0103	-2.2944	0.239346	DEFA1B///DEFA3///DEFA1	defensin alpha 1B///defensin alpha 3///defensin alpha 1
204513_s_at	1.01e-14	1.66e-16	-9.58558	27.0074	-1.0546	0.110019	ELMO1	engulfment and cell motility 1
213506_at	1.01e-14	1.66e-16	9.5852	27.0053	1.48785	0.155223	F2RL1	F2R like trypsin receptor 1
218257_s_at	1.05e-14	1.72e-16	9.57879	26.9706	0.875678	0.0914184	UGGT1	UDP-glucose glycoprotein glucosyltransferase 1
220646_s_at	1.07e-14	1.76e-16	-9.57445	26.9471	-1.94239	0.202873	KLRF1	killer cell lectin like receptor F1
209509_s_at	1.08e-14	1.77e-16	9.57313	26.94	0.683371	0.0713843	DPAGT1	dolichyl-phosphate N-acetylglucosaminephosphotransferase 1
209413_at	1.08e-14	1.78e-16	9.57246	26.9364	0.514405	0.0537381	B4GALT2	beta-1,4-galactosyltransferase 2
238439_at	1.09e-14	1.79e-16	9.57162	26.9319	1.99604	0.208537	ANKRD22	ankyrin repeat domain 22
227996_at	1.09e-14	1.79e-16	9.57146	26.931	1.15864	0.121052	FARP1	FERM, ARH/RhoGEF and pleckstrin domain protein 1
209613_s_at	1.09e-14	1.8e-16	-9.57102	26.9286	-3.33909	0.348875	ADH1B	alcohol dehydrogenase 1B (class I), beta polypeptide
231067_s_at	1.09e-14	1.8e-16	-9.57069	26.9268	-2.04265	0.213428	AKAP12	A-kinase anchoring protein 12
204580_at	1.13e-14	1.87e-16	9.56356	26.8883	3.1754	0.332032	MMP12	matrix metallopeptidase 12
226171_at	1.13e-14	1.87e-16	-9.56333	26.887	-0.713992	0.0746594	ZDHHC3	zinc finger DHHC-type containing 3
208881_x_at	1.15e-14	1.9e-16	-9.5603	26.8706	-0.693856	0.0725768	IDI1	isopentenyl-diphosphate delta isomerase 1
218995_s_at	1.17e-14	1.93e-16	-9.55742	26.8551	-1.62405	0.169925	EDN1	endothelin 1
227725_at	1.18e-14	1.95e-16	9.55575	26.8461	2.03561	0.213025	ST6GALNAC1	ST6 N-acetylgalactosaminide alpha-2,6-sialyltransferase 1
215076_s_at	1.21e-14	2.01e-16	9.55084	26.8195	1.54567	0.161836	COL3A1	collagen type III alpha 1 chain
211696_x_at	1.23e-14	2.04e-16	-9.54736	26.8007	-2.30762	0.241702	HBB	hemoglobin subunit beta
228890_at	1.24e-14	2.06e-16	-9.54595	26.7931	-1.54398	0.161742	ATOH8	atonal bHLH transcription factor 8
226150_at	1.24e-14	2.07e-16	9.54511	26.7885	1.0403	0.108988	PLPP5	phospholipid phosphatase 5
205792_at	1.25e-14	2.09e-16	-9.54323	26.7784	-1.60053	0.167713	WISP2	WNT1 inducible signaling pathway protein 2
209196_at	1.27e-14	2.12e-16	9.5406	26.7641	0.517904	0.0542843	WDR46	WD repeat domain 46
230179_at	1.27e-14	2.13e-16	-9.53977	26.7597	-1.52757	0.160126	LOC285812	uncharacterized LOC285812
242283_at	1.29e-14	2.16e-16	9.53705	26.745	1.20532	0.126383	DNAH14	dynein axonemal heavy chain 14
203185_at	1.29e-14	2.17e-16	-9.53657	26.7423	-1.16938	0.122621	RASSF2	Ras association domain family member 2
206023_at	1.3e-14	2.18e-16	9.53525	26.7352	1.53712	0.161204	NMU	neuromedin U
204615_x_at	1.31e-14	2.19e-16	-9.53446	26.7309	-0.65351	0.0685419	IDI1	isopentenyl-diphosphate delta isomerase 1
231925_at	1.31e-14	2.21e-16	-9.53285	26.7222	-1.51949	0.159395	P2RY1	purinergic receptor P2Y1
224695_at	1.31e-14	2.22e-16	9.53271	26.7215	0.698489	0.0732729	CNOT11	CCR4-NOT transcription complex subunit 11
213058_at	1.31e-14	2.22e-16	-9.5326	26.7209	-1.03464	0.108536	TTC28	tetratricopeptide repeat domain 28
244025_at	1.31e-14	2.22e-16	-9.53236	26.7196	-1.15948	0.121636	ITPRIP	inositol 1,4,5-trisphosphate receptor interacting protein
222317_at	1.32e-14	2.23e-16	-9.53138	26.7143	-1.17943	0.123742	PDE3B	phosphodiesterase 3B
239218_at	1.33e-14	2.25e-16	-9.53018	26.7079	-1.26392	0.132623	PDE1C	phosphodiesterase 1C
208644_at	1.34e-14	2.27e-16	9.52821	26.6972	0.592941	0.06223	PARP1	poly(ADP-ribose) polymerase 1
225602_at	1.34e-14	2.28e-16	-9.52736	26.6926	-1.08762	0.114158	GLIPR2	GLI pathogenesis related 2
236264_at	1.34e-14	2.28e-16	-9.52735	26.6925	-1.03383	0.108511	ADGRL3	adhesion G protein-coupled receptor L3
219615_s_at	1.37e-14	2.32e-16	9.52392	26.674	1.53735	0.16142	KCNK5	potassium two pore domain channel subfamily K member 5
202107_s_at	1.37e-14	2.33e-16	9.52373	26.673	1.10508	0.116035	MCM2	minichromosome maintenance complex component 2
210058_at	1.37e-14	2.34e-16	9.52271	26.6674	0.893637	0.0938428	MAPK13	mitogen-activated protein kinase 13
209493_at	1.38e-14	2.34e-16	-9.52237	26.6656	-1.92282	0.201927	PDZD2	PDZ domain containing 2
201843_s_at	1.38e-14	2.35e-16	-9.52197	26.6635	-1.71726	0.180347	EFEMP1	EGF containing fibulin like extracellular matrix protein 1
206949_s_at	1.41e-14	2.41e-16	9.51728	26.6381	0.700082	0.073559	RUSC1	RUN and SH3 domain containing 1
213434_at	1.55e-14	2.64e-16	-9.50049	26.5474	-0.804547	0.0846848	STX2	syntaxin 2
202954_at	1.55e-14	2.65e-16	9.49985	26.5439	1.51629	0.159612	UBE2C	ubiquitin conjugating enzyme E2 C
229553_at	1.57e-14	2.68e-16	9.49781	26.5329	1.49387	0.157285	PGM2L1	phosphoglucomutase 2 like 1
225575_at	1.57e-14	2.7e-16	-9.49672	26.527	-1.61928	0.17051	LIFR	leukemia inhibitory factor receptor alpha
204997_at	1.61e-14	2.76e-16	-9.49247	26.504	-0.695823	0.0733026	GPD1	glycerol-3-phosphate dehydrogenase 1
235560_at	1.62e-14	2.78e-16	-9.49104	26.4963	-0.980467	0.103305	NOVA2	NOVA alternative splicing regulator 2
208684_at	1.69e-14	2.91e-16	9.483	26.4529	0.513107	0.0541081	COPA	coatomer protein complex subunit alpha
204712_at	1.73e-14	2.98e-16	-9.47862	26.4292	-3.7736	0.398117	WIF1	WNT inhibitory factor 1
209267_s_at	1.74e-14	3.01e-16	-9.47693	26.4201	-1.45663	0.153702	SLC39A8	solute carrier family 39 member 8
203192_at	1.75e-14	3.02e-16	9.47603	26.4153	0.772498	0.0815213	ABCB6	ATP binding cassette subfamily B member 6 (Langereis blood group)
226337_at	1.76e-14	3.04e-16	9.47509	26.4102	0.851592	0.0898769	GORAB	golgin, RAB6 interacting
202705_at	1.78e-14	3.09e-16	9.47227	26.395	1.6001	0.168925	CCNB2	cyclin B2
231195_at	1.8e-14	3.12e-16	-9.47038	26.3848	-0.748882	0.0790762	KLRG2	killer cell lectin like receptor G2
209911_x_at	1.84e-14	3.2e-16	9.46592	26.3606	1.43842	0.151958	HIST1H2BD	histone cluster 1, H2bd
236996_at	1.87e-14	3.24e-16	-9.46311	26.3455	-0.952982	0.100705
223540_at	1.89e-14	3.28e-16	9.46139	26.3362	0.974947	0.103045	NECTIN4	nectin cell adhesion molecule 4
205656_at	1.92e-14	3.33e-16	-9.45829	26.3195	-1.48951	0.157482	PCDH17	protocadherin 17
202528_at	1.96e-14	3.42e-16	9.45373	26.2948	1.20532	0.127497	GALE	UDP-galactose-4-epimerase
200762_at	1.98e-14	3.45e-16	-9.45184	26.2847	-1.01286	0.10716	DPYSL2	dihydropyrimidinase like 2
230305_at	2.03e-14	3.54e-16	-9.44711	26.2591	-1.04553	0.110672	DNAJC15	DnaJ heat shock protein family (Hsp40) member C15
203040_s_at	2.06e-14	3.59e-16	9.44452	26.2451	0.686413	0.0726785	HMBS	hydroxymethylbilane synthase
218796_at	2.06e-14	3.6e-16	9.44414	26.2431	1.64316	0.173987	FERMT1	fermitin family member 1
209773_s_at	2.07e-14	3.62e-16	9.44339	26.239	1.94141	0.205584	RRM2	ribonucleotide reductase regulatory subunit M2
231941_s_at	2.07e-14	3.63e-16	9.44247	26.2341	1.76555	0.186979	MUC20	mucin 20, cell surface associated
218418_s_at	2.08e-14	3.65e-16	-9.44167	26.2298	-1.08595	0.115016	KANK2	KN motif and ankyrin repeat domains 2
201468_s_at	2.14e-14	3.75e-16	9.43667	26.2027	1.63798	0.173576	NQO1	NAD(P)H quinone dehydrogenase 1
36936_at	2.15e-14	3.78e-16	9.4352	26.1948	0.970937	0.102906	TSTA3	tissue specific transplantation antigen P35B
212567_s_at	2.16e-14	3.81e-16	-9.43398	26.1882	-0.63303	0.0671011	MAP4	microtubule associated protein 4
202830_s_at	2.2e-14	3.87e-16	9.431	26.1722	0.630864	0.0668926	SLC37A4	solute carrier family 37 member 4
239568_at	2.21e-14	3.9e-16	-9.4296	26.1646	-1.34765	0.142917	PLEKHH2	pleckstrin homology, MyTH4 and FERM domain containing H2
230081_at	2.21e-14	3.91e-16	-9.42927	26.1628	-1.32639	0.140667	PLCXD3	phosphatidylinositol specific phospholipase C X domain containing 3
223516_s_at	2.25e-14	3.97e-16	9.42619	26.1462	0.515143	0.0546502	TOMM6///PRICKLE4	translocase of outer mitochondrial membrane 6///prickle planar cell polarity protein 4
205450_at	2.26e-14	4e-16	9.42486	26.139	0.716294	0.0760005	PHKA1	phosphorylase kinase regulatory subunit alpha 1
41577_at	2.28e-14	4.03e-16	-9.42364	26.1324	-1.20591	0.127966	PPP1R16B	protein phosphatase 1 regulatory subunit 16B
207828_s_at	2.3e-14	4.08e-16	9.42142	26.1204	1.61896	0.171838	CENPF	centromere protein F
241684_at	2.32e-14	4.11e-16	-9.42001	26.1128	-0.456527	0.0484635
212810_s_at	2.33e-14	4.15e-16	9.41839	26.1041	1.01045	0.107284	SLC1A4	solute carrier family 1 member 4
222912_at	2.34e-14	4.15e-16	-9.41812	26.1027	-1.1205	0.118972	ARRB1	arrestin beta 1
236828_at	2.39e-14	4.25e-16	9.41397	26.0802	0.718454	0.0763178
207795_s_at	2.44e-14	4.34e-16	-9.40987	26.0581	-1.30269	0.138439	KLRD1	killer cell lectin like receptor D1
222162_s_at	2.44e-14	4.36e-16	-9.40937	26.0554	-2.04392	0.217221	ADAMTS1	ADAM metallopeptidase with thrombospondin type 1 motif 1
218820_at	2.47e-14	4.41e-16	-9.4071	26.0432	-1.60937	0.171081	C14orf132	chromosome 14 open reading frame 132
210249_s_at	2.47e-14	4.42e-16	-9.40681	26.0416	-0.538657	0.0572624	NCOA1	nuclear receptor coactivator 1
224623_at	2.48e-14	4.43e-16	9.40627	26.0387	0.832496	0.0885044	LOC728554///THOC3	THO complex 3 pseudogene///THO complex 3
227613_at	2.53e-14	4.54e-16	-9.40199	26.0156	-1.66242	0.176816	ZNF331	zinc finger protein 331
208009_s_at	2.63e-14	4.72e-16	9.39461	25.9758	0.730881	0.0777979	ARHGEF16	Rho guanine nucleotide exchange factor 16
203058_s_at	2.63e-14	4.72e-16	-9.39451	25.9753	-1.32197	0.140717	PAPSS2	3'-phosphoadenosine 5'-phosphosulfate synthase 2
212747_at	2.71e-14	4.86e-16	-9.38924	25.9468	-0.859561	0.0915475	ANKS1A	ankyrin repeat and sterile alpha motif domain containing 1A
229839_at	2.72e-14	4.9e-16	-9.38778	25.939	-2.15498	0.229551	SCARA5	scavenger receptor class A member 5
207363_at	2.72e-14	4.9e-16	-9.38774	25.9387	-0.734008	0.078188	RS1	retinoschisin 1
209539_at	2.74e-14	4.94e-16	-9.38647	25.9319	-0.914511	0.0974287	ARHGEF6	Rac/Cdc42 guanine nucleotide exchange factor 6
200599_s_at	2.79e-14	5.04e-16	9.38279	25.912	0.45842	0.0488575	MIR3652///HSP90B1	microRNA 3652///heat shock protein 90 beta family member 1
209326_at	2.79e-14	5.04e-16	9.38272	25.9117	0.850691	0.0906657	SLC35A2	solute carrier family 35 member A2
227530_at	2.93e-14	5.29e-16	-9.37383	25.8637	-1.97196	0.210369	AKAP12	A-kinase anchoring protein 12
225817_at	3e-14	5.43e-16	-9.36914	25.8384	-1.39661	0.149064	LOC101930349///LOC101930344///CGNL1	uncharacterized LOC101930349///uncharacterized LOC101930344///cingulin like 1
210059_s_at	3.07e-14	5.56e-16	9.36481	25.8151	0.821802	0.0877543	MAPK13	mitogen-activated protein kinase 13
36711_at	3.11e-14	5.64e-16	-9.3621	25.8005	-1.61874	0.172904	MAFF	MAF bZIP transcription factor F
238741_at	3.11e-14	5.65e-16	9.36189	25.7993	0.801745	0.0856393	FAM83A	family with sequence similarity 83 member A
214687_x_at	3.13e-14	5.68e-16	9.36092	25.7941	0.673562	0.0719547	ALDOA	aldolase, fructose-bisphosphate A
205129_at	3.18e-14	5.78e-16	9.35759	25.7762	0.853874	0.0912493	NPM3	nucleophosmin/nucleoplasmin 3
218720_x_at	3.2e-14	5.83e-16	9.35606	25.7679	1.50852	0.161234	SEZ6L2	seizure related 6 homolog like 2
210619_s_at	3.26e-14	5.93e-16	-9.3529	25.7509	-1.63656	0.174979	HYAL1	hyaluronoglucosaminidase 1
209635_at	3.28e-14	5.98e-16	9.35159	25.7438	0.823597	0.0880702	AP1S1	adaptor related protein complex 1 sigma 1 subunit
201148_s_at	3.29e-14	6.01e-16	-9.3507	25.739	-1.08588	0.116128	TIMP3	TIMP metallopeptidase inhibitor 3
205220_at	3.31e-14	6.04e-16	-9.34958	25.733	-2.08747	0.223268	HCAR3	hydroxycarboxylic acid receptor 3
218140_x_at	3.33e-14	6.09e-16	9.34823	25.7257	0.72221	0.0772564	SRPRB	SRP receptor beta subunit
1558757_at	3.36e-14	6.15e-16	-9.34622	25.7149	-0.731282	0.0782436	C12orf49	chromosome 12 open reading frame 49
218736_s_at	3.38e-14	6.19e-16	-9.34509	25.7088	-1.53682	0.164452	PALMD	palmdelphin
221272_s_at	3.41e-14	6.25e-16	-9.34349	25.7001	-1.02227	0.10941	C1orf21	chromosome 1 open reading frame 21
212327_at	3.45e-14	6.33e-16	-9.34112	25.6874	-1.65757	0.177449	LIMCH1	LIM and calponin homology domains 1
217791_s_at	3.53e-14	6.5e-16	9.33634	25.6616	0.869976	0.0931817	ALDH18A1	aldehyde dehydrogenase 18 family member A1
203035_s_at	3.55e-14	6.53e-16	9.33548	25.657	0.717371	0.0768435	PIAS3	protein inhibitor of activated STAT 3
212053_at	3.62e-14	6.66e-16	9.33166	25.6364	0.683633	0.0732595	LOC102724985///PDXDC1	pyridoxal-dependent decarboxylase domain-containing protein 1///pyridoxal dependent decarboxylase domain containing 1
1555191_a_at	3.62e-14	6.67e-16	-9.33146	25.6353	-1.39041	0.149002	FHL5	four and a half LIM domains 5
204796_at	3.64e-14	6.71e-16	-9.33033	25.6292	-1.49663	0.160405	EML1	echinoderm microtubule associated protein like 1
207069_s_at	3.67e-14	6.78e-16	-9.32858	25.6198	-1.49062	0.15979	SMAD6	SMAD family member 6
219282_s_at	3.68e-14	6.8e-16	-9.32791	25.6162	-0.90061	0.0965501	TRPV2	transient receptor potential cation channel subfamily V member 2
205339_at	3.7e-14	6.84e-16	9.32677	25.6101	1.21829	0.130623	STIL	SCL/TAL1 interrupting locus
236344_at	3.8e-14	7.04e-16	-9.32155	25.5819	-1.04498	0.112104	PDE1C	phosphodiesterase 1C
226342_at	3.8e-14	7.05e-16	-9.32135	25.5809	-1.16542	0.125026	SPTBN1	spectrin beta, non-erythrocytic 1
201346_at	3.86e-14	7.16e-16	-9.31853	25.5657	-0.745902	0.080045	ADIPOR2	adiponectin receptor 2
227401_at	3.87e-14	7.18e-16	-9.31794	25.5625	-1.02832	0.110359	IL17D	interleukin 17D
202375_at	3.99e-14	7.42e-16	9.31203	25.5306	0.868421	0.093258	SEC24D	SEC24 homolog D, COPII coat complex component
210633_x_at	3.99e-14	7.42e-16	9.31201	25.5305	0.466427	0.0500888	KRT10	keratin 10
220334_at	4.02e-14	7.49e-16	9.31022	25.5208	1.91448	0.205633	RGS17	regulator of G-protein signaling 17
223530_at	4.03e-14	7.51e-16	9.30977	25.5184	1.17847	0.126584	TDRKH	tudor and KH domain containing
219821_s_at	4.04e-14	7.54e-16	-9.30903	25.5144	-1.15206	0.123758	GFOD1	glucose-fructose oxidoreductase domain containing 1
204856_at	4.04e-14	7.54e-16	9.30901	25.5144	0.968664	0.104057	B3GNT3	UDP-GlcNAc:betaGal beta-1,3-N-acetylglucosaminyltransferase 3
205939_at	4.1e-14	7.66e-16	-9.3061	25.4987	-0.728881	0.078323	CYP3A7-CYP3A51P///CYP3A7	CYP3A7-CYP3A51P readthrough///cytochrome P450 family 3 subfamily A member 7
204897_at	4.11e-14	7.7e-16	-9.30534	25.4946	-1.37557	0.147826	PTGER4	prostaglandin E receptor 4
218574_s_at	4.14e-14	7.76e-16	-9.30394	25.487	-1.06049	0.113983	LMCD1	LIM and cysteine rich domains 1
205290_s_at	4.15e-14	7.79e-16	-9.303	25.482	-1.70054	0.182795	BMP2	bone morphogenetic protein 2
235279_at	4.22e-14	7.93e-16	-9.29993	25.4655	-0.600157	0.0645335	PARVA	parvin alpha
226856_at	4.22e-14	7.93e-16	-9.29978	25.4646	-1.22096	0.131289	TMEM110-MUSTN1///MUSTN1///TMEM110	TMEM110-MUSTN1 readthrough///musculoskeletal, embryonic nuclear protein 1///transmembrane protein 110
204459_at	4.24e-14	7.98e-16	9.29879	25.4593	0.651181	0.0700286	CSTF2	cleavage stimulation factor subunit 2
220430_at	4.34e-14	8.17e-16	-9.29433	25.4353	-0.779066	0.0838216	FAM110D	family with sequence similarity 110 member D
224833_at	4.34e-14	8.18e-16	-9.29423	25.4347	-1.01124	0.108803	ETS1	ETS proto-oncogene 1, transcription factor
232305_at	4.39e-14	8.28e-16	-9.29202	25.4228	-1.24971	0.134493	HMGCLL1	3-hydroxymethyl-3-methylglutaryl-CoA lyase like 1
212450_at	4.41e-14	8.33e-16	-9.29094	25.417	-1.02958	0.110815	SECISBP2L	SECIS binding protein 2 like
1555880_at	4.41e-14	8.35e-16	-9.29053	25.4148	-0.550217	0.0592235	ERVFRD-1	endogenous retrovirus group FRD member 1
211202_s_at	4.53e-14	8.57e-16	9.28563	25.3884	0.694241	0.0747651	KDM5B	lysine demethylase 5B
214710_s_at	4.58e-14	8.68e-16	9.28333	25.376	1.71784	0.185046	CCNB1	cyclin B1
231859_at	4.7e-14	8.92e-16	-9.27834	25.3492	-1.24718	0.134419	C14orf132	chromosome 14 open reading frame 132
208690_s_at	4.83e-14	9.17e-16	-9.27319	25.3214	-0.77184	0.0832335	PDLIM1	PDZ and LIM domain 1
214614_at	4.88e-14	9.27e-16	9.27139	25.3118	0.886826	0.0956519	MNX1	motor neuron and pancreas homeobox 1
229687_s_at	4.88e-14	9.28e-16	-9.27103	25.3098	-1.03429	0.111562	PRDM11	PR/SET domain 11
208016_s_at	4.95e-14	9.43e-16	-9.26812	25.2941	-1.33022	0.143526	AGTR1	angiotensin II receptor type 1
227139_s_at	4.98e-14	9.49e-16	9.26703	25.2883	0.852027	0.0919417	HPS3	HPS3, biogenesis of lysosomal organelles complex 2 subunit 1
202891_at	5.03e-14	9.6e-16	9.26489	25.2768	0.469412	0.0506657	NIT1	nitrilase 1
219315_s_at	5.07e-14	9.68e-16	-9.26347	25.2691	-1.30633	0.141019	TMEM204	transmembrane protein 204
225810_at	5.11e-14	9.76e-16	-9.26186	25.2605	-0.532286	0.0574707	MTMR10	myotubularin related protein 10
205608_s_at	5.11e-14	9.78e-16	-9.26147	25.2583	-1.62743	0.17572	ANGPT1	angiopoietin 1
206109_at	5.47e-14	1.05e-15	-9.24909	25.1917	-0.989342	0.106966	FUT1	fucosyltransferase 1 (H blood group)
236979_at	5.49e-14	1.05e-15	9.24811	25.1864	1.33479	0.144331	BCL2L15	BCL2 like 15
232298_at	5.53e-14	1.06e-15	-9.24655	25.178	-1.26599	0.136914	MBNL1-AS1	MBNL1 antisense RNA 1
230135_at	5.56e-14	1.07e-15	-9.24535	25.1716	-2.34403	0.253536	HHIP	hedgehog interacting protein
206440_at	5.68e-14	1.09e-15	-9.24123	25.1494	-0.699628	0.0757072	LIN7A	lin-7 homolog A, crumbs cell polarity complex component
208634_s_at	5.68e-14	1.09e-15	-9.24102	25.1483	-0.856998	0.0927385	MACF1	microtubule-actin crosslinking factor 1
204517_at	5.92e-14	1.14e-15	9.23349	25.1078	0.773469	0.0837678	PPIC	peptidylprolyl isomerase C
229634_at	5.93e-14	1.14e-15	-9.23279	25.104	-1.1062	0.119813	TMEM139	transmembrane protein 139
226134_s_at	5.97e-14	1.15e-15	9.23154	25.0973	0.950521	0.102965	MSI2	musashi RNA binding protein 2
222646_s_at	6e-14	1.16e-15	9.23051	25.0917	1.57711	0.170858	ERO1A	endoplasmic reticulum oxidoreductase 1 alpha
212539_at	6e-14	1.16e-15	9.23011	25.0896	0.604791	0.0655236	CHD1L	chromodomain helicase DNA binding protein 1 like
203143_s_at	6.02e-14	1.17e-15	-9.22945	25.0861	-1.03238	0.111857	KIAA0040	KIAA0040
229004_at	6.08e-14	1.18e-15	-9.22762	25.0762	-1.16949	0.126737	ADAMTS15	ADAM metallopeptidase with thrombospondin type 1 motif 15
226057_at	6.15e-14	1.19e-15	-9.22509	25.0626	-0.932827	0.101118	ARHGAP31	Rho GTPase activating protein 31
210906_x_at	6.3e-14	1.22e-15	-9.2206	25.0385	-2.37469	0.257542	AQP4	aquaporin 4
221748_s_at	6.3e-14	1.22e-15	-9.22052	25.038	-1.25739	0.136369	TNS1	tensin 1
212354_at	6.41e-14	1.25e-15	9.21719	25.0201	1.80009	0.195297	SULF1	sulfatase 1
1552715_a_at	6.47e-14	1.26e-15	-9.21514	25.0091	-1.44212	0.156495	RXFP1	relaxin/insulin like family peptide receptor 1
227148_at	6.55e-14	1.28e-15	-9.21291	24.9971	-1.75104	0.190064	PLEKHH2	pleckstrin homology, MyTH4 and FERM domain containing H2
233337_s_at	6.56e-14	1.28e-15	9.21226	24.9936	1.43995	0.156308	SEZ6L2	seizure related 6 homolog like 2
217721_at	6.68e-14	1.3e-15	-9.2089	24.9755	-0.864808	0.09391	2025-09-07	septin 7
230641_at	6.72e-14	1.31e-15	9.20757	24.9684	0.94852	0.103015	LOC100505938	uncharacterized LOC100505938
219295_s_at	6.88e-14	1.35e-15	-9.2031	24.9443	-2.02239	0.219751	PCOLCE2	procollagen C-endopeptidase enhancer 2
211237_s_at	6.91e-14	1.35e-15	-9.20214	24.9391	-1.02854	0.111772	FGFR4	fibroblast growth factor receptor 4
225914_s_at	6.94e-14	1.36e-15	-9.20114	24.9338	-1.00141	0.108836	CAB39L	calcium binding protein 39 like
223623_at	7e-14	1.37e-15	-9.19944	24.9246	-2.29241	0.24919	C2orf40	chromosome 2 open reading frame 40
218501_at	7.02e-14	1.38e-15	-9.19872	24.9208	-0.715668	0.0778008	ARHGEF3	Rho guanine nucleotide exchange factor 3
213417_at	7.08e-14	1.39e-15	-9.19698	24.9114	-1.24085	0.13492	TBX2	T-box 2
200671_s_at	7.08e-14	1.39e-15	-9.19683	24.9106	-1.9617	0.213302	SPTBN1	spectrin beta, non-erythrocytic 1
219682_s_at	7.14e-14	1.4e-15	-9.19523	24.902	-1.90529	0.207204	TBX3	T-box 3
223158_s_at	7.15e-14	1.41e-15	9.19473	24.8993	0.775971	0.0843931	NEK6	NIMA related kinase 6
239586_at	7.19e-14	1.42e-15	9.19351	24.8928	0.86801	0.0944155	FAM83A	family with sequence similarity 83 member A
221597_s_at	7.22e-14	1.42e-15	9.19259	24.8878	0.567652	0.0617511	TMEM208	transmembrane protein 208
218003_s_at	7.23e-14	1.43e-15	9.19218	24.8856	0.742551	0.0807807	FKBP3	FK506 binding protein 3
201644_at	7.37e-14	1.46e-15	9.1884	24.8653	0.842933	0.0917388	TSTA3	tissue specific transplantation antigen P35B
220192_x_at	7.49e-14	1.48e-15	9.18545	24.8494	1.09753	0.119485	SPDEF	SAM pointed domain containing ETS transcription factor
218644_at	7.69e-14	1.52e-15	9.18038	24.8222	1.11285	0.121221	PLEK2	pleckstrin 2
235240_at	7.74e-14	1.54e-15	-9.17889	24.8142	-0.586305	0.0638754	ATXN3	ataxin 3
203764_at	7.8e-14	1.55e-15	9.17731	24.8056	1.90558	0.20764	DLGAP5	DLG associated protein 5
225836_s_at	7.97e-14	1.58e-15	9.17323	24.7837	0.913723	0.0996076	RHNO1	RAD9-HUS1-RAD1 interacting nuclear orphan 1
233252_s_at	7.98e-14	1.59e-15	9.17295	24.7822	0.813606	0.0886962	STRBP	spermatid perinuclear RNA binding protein
220587_s_at	8.04e-14	1.6e-15	9.17128	24.7733	0.518447	0.0565294	MLST8	MTOR associated protein, LST8 homolog
225855_at	8.05e-14	1.6e-15	-9.17105	24.772	-1.34222	0.146354	EPB41L5	erythrocyte membrane protein band 4.1 like 5
211276_at	8.06e-14	1.61e-15	-9.17049	24.769	-1.87003	0.203918	TCEAL2	transcription elongation factor A like 2
219737_s_at	8.07e-14	1.61e-15	-9.17027	24.7678	-1.38954	0.151527	PCDH9	protocadherin 9
227088_at	8.19e-14	1.64e-15	-9.16724	24.7516	-1.68731	0.184059	PDE5A	phosphodiesterase 5A
236073_at	8.3e-14	1.66e-15	9.16468	24.7378	0.522656	0.0570294	EPHA10	EPH receptor A10
207008_at	8.44e-14	1.69e-15	-9.16139	24.7201	-2.39737	0.261682	CXCR2	C-X-C motif chemokine receptor 2
223206_s_at	8.61e-14	1.72e-15	9.15766	24.7001	0.685064	0.0748078	NMRAL1	NmrA like redox sensor 1
212535_at	8.63e-14	1.73e-15	-9.15692	24.6961	-0.775463	0.084686	MEF2A	myocyte enhancer factor 2A
218795_at	8.78e-14	1.76e-15	9.15371	24.6789	0.908593	0.0992595	ACP6	acid phosphatase 6, lysophosphatidic
202910_s_at	8.83e-14	1.77e-15	-9.15257	24.6727	-1.051	0.114832	ADGRE5	adhesion G protein-coupled receptor E5
204042_at	9.02e-14	1.81e-15	-9.14847	24.6507	-1.55267	0.16972	WASF3	WAS protein family member 3
201348_at	9.22e-14	1.86e-15	-9.14418	24.6277	-1.57697	0.172456	GPX3	glutathione peroxidase 3
218681_s_at	9.29e-14	1.87e-15	9.14267	24.6195	0.807049	0.0882728	SDF2L1	stromal cell derived factor 2 like 1
200037_s_at	9.56e-14	1.93e-15	9.13727	24.5905	0.548478	0.0600265	CBX3	chromobox 3
228359_at	9.57e-14	1.93e-15	-9.13686	24.5883	-0.958763	0.104934	UBASH3B	ubiquitin associated and SH3 domain containing B
202095_s_at	9.91e-14	2e-15	9.13036	24.5534	1.65772	0.181561	BIRC5	baculoviral IAP repeat containing 5
212254_s_at	1.02e-13	2.05e-15	-9.12578	24.5288	-1.14892	0.125899	DST	dystonin
218069_at	1.03e-13	2.08e-15	9.12367	24.5175	0.636821	0.0697987	DCTPP1	dCTP pyrophosphatase 1
217757_at	1.03e-13	2.08e-15	-9.12294	24.5136	-0.887512	0.0972835	A2M	alpha-2-macroglobulin
217143_s_at	1.03e-13	2.09e-15	-9.12258	24.5116	-1.68155	0.184329	YME1L1	YME1 like 1 ATPase
205109_s_at	1.03e-13	2.09e-15	-9.1223	24.5101	-1.03897	0.113893	LOC101930241///ARHGEF4	rho guanine nucleotide exchange factor 4-like///Rho guanine nucleotide exchange factor 4
235570_at	1.05e-13	2.12e-15	-9.11959	24.4956	-1.30771	0.143396	RBMS3	RNA binding motif single stranded interacting protein 3
206528_at	1.05e-13	2.12e-15	-9.11932	24.4942	-1.08666	0.11916	TRPC6	transient receptor potential cation channel subfamily C member 6
207840_at	1.06e-13	2.15e-15	-9.11685	24.4809	-1.03037	0.113018	CD160	CD160 molecule
210068_s_at	1.07e-13	2.18e-15	-9.11437	24.4676	-2.57093	0.282074	AQP4	aquaporin 4
1554078_s_at	1.08e-13	2.2e-15	9.11305	24.4605	0.591513	0.0649084	DNAJA3	DnaJ heat shock protein family (Hsp40) member A3
205083_at	1.12e-13	2.29e-15	-9.10534	24.4191	-1.75999	0.193292	AOX1	aldehyde oxidase 1
1560359_at	1.15e-13	2.35e-15	-9.10122	24.397	-1.65502	0.181846	ITGA1	integrin subunit alpha 1
219908_at	1.16e-13	2.38e-15	-9.09889	24.3845	-1.84598	0.20288	DKK2	dickkopf WNT signaling pathway inhibitor 2
208944_at	1.17e-13	2.38e-15	-9.09831	24.3813	-1.10436	0.12138	TGFBR2	transforming growth factor beta receptor 2
208958_at	1.18e-13	2.42e-15	-9.09583	24.3681	-0.906651	0.0996776	ERP44	endoplasmic reticulum protein 44
227529_s_at	1.18e-13	2.42e-15	-9.09552	24.3664	-2.34017	0.257288	AKAP12	A-kinase anchoring protein 12
203961_at	1.2e-13	2.46e-15	-9.09242	24.3498	-1.49924	0.164889	NEBL	nebulette
225090_at	1.21e-13	2.48e-15	9.0907	24.3405	0.524788	0.057728	MIR6751///SYVN1	microRNA 6751///synoviolin 1
207668_x_at	1.22e-13	2.5e-15	9.08931	24.3331	0.668679	0.0735676	PDIA6	protein disulfide isomerase family A member 6
215947_s_at	1.22e-13	2.52e-15	9.08818	24.327	0.731134	0.0804489	LOC100287852///FAM136A	protein FAM136A pseudogene///family with sequence similarity 136 member A
225947_at	1.28e-13	2.63e-15	9.08022	24.2843	0.692612	0.076277	MYO19	myosin XIX
200650_s_at	1.28e-13	2.63e-15	9.07984	24.2822	0.582332	0.0641346	LDHA	lactate dehydrogenase A
231262_at	1.28e-13	2.64e-15	-9.07921	24.2789	-1.75632	0.193445
210964_s_at	1.29e-13	2.66e-15	9.0784	24.2745	0.94588	0.10419	GYG2	glycogenin 2
204365_s_at	1.3e-13	2.69e-15	-9.07626	24.263	-0.99824	0.109984	REEP1	receptor accessory protein 1
223245_at	1.32e-13	2.73e-15	9.07361	24.2488	0.796127	0.087741	STRBP	spermatid perinuclear RNA binding protein
212581_x_at	1.33e-13	2.75e-15	9.07228	24.2417	0.544767	0.0600474	GAPDH	glyceraldehyde-3-phosphate dehydrogenase
214696_at	1.33e-13	2.75e-15	-9.07215	24.241	-1.42722	0.157319	MIR22///MIR22HG	microRNA 22///MIR22 host gene
226018_at	1.44e-13	2.98e-15	-9.05711	24.1603	-1.46253	0.161479	MTURN	maturin, neural progenitor differentiation regulator homolog (Xenopus)
236245_at	1.46e-13	3.03e-15	-9.05449	24.1463	-0.695506	0.0768134	ODF3L1	outer dense fiber of sperm tails 3 like 1
221035_s_at	1.47e-13	3.06e-15	-9.0526	24.1361	-0.737636	0.0814833	TEX14	testis expressed 14, intercellular bridge forming factor
204072_s_at	1.49e-13	3.1e-15	-9.04981	24.1212	-1.55578	0.171913	FRY	FRY microtubule binding protein
228724_at	1.49e-13	3.11e-15	-9.04956	24.1198	-1.08819	0.120248	TTLL7	tubulin tyrosine ligase like 7
212923_s_at	1.51e-13	3.13e-15	-9.04807	24.1118	-0.896211	0.09905	PXDC1	PX domain containing 1
238694_at	1.52e-13	3.17e-15	-9.04611	24.1013	-0.915682	0.101224	DGKE	diacylglycerol kinase epsilon
218498_s_at	1.53e-13	3.2e-15	9.04422	24.0912	1.20293	0.133006	ERO1A	endoplasmic reticulum oxidoreductase 1 alpha
219010_at	1.53e-13	3.2e-15	9.04418	24.091	1.65058	0.182502	C1orf106	chromosome 1 open reading frame 106
208438_s_at	1.54e-13	3.22e-15	-9.04301	24.0847	-1.42435	0.157509	FGR	FGR proto-oncogene, Src family tyrosine kinase
209609_s_at	1.54e-13	3.23e-15	9.04267	24.0829	0.642681	0.0710721	MRPL9	mitochondrial ribosomal protein L9
1558706_a_at	1.56e-13	3.26e-15	-9.04081	24.0729	-0.768527	0.0850064	ATOH8	atonal bHLH transcription factor 8
214170_x_at	1.56e-13	3.26e-15	9.04069	24.0723	0.563678	0.062349	FH	fumarate hydratase
218864_at	1.56e-13	3.27e-15	-9.04007	24.069	-0.76818	0.084975	TNS1	tensin 1
204955_at	1.56e-13	3.27e-15	-9.03996	24.0683	-1.5872	0.175576	SRPX	sushi repeat containing protein, X-linked
210519_s_at	1.56e-13	3.28e-15	9.03952	24.066	1.72928	0.191302	NQO1	NAD(P)H quinone dehydrogenase 1
203810_at	1.6e-13	3.36e-15	-9.03542	24.044	-1.29869	0.143733	DNAJB4	DnaJ heat shock protein family (Hsp40) member B4
210321_at	1.6e-13	3.36e-15	-9.03514	24.0425	-1.3889	0.153722	GZMH	granzyme H
213071_at	1.63e-13	3.43e-15	-9.03155	24.0233	-1.54956	0.171572	DPT	dermatopontin
227372_s_at	1.64e-13	3.45e-15	9.03037	24.017	1.20657	0.133612	BAIAP2L1	BAI1 associated protein 2 like 1
211343_s_at	1.64e-13	3.46e-15	-9.03	24.015	-1.3179	0.145947	COL13A1	collagen type XIII alpha 1 chain
202342_s_at	1.65e-13	3.47e-15	9.02915	24.0104	1.42263	0.15756	TRIM2	tripartite motif containing 2
205027_s_at	1.66e-13	3.5e-15	-9.02777	24.003	-1.62979	0.18053	MAP3K8	mitogen-activated protein kinase kinase kinase 8
240421_x_at	1.68e-13	3.55e-15	-9.02509	23.9887	-0.756828	0.0838582	SAV1	salvador family WW domain containing protein 1
228456_s_at	1.68e-13	3.55e-15	-9.02498	23.9881	-0.877922	0.0972769	CDS2	CDP-diacylglycerol synthase 2
223307_at	1.68e-13	3.56e-15	9.02434	23.9847	1.13368	0.125625	CDCA3	cell division cycle associated 3
220758_s_at	1.74e-13	3.69e-15	-9.01803	23.9508	-0.834595	0.0925474	ROBO4	roundabout guidance receptor 4
200910_at	1.76e-13	3.74e-15	9.0153	23.9362	0.667471	0.0740375	LOC101927137///CCT3	uncharacterized LOC101927137///chaperonin containing TCP1 subunit 3
228728_at	1.76e-13	3.74e-15	-9.01529	23.9361	-1.21561	0.134838	CPED1	cadherin like and PC-esterase domain containing 1
200880_at	1.78e-13	3.78e-15	-9.01336	23.9258	-0.750959	0.0833162	DNAJA1	DnaJ heat shock protein family (Hsp40) member A1
227614_at	1.79e-13	3.81e-15	9.01194	23.9182	1.32971	0.14755	HKDC1	hexokinase domain containing 1
238877_at	1.8e-13	3.83e-15	-9.01118	23.9141	-1.44401	0.160246	EYA4	EYA transcriptional coactivator and phosphatase 4
204825_at	1.8e-13	3.84e-15	9.01048	23.9104	1.61802	0.179571	MELK	maternal embryonic leucine zipper kinase
219288_at	1.81e-13	3.86e-15	9.00953	23.9053	1.12056	0.124375	C3orf14	chromosome 3 open reading frame 14
1569136_at	1.82e-13	3.88e-15	-9.00886	23.9017	-0.919997	0.102121	MGAT4A	mannosyl (alpha-1,3-)-glycoprotein beta-1,4-N-acetylglucosaminyltransferase, isozyme A
212488_at	1.83e-13	3.9e-15	9.00781	23.8961	1.56477	0.173713	COL5A1	collagen type V alpha 1 chain
226322_at	1.83e-13	3.9e-15	-9.00762	23.8951	-1.68684	0.187268	TMTC1	transmembrane and tetratricopeptide repeat containing 1
202433_at	1.87e-13	4e-15	9.00321	23.8714	0.54572	0.060614	SLC35B1	solute carrier family 35 member B1
208639_x_at	1.88e-13	4.02e-15	9.00229	23.8665	0.700629	0.0778278	PDIA6	protein disulfide isomerase family A member 6
205620_at	1.89e-13	4.06e-15	-9.00055	23.8572	-0.619895	0.068873	F10	coagulation factor X
217768_at	1.91e-13	4.1e-15	8.99849	23.8461	0.41893	0.0465556	C14orf166	chromosome 14 open reading frame 166
221734_at	1.93e-13	4.14e-15	8.99672	23.8367	0.772851	0.0859036	PRRC1	proline rich coiled-coil 1
244787_at	1.93e-13	4.15e-15	-8.99637	23.8348	-1.19034	0.132314
225939_at	1.94e-13	4.18e-15	-8.99528	23.8289	-1.07482	0.119487	EIF4E3	eukaryotic translation initiation factor 4E family member 3
226007_at	1.95e-13	4.19e-15	8.99475	23.8261	0.769637	0.0855652	ISCA2	iron-sulfur cluster assembly 2
228733_at	1.99e-13	4.29e-15	8.99018	23.8016	0.676437	0.0752418	PUSL1	pseudouridylate synthase-like 1
228603_at	1.99e-13	4.29e-15	-8.99013	23.8014	-1.04122	0.115819	ACTR3	ARP3 actin related protein 3 homolog
239528_at	2.01e-13	4.35e-15	8.98794	23.7897	0.485687	0.0540376	PROM2	prominin 2
219429_at	2.01e-13	4.35e-15	8.98785	23.7892	1.37753	0.153266	FA2H	fatty acid 2-hydroxylase
222571_at	2.02e-13	4.36e-15	-8.98711	23.7852	-0.638538	0.0710504	ST6GALNAC6	ST6 N-acetylgalactosaminide alpha-2,6-sialyltransferase 6
223816_at	2.05e-13	4.43e-15	-8.98429	23.7701	-1.871	0.208252	SLC46A2	solute carrier family 46 member 2
228857_at	2.08e-13	4.5e-15	-8.98159	23.7556	-0.806393	0.0897829	GNL1	G protein nucleolar 1 (putative)
226507_at	2.11e-13	4.57e-15	8.97886	23.741	0.625057	0.0696144	PAK1	p21 (RAC1) activated kinase 1
227848_at	2.12e-13	4.59e-15	-8.97776	23.7351	-2.27483	0.253385	PEBP4	phosphatidylethanolamine binding protein 4
1554897_s_at	2.13e-13	4.62e-15	8.97685	23.7303	0.985413	0.109773	RHBDL2	rhomboid like 2
225601_at	2.13e-13	4.62e-15	8.97666	23.7293	1.80974	0.201605	HMGB3	high mobility group box 3
219117_s_at	2.13e-13	4.63e-15	8.97615	23.7265	1.1421	0.127237	FKBP11	FK506 binding protein 11
204003_s_at	2.15e-13	4.67e-15	8.97459	23.7182	0.668551	0.0744937	NUPL2	nucleoporin like 2
204681_s_at	2.17e-13	4.73e-15	-8.9722	23.7054	-0.915283	0.102013	RAPGEF5	Rap guanine nucleotide exchange factor 5
213306_at	2.19e-13	4.77e-15	-8.97065	23.6971	-1.07246	0.119552	MPDZ	multiple PDZ domain crumbs cell polarity complex component
224964_s_at	2.2e-13	4.8e-15	-8.96956	23.6912	-1.13397	0.126424	GNG2	G protein subunit gamma 2
227826_s_at	2.24e-13	4.89e-15	-8.96608	23.6726	-1.85685	0.207098	SORBS2	sorbin and SH3 domain containing 2
210651_s_at	2.24e-13	4.9e-15	8.96592	23.6718	0.610728	0.0681166	EPHB2	EPH receptor B2
1564194_a_at	2.24e-13	4.9e-15	-8.96579	23.671	-2.07929	0.231914	MS4A15	membrane spanning 4-domains A15
201810_s_at	2.25e-13	4.92e-15	-8.96494	23.6665	-1.16568	0.130027	SH3BP5	SH3 domain binding protein 5
221196_x_at	2.28e-13	5e-15	8.96227	23.6522	0.799911	0.0892531	BRCC3	BRCA1/BRCA2-containing complex subunit 3
216080_s_at	2.33e-13	5.12e-15	-8.95793	23.629	-0.804266	0.0897825	FADS3	fatty acid desaturase 3
220318_at	2.36e-13	5.18e-15	8.95549	23.6159	0.785215	0.0876796	EPN3	epsin 3
244293_at	2.37e-13	5.2e-15	-8.95495	23.613	-0.776736	0.0867382	UQCRB	ubiquinol-cytochrome c reductase binding protein
232095_at	2.37e-13	5.21e-15	-8.95438	23.61	-1.11368	0.124372
200614_at	2.37e-13	5.22e-15	8.9543	23.6096	0.443042	0.0494781	CLTC	clathrin heavy chain
204659_s_at	2.37e-13	5.22e-15	8.95406	23.6083	0.551751	0.0616202	GFER	growth factor, augmenter of liver regeneration
209039_x_at	2.4e-13	5.29e-15	-8.95182	23.5963	-0.642639	0.0717887	EHD1	EH domain containing 1
215016_x_at	2.4e-13	5.31e-15	-8.95104	23.5921	-1.13621	0.126936	DST	dystonin
204236_at	2.4e-13	5.31e-15	-8.95097	23.5918	-1.41582	0.158175	FLI1	Fli-1 proto-oncogene, ETS transcription factor
209836_x_at	2.4e-13	5.31e-15	8.95096	23.5917	0.753624	0.0841947	BOLA2B///BOLA2	bolA family member 2B///bolA family member 2
220016_at	2.41e-13	5.33e-15	-8.95019	23.5875	-0.851753	0.0951659	AHNAK	AHNAK nucleoprotein
235051_at	2.41e-13	5.34e-15	-8.95	23.5866	-1.18314	0.132194	CCDC50	coiled-coil domain containing 50
212442_s_at	2.46e-13	5.45e-15	8.94638	23.5672	0.694585	0.0776387	CERS6	ceramide synthase 6
203240_at	2.52e-13	5.59e-15	8.94163	23.5418	1.75004	0.195718	FCGBP	Fc fragment of IgG binding protein
229011_at	2.52e-13	5.6e-15	-8.94122	23.5396	-1.74328	0.194972	EMP1	epithelial membrane protein 1
227827_at	2.53e-13	5.61e-15	-8.94097	23.5382	-1.99968	0.223653	SORBS2	sorbin and SH3 domain containing 2
223063_at	2.54e-13	5.64e-15	-8.93993	23.5327	-0.734895	0.0822037	C1orf198	chromosome 1 open reading frame 198
229382_at	2.55e-13	5.66e-15	-8.93917	23.5286	-0.417813	0.0467395	LOC101928718///FAM212B	uncharacterized LOC101928718///family with sequence similarity 212 member B
205289_at	2.63e-13	5.84e-15	-8.93344	23.498	-1.83484	0.20539	BMP2	bone morphogenetic protein 2
201416_at	2.63e-13	5.86e-15	8.93306	23.4959	1.18264	0.132389	SOX4	SRY-box 4
202658_at	2.67e-13	5.95e-15	8.93021	23.4807	0.645111	0.0722392	PEX11B	peroxisomal biogenesis factor 11 beta
201061_s_at	2.67e-13	5.96e-15	-8.92993	23.4792	-0.839139	0.0939693	STOM	stomatin
40524_at	2.67e-13	5.97e-15	-8.92942	23.4764	-0.996197	0.111564	PTPN21	protein tyrosine phosphatase, non-receptor type 21
228335_at	2.76e-13	6.17e-15	-8.92338	23.4441	-1.76483	0.197776	CLDN11	claudin 11
216191_s_at	2.79e-13	6.25e-15	-8.92101	23.4315	-1.87727	0.210432	TRDV3	T cell receptor delta variable 3
212489_at	2.8e-13	6.27e-15	8.92034	23.4279	1.58308	0.177468	COL5A1	collagen type V alpha 1 chain
AFFX-HUMGAPDH/M33197_3_at	2.81e-13	6.29e-15	8.91992	23.4256	0.573927	0.0643422	GAPDH	glyceraldehyde-3-phosphate dehydrogenase
243690_at	2.82e-13	6.31e-15	-8.91921	23.4219	-0.66729	0.0748149	TRIOBP	TRIO and F-actin binding protein
228325_at	2.82e-13	6.33e-15	-8.91872	23.4193	-1.77515	0.199036	SPIDR	scaffolding protein involved in DNA repair
226490_at	2.82e-13	6.33e-15	-8.91867	23.419	-1.44031	0.161494	NHSL1	NHS like 1
221189_s_at	2.9e-13	6.51e-15	8.91342	23.3909	0.470687	0.0528066	MIR6878///TARS2	microRNA 6878///threonyl-tRNA synthetase 2, mitochondrial (putative)
218469_at	2.91e-13	6.54e-15	8.91267	23.3869	3.02712	0.339643	GREM1	gremlin 1, DAN family BMP antagonist
209064_x_at	2.96e-13	6.67e-15	8.90902	23.3674	0.878	0.0985518	PAIP1	poly(A) binding protein interacting protein 1
210517_s_at	3.05e-13	6.87e-15	-8.90368	23.3388	-1.99836	0.224442	AKAP12	A-kinase anchoring protein 12
228071_at	3.06e-13	6.89e-15	-8.90307	23.3356	-1.63941	0.184139	GIMAP7	GTPase, IMAP family member 7
216379_x_at	3.06e-13	6.9e-15	8.90286	23.3344	1.61818	0.18176	CD24	CD24 molecule
212112_s_at	3.09e-13	6.98e-15	-8.90059	23.3223	-0.525188	0.059006	STX12	syntaxin 12
226186_at	3.11e-13	7.02e-15	-8.89961	23.3171	-0.887195	0.0996892	TMOD2	tropomodulin 2
201852_x_at	3.14e-13	7.1e-15	8.89744	23.3055	1.75154	0.196859	COL3A1	collagen type III alpha 1 chain
202395_at	3.17e-13	7.17e-15	8.8958	23.2967	0.602971	0.0677815	LOC101930324///NSF	uncharacterized LOC101930324///N-ethylmaleimide sensitive factor, vesicle fusing ATPase
203542_s_at	3.2e-13	7.25e-15	-8.89362	23.285	-1.43207	0.161022	KLF9	Kruppel like factor 9
228703_at	3.21e-13	7.28e-15	8.89304	23.282	0.650067	0.0730984	P4HA3	prolyl 4-hydroxylase subunit alpha 3
203458_at	3.22e-13	7.31e-15	8.89229	23.2779	0.572583	0.064391	SPR	sepiapterin reductase (7,8-dihydrobiopterin:NADP+ oxidoreductase)
202068_s_at	3.25e-13	7.39e-15	-8.89018	23.2667	-1.55171	0.174542	LDLR	low density lipoprotein receptor
225582_at	3.25e-13	7.39e-15	-8.89012	23.2663	-1.05249	0.118389	ITPRIP	inositol 1,4,5-trisphosphate receptor interacting protein
203813_s_at	3.27e-13	7.44e-15	-8.889	23.2604	-1.01159	0.113803	SLIT3	slit guidance ligand 3
201207_at	3.28e-13	7.47e-15	-8.8882	23.2561	-0.697794	0.0785079	TNFAIP1	TNF alpha induced protein 1
229576_s_at	3.29e-13	7.51e-15	-8.88729	23.2512	-1.14196	0.128493	TBX3	T-box 3
221667_s_at	3.3e-13	7.52e-15	-8.88706	23.25	-1.42866	0.160757	HSPB8	heat shock protein family B (small) member 8
239196_at	3.34e-13	7.62e-15	8.8846	23.2369	1.44645	0.162804	ANKRD22	ankyrin repeat domain 22
212609_s_at	3.36e-13	7.68e-15	-8.88302	23.2284	-1.05286	0.118525	AKT3	AKT serine/threonine kinase 3
226267_at	3.38e-13	7.74e-15	-8.88172	23.2214	-0.876902	0.0987312	JDP2	Jun dimerization protein 2
211143_x_at	3.44e-13	7.87e-15	-8.8785	23.2042	-0.807141	0.0909096	NR4A1	nuclear receptor subfamily 4 group A member 1
202722_s_at	3.46e-13	7.91e-15	8.87758	23.1993	1.19435	0.134536	GFPT1	glutamine--fructose-6-phosphate transaminase 1
219134_at	3.49e-13	8.01e-15	-8.87536	23.1875	-1.3046	0.146992	ADGRL4	adhesion G protein-coupled receptor L4
215146_s_at	3.49e-13	8.01e-15	-8.87523	23.1868	-1.07219	0.120807	TTC28	tetratricopeptide repeat domain 28
1554547_at	3.56e-13	8.18e-15	-8.87158	23.1673	-1.73546	0.19562	FAM13C	family with sequence similarity 13 member C
200795_at	3.63e-13	8.35e-15	-8.86774	23.1468	-1.27137	0.143371	SPARCL1	SPARC like 1
208758_at	3.64e-13	8.38e-15	8.86701	23.1429	0.633058	0.0713948	ATIC	5-aminoimidazole-4-carboxamide ribonucleotide formyltransferase/IMP cyclohydrolase
208960_s_at	3.64e-13	8.38e-15	-8.86692	23.1424	-1.6101	0.181585	KLF6	Kruppel like factor 6
221132_at	3.64e-13	8.39e-15	-8.8667	23.1412	-2.73506	0.308464	CLDN18	claudin 18
214463_x_at	3.64e-13	8.4e-15	8.86655	23.1404	0.870549	0.0981835	HIST1H4J	histone cluster 1, H4j
241926_s_at	3.64e-13	8.4e-15	-8.86649	23.1401	-1.51319	0.170664	ERG	ERG, ETS transcription factor
241859_at	3.67e-13	8.46e-15	-8.8652	23.1332	-0.547963	0.0618106	PLCL1	phospholipase C like 1
202532_s_at	3.69e-13	8.52e-15	8.86395	23.1266	0.8227	0.0928141	DHFR	dihydrofolate reductase
242047_at	3.75e-13	8.67e-15	-8.86071	23.1092	-0.479627	0.0541296	RTKN2	rhotekin 2
204641_at	3.79e-13	8.77e-15	8.85865	23.0983	1.76314	0.19903	NEK2	NIMA related kinase 2
225719_s_at	3.83e-13	8.88e-15	8.85641	23.0863	0.531332	0.0599941	MRPL55	mitochondrial ribosomal protein L55
207330_at	3.87e-13	8.97e-15	-8.85456	23.0764	-0.747172	0.0843828	PZP	PZP, alpha-2-macroglobulin like
1555953_at	3.89e-13	9.03e-15	-8.85328	23.0695	-0.630704	0.0712396	SLC19A1	solute carrier family 19 member 1
228333_at	3.89e-13	9.03e-15	-8.85315	23.0689	-1.29174	0.145908	ZEB2	zinc finger E-box binding homeobox 2
1552502_s_at	3.9e-13	9.06e-15	8.85266	23.0662	1.35194	0.152716	RHBDL2	rhomboid like 2
239135_at	3.92e-13	9.13e-15	-8.85131	23.059	-0.963258	0.108827	CPPED1	calcineurin like phosphoesterase domain containing 1
234998_at	3.92e-13	9.13e-15	-8.85126	23.0588	-1.24433	0.140583	RAB11A	RAB11A, member RAS oncogene family
218361_at	3.93e-13	9.15e-15	8.85087	23.0567	0.720994	0.0814603	GOLPH3L	golgi phosphoprotein 3 like
209771_x_at	4e-13	9.32e-15	8.8475	23.0387	1.54217	0.174306	CD24	CD24 molecule
217755_at	4e-13	9.32e-15	8.84748	23.0386	1.05727	0.1195	HN1	hematological and neurological expressed 1
220011_at	4.02e-13	9.4e-15	8.84593	23.0303	0.79091	0.0894096	AUNIP	aurora kinase A and ninein interacting protein
225946_at	4.02e-13	9.4e-15	-8.84588	23.03	-1.30422	0.147438	RASSF8	Ras association domain family member 8
214091_s_at	4.02e-13	9.4e-15	-8.84576	23.0294	-1.72087	0.194542	GPX3	glutathione peroxidase 3
215111_s_at	4.04e-13	9.45e-15	-8.84492	23.0249	-0.692883	0.0783369	TSC22D1	TSC22 domain family member 1
220307_at	4.04e-13	9.47e-15	-8.8445	23.0227	-0.661203	0.0747586	CD244	CD244 molecule
201875_s_at	4.09e-13	9.57e-15	8.84248	23.0119	0.545419	0.0616816	MPZL1	myelin protein zero like 1
218296_x_at	4.11e-13	9.64e-15	8.84115	23.0048	0.609003	0.0688828	MSTO2P///MSTO1	misato family member 2, pseudogene///misato 1, mitochondrial distribution and morphology regulator
218254_s_at	4.12e-13	9.67e-15	8.84054	23.0016	0.939573	0.10628	SAR1B	secretion associated Ras related GTPase 1B
217398_x_at	4.13e-13	9.69e-15	8.84016	22.9995	0.584325	0.0660989	GAPDH	glyceraldehyde-3-phosphate dehydrogenase
218486_at	4.19e-13	9.84e-15	-8.83743	22.985	-0.889044	0.1006	KLF11	Kruppel like factor 11
205237_at	4.27e-13	1e-14	-8.83372	22.9651	-1.83484	0.207709	FCN1	ficolin 1
203934_at	4.34e-13	1.02e-14	-8.83023	22.9465	-1.34554	0.152378	KDR	kinase insert domain receptor
209656_s_at	4.34e-13	1.02e-14	-8.83021	22.9464	-1.4603	0.165375	TMEM47	transmembrane protein 47
208103_s_at	4.44e-13	1.05e-14	8.82598	22.9239	1.20371	0.136382	ANP32E	acidic nuclear phosphoprotein 32 family member E
210548_at	4.45e-13	1.05e-14	-8.82545	22.921	-1.36921	0.155143	CCL23	C-C motif chemokine ligand 23
218321_x_at	4.54e-13	1.07e-14	8.82168	22.9009	0.783855	0.0888555	STYXL1	serine/threonine/tyrosine interacting-like 1
213453_x_at	4.79e-13	1.13e-14	8.81154	22.8468	0.578872	0.0656947	GAPDH	glyceraldehyde-3-phosphate dehydrogenase
228263_at	4.79e-13	1.13e-14	-8.81133	22.8457	-0.679823	0.0771533	GRASP	general receptor for phosphoinositides 1 associated scaffold protein
208195_at	4.88e-13	1.16e-14	-8.80783	22.827	-1.10085	0.124985	TTN	titin
201549_x_at	4.95e-13	1.17e-14	8.8049	22.8114	0.742456	0.084323	KDM5B	lysine demethylase 5B
226548_at	4.96e-13	1.18e-14	8.80448	22.8092	0.96282	0.109356	SBK1	SH3 domain binding kinase 1
33850_at	5.09e-13	1.21e-14	-8.7995	22.7826	-0.601178	0.0683195	MAP4	microtubule associated protein 4
214541_s_at	5.25e-13	1.25e-14	-8.79385	22.7524	-0.785014	0.0892685	QKI	QKI, KH domain containing RNA binding
1558290_a_at	5.27e-13	1.25e-14	8.79282	22.747	1.05841	0.120372	MIR1204///PVT1	microRNA 1204///Pvt1 oncogene (non-protein coding)
228977_at	5.28e-13	1.25e-14	-8.79258	22.7457	-1.32007	0.150134	LOC729680	uncharacterized LOC729680
227554_at	5.31e-13	1.26e-14	-8.79121	22.7384	-1.01579	0.115546	MAGI2-AS3	MAGI2 antisense RNA 3
228042_at	5.36e-13	1.28e-14	-8.78928	22.7281	-0.961301	0.109372	ADPRH	ADP-ribosylarginine hydrolase
218567_x_at	5.39e-13	1.28e-14	8.78827	22.7227	0.682616	0.0776736	DPP3	dipeptidyl peptidase 3
224920_x_at	5.39e-13	1.29e-14	-8.78802	22.7213	-1.21601	0.138372	MYADM	myeloid associated differentiation marker
1552316_a_at	5.39e-13	1.29e-14	-8.78801	22.7213	-1.33758	0.152206	GIMAP1	GTPase, IMAP family member 1
219530_at	5.47e-13	1.31e-14	8.78492	22.7048	0.631741	0.071912	PALB2	partner and localizer of BRCA2
202011_at	5.51e-13	1.32e-14	-8.78368	22.6982	-0.831493	0.0946635	TJP1	tight junction protein 1
201842_s_at	5.54e-13	1.33e-14	-8.78244	22.6916	-1.39488	0.158826	EFEMP1	EGF containing fibulin like extracellular matrix protein 1
216795_at	5.56e-13	1.33e-14	-8.78176	22.688	-0.739013	0.0841531
219955_at	5.58e-13	1.34e-14	-8.78081	22.6829	-0.692917	0.0789127	L1TD1	LINE1 type transposase domain containing 1
202150_s_at	5.65e-13	1.36e-14	-8.77822	22.6691	-1.28731	0.146648	NEDD9	neural precursor cell expressed, developmentally down-regulated 9
230025_at	5.75e-13	1.38e-14	-8.77506	22.6523	-0.583685	0.0665163	GJD3	gap junction protein delta 3
202261_at	5.75e-13	1.38e-14	8.77493	22.6516	0.551918	0.0628972	VPS72	vacuolar protein sorting 72 homolog
244650_at	5.77e-13	1.39e-14	-8.77407	22.647	-1.10802	0.126284	FAM105A	family with sequence similarity 105 member A
229887_at	5.79e-13	1.39e-14	-8.77316	22.6421	-0.630653	0.0718844	ALS2CL	ALS2 C-terminal like
205963_s_at	5.82e-13	1.4e-14	8.77231	22.6376	0.548467	0.0625226	DNAJA3	DnaJ heat shock protein family (Hsp40) member A3
201890_at	5.86e-13	1.41e-14	8.77079	22.6295	1.88886	0.215358	RRM2	ribonucleotide reductase regulatory subunit M2
213273_at	5.88e-13	1.42e-14	8.77016	22.6262	1.01916	0.116208	TENM4	teneurin transmembrane protein 4
205499_at	5.89e-13	1.42e-14	8.76954	22.6228	1.43818	0.163998	SRPX2	sushi repeat containing protein, X-linked 2
217867_x_at	5.91e-13	1.43e-14	8.76871	22.6184	1.18435	0.135066	BACE2	beta-site APP-cleaving enzyme 2
238065_at	6.04e-13	1.46e-14	-8.76475	22.5973	-0.786538	0.0897387	TPM3	tropomyosin 3
205982_x_at	6.04e-13	1.46e-14	-8.76458	22.5964	-3.34208	0.381316	SFTPC	surfactant protein C
213181_s_at	6.04e-13	1.46e-14	-8.76443	22.5956	-0.666063	0.0759962	MOCS1	molybdenum cofactor synthesis 1
235558_at	6.48e-13	1.57e-14	-8.75116	22.5249	-0.36442	0.0416425	RBMS2	RNA binding motif single stranded interacting protein 2
1552701_a_at	6.64e-13	1.61e-14	-8.74647	22.4999	-1.01129	0.115622	CARD16	caspase recruitment domain family member 16
226565_at	6.67e-13	1.62e-14	8.74572	22.496	0.925163	0.105785	TMEM99	transmembrane protein 99
1554438_at	6.67e-13	1.62e-14	8.74555	22.495	0.916843	0.104835	KIAA1217	KIAA1217
244747_at	6.73e-13	1.63e-14	-8.74374	22.4854	-0.730467	0.0835417	NPNT	nephronectin
201372_s_at	6.86e-13	1.67e-14	-8.74005	22.4657	-0.646253	0.0739415	CUL3	cullin 3
235483_at	6.86e-13	1.67e-14	-8.73998	22.4654	-0.777765	0.0889894	STX3	syntaxin 3
226549_at	6.88e-13	1.68e-14	8.73909	22.4607	1.13447	0.129815	SBK1	SH3 domain binding kinase 1
208335_s_at	6.89e-13	1.68e-14	-8.7387	22.4586	-2.18066	0.24954	ACKR1	atypical chemokine receptor 1 (Duffy blood group)
209763_at	6.89e-13	1.68e-14	-8.73866	22.4584	-2.29787	0.262954	CHRDL1	chordin like 1
214070_s_at	6.89e-13	1.68e-14	8.73842	22.4571	1.49628	0.171231	ATP10B	ATPase phospholipid transporting 10B (putative)
242013_at	6.94e-13	1.69e-14	8.73703	22.4497	1.47485	0.168805	BCL2L15	BCL2 like 15
229796_at	7.08e-13	1.73e-14	8.73309	22.4287	1.24096	0.142099	SIX4	SIX homeobox 4
219461_at	7.09e-13	1.73e-14	8.73271	22.4266	1.04584	0.119761	PAK6	p21 (RAC1) activated kinase 6
205112_at	7.26e-13	1.78e-14	-8.72827	22.403	-1.12047	0.128372	PLCE1	phospholipase C epsilon 1
232231_at	7.33e-13	1.79e-14	8.72642	22.3932	1.1628	0.13325	RUNX2	runt related transcription factor 2
218460_at	7.34e-13	1.8e-14	8.72597	22.3908	0.552528	0.06332	DNAAF5	dynein axonemal assembly factor 5
225968_at	7.35e-13	1.8e-14	-8.72557	22.3886	-1.10288	0.126396	PRICKLE2	prickle planar cell polarity protein 2
227078_at	7.35e-13	1.8e-14	-8.72543	22.3879	-0.451483	0.0517434	TMEM110	transmembrane protein 110
228729_at	7.59e-13	1.86e-14	8.71935	22.3555	1.64728	0.188923	CCNB1	cyclin B1
219118_at	7.62e-13	1.87e-14	8.71852	22.3511	1.15993	0.133042	FKBP11	FK506 binding protein 11
204476_s_at	7.63e-13	1.88e-14	8.71822	22.3495	0.969892	0.111249	PC	pyruvate carboxylase
205752_s_at	7.64e-13	1.88e-14	-8.71768	22.3467	-0.784017	0.0899341	GSTM5	glutathione S-transferase mu 5
206994_at	7.77e-13	1.91e-14	8.71445	22.3295	1.2286	0.140984	CST4	cystatin S
45288_at	7.93e-13	1.95e-14	-8.71062	22.3091	-0.804387	0.0923455	ABHD6	abhydrolase domain containing 6
226145_s_at	7.93e-13	1.96e-14	-8.71044	22.3081	-1.9531	0.224225	FRAS1	Fraser extracellular matrix complex subunit 1
209360_s_at	7.96e-13	1.97e-14	8.7096	22.3037	0.744849	0.0855204	LOC101928269///LOC100506403///RUNX1	uncharacterized LOC101928269///uncharacterized LOC100506403///runt related transcription factor 1
212108_at	8.04e-13	1.99e-14	8.70752	22.2926	0.520229	0.0597448	FAF2	Fas associated factor family member 2
209498_at	8.05e-13	1.99e-14	8.70717	22.2907	1.52619	0.175279	CEACAM1	carcinoembryonic antigen related cell adhesion molecule 1
202589_at	8.06e-13	1.99e-14	8.70699	22.2898	1.53471	0.176262	TYMS	thymidylate synthetase
1559477_s_at	8.14e-13	2.02e-14	-8.70496	22.279	-1.04856	0.120455	MEIS1	Meis homeobox 1
211715_s_at	8.24e-13	2.04e-14	8.70264	22.2666	0.905057	0.103998	BDH1	3-hydroxybutyrate dehydrogenase, type 1
206364_at	8.24e-13	2.04e-14	8.70243	22.2655	1.17186	0.134659	KIF14	kinesin family member 14
225459_at	8.44e-13	2.09e-14	-8.69786	22.2412	-0.910969	0.104735	AMOTL1	angiomotin like 1
220324_at	8.46e-13	2.1e-14	-8.69728	22.2381	-0.717611	0.0825098	LINC00472	long intergenic non-protein coding RNA 472
206518_s_at	8.54e-13	2.12e-14	-8.69538	22.228	-0.560173	0.0644219	RGS9	regulator of G-protein signaling 9
223020_at	8.54e-13	2.12e-14	8.69527	22.2274	0.795573	0.091495	CLPTM1L	CLPTM1 like
200986_at	8.61e-13	2.14e-14	-8.69356	22.2183	-1.06288	0.12226	SERPING1	serpin family G member 1
212344_at	8.78e-13	2.19e-14	8.68973	22.198	1.55054	0.178433	SULF1	sulfatase 1
200708_at	8.78e-13	2.19e-14	8.68952	22.1968	0.65493	0.0753701	GOT2	glutamic-oxaloacetic transaminase 2
202672_s_at	8.78e-13	2.19e-14	-8.68951	22.1968	-1.99736	0.229859	ATF3	activating transcription factor 3
230288_at	8.91e-13	2.22e-14	-8.68673	22.182	-0.972657	0.11197	FGF14	fibroblast growth factor 14
229377_at	8.93e-13	2.23e-14	8.68624	22.1794	1.26541	0.14568	GRTP1	growth hormone regulated TBC protein 1
1553639_a_at	8.95e-13	2.24e-14	-8.6857	22.1765	-0.879335	0.101239	PPARGC1B	PPARG coactivator 1 beta
209774_x_at	8.97e-13	2.24e-14	-8.68503	22.173	-2.17339	0.250246	CXCL2	C-X-C motif chemokine ligand 2
203108_at	8.98e-13	2.25e-14	-8.68476	22.1715	-1.4481	0.166741	GPRC5A	G protein-coupled receptor class C group 5 member A
204092_s_at	8.98e-13	2.25e-14	8.68459	22.1706	1.20953	0.139273	AURKA	aurora kinase A
1570255_s_at	9.02e-13	2.26e-14	-8.68354	22.165	-0.688369	0.0792728	ANKRD20A12P///ANKRD20A8P///ANKRD20A4///ANKRD20A2///ANKRD20A3///ANKRD20A5P///ANKRD20A1	ankyrin repeat domain 20 family member A12, pseudogene///ankyrin repeat domain 20 family member A8, pseudogene///ankyrin repeat domain 20 family member A4///ankyrin repeat domain 20 family member A2///ankyrin repeat domain 20 family member A3///ankyrin repeat domain 20 family member A5, pseudogene///ankyrin repeat domain 20 family member A1
224477_s_at	9.02e-13	2.26e-14	8.68353	22.165	0.699317	0.0805337	NUDT16L1	nudix hydrolase 16 like 1
222453_at	9.08e-13	2.28e-14	-8.6821	22.1574	-1.26209	0.145367	CYBRD1	cytochrome b reductase 1
225207_at	9.1e-13	2.29e-14	-8.68158	22.1546	-2.72906	0.31435	PDK4	pyruvate dehydrogenase kinase 4
204922_at	9.11e-13	2.29e-14	8.68115	22.1523	0.80118	0.0922896	C11orf80	chromosome 11 open reading frame 80
209311_at	9.18e-13	2.31e-14	-8.67964	22.1443	-0.677373	0.0780416	BCL2L2	BCL2 like 2
243579_at	9.2e-13	2.32e-14	8.6792	22.1419	0.706719	0.0814268	MSI2	musashi RNA binding protein 2
210052_s_at	9.3e-13	2.34e-14	8.67701	22.1303	1.53913	0.17738	TPX2	TPX2, microtubule nucleation factor
205193_at	9.34e-13	2.36e-14	-8.67608	22.1254	-1.34991	0.155589	MAFF	MAF bZIP transcription factor F
266_s_at	9.46e-13	2.39e-14	8.67344	22.1113	1.68809	0.194627	CD24	CD24 molecule
40560_at	9.46e-13	2.39e-14	-8.67328	22.1105	-1.27785	0.147332	TBX2	T-box 2
227348_at	9.46e-13	2.39e-14	8.67326	22.1104	0.719759	0.0829861	PARS2	prolyl-tRNA synthetase 2, mitochondrial (putative)
209867_s_at	9.47e-13	2.4e-14	-8.67301	22.109	-0.934979	0.107803	ADGRL3	adhesion G protein-coupled receptor L3
225688_s_at	9.66e-13	2.45e-14	-8.66918	22.0887	-1.49507	0.172458	PHLDB2	pleckstrin homology like domain family B member 2
1562306_at	9.89e-13	2.51e-14	-8.66461	22.0644	-0.376274	0.0434266
212314_at	9.94e-13	2.52e-14	8.66371	22.0596	0.857928	0.0990254	SEL1L3	SEL1L family member 3
235849_at	9.99e-13	2.53e-14	-8.66253	22.0533	-1.63505	0.18875	SCARA5	scavenger receptor class A member 5
225911_at	1e-12	2.55e-14	-8.6615	22.0479	-1.64708	0.190162	NPNT	nephronectin
229615_at	1e-12	2.55e-14	8.66129	22.0468	0.824253	0.0951651	SLX4IP	SLX4 interacting protein
212118_at	1.01e-12	2.56e-14	8.66086	22.0445	0.511147	0.059018	TRIM27	tripartite motif containing 27
218867_s_at	1.01e-12	2.56e-14	-8.66057	22.0429	-0.661489	0.0763793	C12orf49	chromosome 12 open reading frame 49
231035_s_at	1.01e-12	2.57e-14	-8.6602	22.041	-1.05262	0.121547	OTUD1	OTU deubiquitinase 1
213689_x_at	1.03e-12	2.63e-14	8.6554	22.0154	0.949814	0.109737	FAM69A	family with sequence similarity 69 member A
218839_at	1.03e-12	2.63e-14	-8.65537	22.0153	-1.1273	0.130243	HEY1	hes related family bHLH transcription factor with YRPW motif 1
202388_at	1.06e-12	2.7e-14	-8.65107	21.9924	-1.43369	0.165724	RGS2	regulator of G-protein signaling 2
221828_s_at	1.07e-12	2.73e-14	-8.64901	21.9815	-0.68183	0.0788334	MVB12B	multivesicular body subunit 12B
209159_s_at	1.08e-12	2.76e-14	-8.64706	21.9711	-1.4124	0.163339	NDRG4	NDRG family member 4
203752_s_at	1.1e-12	2.81e-14	-8.64341	21.9517	-0.670067	0.0775235	JUND	JunD proto-oncogene, AP-1 transcription factor subunit
212993_at	1.12e-12	2.86e-14	-8.64015	21.9344	-0.81013	0.0937635	NACC2	NACC family member 2
228885_at	1.12e-12	2.87e-14	-8.63935	21.9302	-2.50653	0.29013	MAMDC2	MAM domain containing 2
212328_at	1.12e-12	2.88e-14	-8.63904	21.9285	-1.55404	0.179886	LIMCH1	LIM and calponin homology domains 1
46323_at	1.12e-12	2.88e-14	8.63904	21.9285	0.672521	0.0778467	CANT1	calcium activated nucleotidase 1
235591_at	1.12e-12	2.88e-14	-8.6389	21.9278	-1.75923	0.203641	SSTR1	somatostatin receptor 1
220013_at	1.12e-12	2.88e-14	8.63864	21.9264	1.10857	0.128327	EPHX3	epoxide hydrolase 3
208967_s_at	1.14e-12	2.92e-14	8.63651	21.9151	0.765854	0.0886762	AK2	adenylate kinase 2
204929_s_at	1.14e-12	2.94e-14	-8.63484	21.9062	-0.964806	0.111734	VAMP5	vesicle associated membrane protein 5
207574_s_at	1.15e-12	2.95e-14	-8.63418	21.9027	-1.50333	0.174113	GADD45B	growth arrest and DNA damage inducible beta
210146_x_at	1.16e-12	2.98e-14	-8.63279	21.8954	-1.54091	0.178495	LILRB2	leukocyte immunoglobulin like receptor B2
208546_x_at	1.16e-12	2.99e-14	8.63164	21.8892	0.933726	0.108175	HIST1H2BH	histone cluster 1, H2bh
207957_s_at	1.18e-12	3.04e-14	-8.62866	21.8734	-1.45557	0.16869	PRKCB	protein kinase C beta
212397_at	1.18e-12	3.05e-14	-8.62813	21.8706	-1.0858	0.125844	RDX	radixin
225427_s_at	1.19e-12	3.06e-14	8.62745	21.867	0.695596	0.0806259	NAXE	NAD(P)HX epimerase
209642_at	1.19e-12	3.07e-14	8.62687	21.8639	1.43731	0.166609	BUB1	BUB1 mitotic checkpoint serine/threonine kinase
202469_s_at	1.19e-12	3.09e-14	8.62591	21.8588	0.461206	0.0534675	CPSF6	cleavage and polyadenylation specific factor 6
235168_at	1.2e-12	3.09e-14	8.62553	21.8568	0.75599	0.0876456	PIGM	phosphatidylinositol glycan anchor biosynthesis class M
225380_at	1.21e-12	3.13e-14	-8.62373	21.8472	-0.919427	0.106616	PKDCC	protein kinase domain containing, cytoplasmic
210772_at	1.21e-12	3.13e-14	-8.62352	21.8461	-1.82578	0.211721	FPR2	formyl peptide receptor 2
228193_s_at	1.22e-12	3.17e-14	-8.62125	21.834	-1.24652	0.144588	RGCC	regulator of cell cycle
203144_s_at	1.23e-12	3.19e-14	-8.61967	21.8257	-0.871884	0.10115	KIAA0040	KIAA0040
211735_x_at	1.24e-12	3.22e-14	-8.61823	21.818	-3.35922	0.389781	SFTPC	surfactant protein C
209873_s_at	1.25e-12	3.26e-14	8.61593	21.8058	0.755218	0.0876537	PKP3	plakophilin 3
217525_at	1.26e-12	3.26e-14	-8.61565	21.8043	-1.33177	0.154576	OLFML1	olfactomedin like 1
205433_at	1.28e-12	3.33e-14	-8.61198	21.7848	-2.45927	0.285564	BCHE	butyrylcholinesterase
223305_at	1.29e-12	3.37e-14	8.60974	21.7729	0.441224	0.0512471	TMEM216	transmembrane protein 216
206618_at	1.31e-12	3.41e-14	-8.60734	21.7602	-1.4799	0.171935	IL18R1	interleukin 18 receptor 1
238417_at	1.32e-12	3.45e-14	8.60533	21.7496	0.90381	0.105029	PGM2L1	phosphoglucomutase 2 like 1
226346_at	1.33e-12	3.46e-14	8.6048	21.7467	0.769958	0.0894801	MEX3A	mex-3 RNA binding family member A
212256_at	1.35e-12	3.52e-14	8.60188	21.7312	0.967604	0.112488	GALNT10	polypeptide N-acetylgalactosaminyltransferase 10
204129_at	1.35e-12	3.53e-14	8.6009	21.726	0.512858	0.0596285	BCL9	B-cell CLL/lymphoma 9
225666_at	1.35e-12	3.54e-14	8.60061	21.7245	0.943318	0.10968	TMTC4	transmembrane and tetratricopeptide repeat containing 4
227829_at	1.38e-12	3.6e-14	8.59742	21.7076	0.691567	0.0804389	LARGE2	LARGE xylosyl- and glucuronyltransferase 2
202582_s_at	1.4e-12	3.66e-14	8.59454	21.6923	0.500721	0.0582604	RANBP9	RAN binding protein 9
232187_at	1.42e-12	3.72e-14	-8.59136	21.6754	-0.476474	0.0554597	PALMD	palmdelphin
210139_s_at	1.43e-12	3.74e-14	-8.59036	21.6701	-1.01583	0.118253	PMP22	peripheral myelin protein 22
206651_s_at	1.44e-12	3.78e-14	-8.5883	21.6592	-2.8009	0.32613	CPB2	carboxypeptidase B2
1553681_a_at	1.44e-12	3.79e-14	-8.58817	21.6585	-1.10544	0.128717	PRF1	perforin 1
216504_s_at	1.44e-12	3.79e-14	-8.58798	21.6575	-1.14402	0.133211	SLC39A8	solute carrier family 39 member 8
229670_at	1.44e-12	3.8e-14	-8.58772	21.6561	-1.16998	0.136239
203889_at	1.45e-12	3.82e-14	8.58643	21.6492	1.77327	0.20652	SCG5	secretogranin V
1568838_at	1.48e-12	3.89e-14	8.5831	21.6316	1.23206	0.143545	WASIR2	WASH and IL9R antisense RNA 2
221732_at	1.49e-12	3.92e-14	8.58191	21.6253	0.661302	0.0770576	CANT1	calcium activated nucleotidase 1
235930_at	1.5e-12	3.95e-14	-8.58015	21.616	-0.648635	0.0755971	KCNMB4	potassium calcium-activated channel subfamily M regulatory beta subunit 4
202768_at	1.5e-12	3.96e-14	-8.5798	21.6141	-2.68793	0.313286	FOSB	FosB proto-oncogene, AP-1 transcription factor subunit
209821_at	1.51e-12	3.99e-14	-8.57826	21.6059	-2.03683	0.237441	IL33	interleukin 33
225168_at	1.51e-12	4e-14	-8.57781	21.6036	-0.643181	0.074982	FRMD4A	FERM domain containing 4A
220393_at	1.53e-12	4.04e-14	8.57618	21.5949	2.13463	0.248902	LGSN	lengsin, lens protein with glutamine synthetase domain
221610_s_at	1.53e-12	4.06e-14	8.57532	21.5903	0.844134	0.0984377	STAP2	signal transducing adaptor family member 2
208715_at	1.55e-12	4.1e-14	8.57333	21.5798	0.581358	0.0678101	TMCO1	transmembrane and coiled-coil domains 1
225738_at	1.56e-12	4.13e-14	-8.57223	21.574	-0.721927	0.084217	RAPGEF1	Rap guanine nucleotide exchange factor 1
220736_at	1.57e-12	4.15e-14	-8.57108	21.5679	-1.36361	0.159095	SLC19A3	solute carrier family 19 member 3
236712_at	1.58e-12	4.18e-14	-8.56979	21.561	-1.3401	0.156375
239300_at	1.59e-12	4.23e-14	-8.56757	21.5492	-0.981887	0.114605	PIK3C3	phosphatidylinositol 3-kinase catalytic subunit type 3
224578_at	1.63e-12	4.32e-14	8.56368	21.5286	0.700458	0.0817941	RCC2	regulator of chromosome condensation 2
203517_at	1.68e-12	4.46e-14	8.55778	21.4973	0.792055	0.0925538	MTX2	metaxin 2
224909_s_at	1.68e-12	4.48e-14	-8.5571	21.4937	-1.05678	0.123497	PREX1	phosphatidylinositol-3,4,5-trisphosphate dependent Rac exchange factor 1
209709_s_at	1.71e-12	4.55e-14	8.55404	21.4775	1.25182	0.146342	HMMR	hyaluronan mediated motility receptor
209655_s_at	1.72e-12	4.58e-14	-8.55302	21.4721	-1.34652	0.157432	TMEM47	transmembrane protein 47
225429_at	1.72e-12	4.59e-14	-8.55228	21.4682	-0.703279	0.0822329	PPP6C	protein phosphatase 6 catalytic subunit
221521_s_at	1.74e-12	4.63e-14	8.55061	21.4594	1.11872	0.130835	GINS2	GINS complex subunit 2
203324_s_at	1.77e-12	4.72e-14	-8.54735	21.4421	-1.82035	0.212972	CAV2	caveolin 2
204865_at	1.78e-12	4.76e-14	-8.54567	21.4332	-1.54638	0.180955	CA3	carbonic anhydrase 3
242436_at	1.79e-12	4.79e-14	-8.54466	21.4278	-1.19236	0.139544
240306_at	1.79e-12	4.79e-14	-8.54438	21.4263	-0.601573	0.0704058	LINC00312	long intergenic non-protein coding RNA 312
1556015_a_at	1.81e-12	4.84e-14	8.54249	21.4163	0.517736	0.0606071	MESP2	mesoderm posterior bHLH transcription factor 2
212111_at	1.82e-12	4.87e-14	-8.54154	21.4113	-0.623005	0.0729382	STX12	syntaxin 12
203603_s_at	1.82e-12	4.89e-14	-8.5408	21.4074	-1.21091	0.14178	ZEB2	zinc finger E-box binding homeobox 2
214438_at	1.82e-12	4.89e-14	-8.54073	21.407	-0.900411	0.105426	HLX	H2.0 like homeobox
218233_s_at	1.85e-12	4.96e-14	8.53814	21.3933	0.466023	0.0545814	TOMM6///PRICKLE4	translocase of outer mitochondrial membrane 6///prickle planar cell polarity protein 4
219990_at	1.85e-12	4.98e-14	8.53737	21.3892	1.36148	0.159473	E2F8	E2F transcription factor 8
231849_at	1.88e-12	5.06e-14	8.53419	21.3724	1.2241	0.143435	KRT80	keratin 80
220684_at	1.9e-12	5.12e-14	-8.53196	21.3605	-0.728278	0.0853588	TBX21	T-box 21
206008_at	1.91e-12	5.15e-14	-8.53097	21.3553	-0.468955	0.0549709	TGM1	transglutaminase 1
208638_at	1.92e-12	5.16e-14	8.53066	21.3537	0.496864	0.0582445	PDIA6	protein disulfide isomerase family A member 6
219539_at	1.94e-12	5.23e-14	8.52833	21.3413	0.623204	0.0730746	GEMIN6	gem nuclear organelle associated protein 6
208051_s_at	1.95e-12	5.26e-14	8.52708	21.3347	0.907068	0.106375	PAIP1	poly(A) binding protein interacting protein 1
204444_at	1.97e-12	5.31e-14	8.52541	21.3259	1.48366	0.174028	KIF11	kinesin family member 11
209109_s_at	1.98e-12	5.34e-14	8.5242	21.3194	1.21522	0.142562	TSPAN6	tetraspanin 6
239209_at	1.98e-12	5.36e-14	-8.52355	21.316	-0.735107	0.0862442
204357_s_at	1.98e-12	5.37e-14	8.52335	21.315	0.624186	0.0732324	LIMK1	LIM domain kinase 1
201900_s_at	1.99e-12	5.38e-14	8.52289	21.3125	0.693409	0.0813584	AKR1A1	aldo-keto reductase family 1 member A1
217604_at	1.99e-12	5.39e-14	-8.52262	21.3111	-0.789524	0.0926386
208308_s_at	2e-12	5.42e-14	8.52153	21.3053	0.754723	0.0885666	GPI	glucose-6-phosphate isomerase
209304_x_at	2e-12	5.43e-14	-8.52133	21.3043	-1.33883	0.157115	GADD45B	growth arrest and DNA damage inducible beta
209047_at	2.05e-12	5.56e-14	-8.51673	21.2799	-1.78953	0.210119	AQP1	aquaporin 1 (Colton blood group)
228000_at	2.06e-12	5.59e-14	8.51592	21.2756	0.469961	0.0551862	AZIN2	antizyme inhibitor 2
214387_x_at	2.07e-12	5.62e-14	-8.51498	21.2706	-3.28553	0.385853	SFTPC	surfactant protein C
233947_s_at	2.07e-12	5.63e-14	-8.51439	21.2675	-1.31792	0.154787	TBX5-AS1	TBX5 antisense RNA 1
218355_at	2.11e-12	5.74e-14	8.51086	21.2488	1.52089	0.178699	KIF4A	kinesin family member 4A
206187_at	2.11e-12	5.74e-14	-8.5108	21.2485	-0.562034	0.0660378	PTGIR	prostaglandin I2 (prostacyclin) receptor (IP)
218826_at	2.13e-12	5.8e-14	8.50901	21.239	1.05216	0.123652	SLC35F2	solute carrier family 35 member F2
209805_at	2.15e-12	5.87e-14	8.50675	21.2271	0.559639	0.0657877	PMS2CL///PMS2	PMS2 C-terminal like pseudogene///PMS1 homolog 2, mismatch repair system component
235764_at	2.16e-12	5.9e-14	-8.50587	21.2224	-0.793957	0.0933423	PRDM5	PR/SET domain 5
221923_s_at	2.16e-12	5.91e-14	8.50556	21.2208	0.754309	0.0886841	NPM1	nucleophosmin
202177_at	2.17e-12	5.92e-14	-8.50523	21.219	-0.965049	0.113465	GAS6	growth arrest specific 6
208824_x_at	2.19e-12	6e-14	8.50271	21.2057	0.668663	0.0786413	CDK16	cyclin dependent kinase 16
222484_s_at	2.24e-12	6.12e-14	8.49905	21.1863	2.42991	0.285904	CXCL14	C-X-C motif chemokine ligand 14
201150_s_at	2.24e-12	6.13e-14	-8.4986	21.1839	-1.22986	0.144713	TIMP3	TIMP metallopeptidase inhibitor 3
203201_at	2.25e-12	6.16e-14	8.4979	21.1802	0.666907	0.078479	PMM2	phosphomannomutase 2
202149_at	2.25e-12	6.17e-14	-8.49755	21.1784	-1.34939	0.158797	NEDD9	neural precursor cell expressed, developmentally down-regulated 9
216920_s_at	2.25e-12	6.17e-14	-8.49732	21.1772	-1.31572	0.154839	TARP///TRGV9///TRGC2	TCR gamma alternate reading frame protein///T cell receptor gamma variable 9///T cell receptor gamma constant 2
227103_s_at	2.28e-12	6.26e-14	8.49475	21.1636	0.808891	0.0952224	ECE2	endothelin converting enzyme 2
216247_at	2.29e-12	6.3e-14	-8.49345	21.1567	-0.760726	0.0895662	SNORD54///RPS20	small nucleolar RNA, C/D box 54///ribosomal protein S20
225390_s_at	2.42e-12	6.65e-14	-8.48358	21.1045	-1.02361	0.120658	KLF13	Kruppel like factor 13
202138_x_at	2.42e-12	6.65e-14	8.48357	21.1044	0.602083	0.0709705	AIMP2	aminoacyl tRNA synthetase complex interacting multifunctional protein 2
208651_x_at	2.42e-12	6.65e-14	8.48341	21.1036	1.51914	0.179071	CD24	CD24 molecule
222409_at	2.43e-12	6.69e-14	-8.48233	21.0979	-0.749545	0.0883655	CORO1C	coronin 1C
223811_s_at	2.46e-12	6.78e-14	8.47999	21.0855	0.677982	0.0799509	GET4///SUN1	golgi to ER traffic protein 4///Sad1 and UNC84 domain containing 1
220750_s_at	2.5e-12	6.9e-14	8.47674	21.0683	0.75661	0.0892572	P3H1	prolyl 3-hydroxylase 1
204767_s_at	2.5e-12	6.91e-14	8.47646	21.0668	1.00314	0.118345	FEN1	flap structure-specific endonuclease 1
1554466_a_at	2.5e-12	6.92e-14	8.47621	21.0655	0.682766	0.0805508	METTL26	methyltransferase like 26
205119_s_at	2.52e-12	6.97e-14	-8.47471	21.0576	-1.36084	0.160577	FPR1	formyl peptide receptor 1
214582_at	2.54e-12	7.03e-14	-8.47313	21.0492	-1.06878	0.126137	PDE3B	phosphodiesterase 3B
60474_at	2.54e-12	7.04e-14	8.4729	21.048	1.53568	0.181246	FERMT1	fermitin family member 1
218718_at	2.54e-12	7.04e-14	8.47287	21.0478	0.838888	0.0990087	PDGFC	platelet derived growth factor C
235924_at	2.61e-12	7.22e-14	8.46813	21.0228	1.0114	0.119435	FRK	fyn related Src family tyrosine kinase
201719_s_at	2.62e-12	7.25e-14	-8.46734	21.0186	-1.01392	0.119745	EPB41L2	erythrocyte membrane protein band 4.1 like 2
211630_s_at	2.62e-12	7.27e-14	8.46686	21.0161	0.547368	0.0646483	GSS	glutathione synthetase
209971_x_at	2.63e-12	7.31e-14	8.46599	21.0115	0.570673	0.0674077	AIMP2	aminoacyl tRNA synthetase complex interacting multifunctional protein 2
227013_at	2.65e-12	7.36e-14	-8.46471	21.0047	-1.04202	0.123102	LATS2	large tumor suppressor kinase 2
218532_s_at	2.69e-12	7.48e-14	-8.46173	20.9889	-1.24376	0.146987	FAM134B	family with sequence similarity 134 member B
209616_s_at	2.69e-12	7.48e-14	-8.46168	20.9887	-1.60963	0.190225	LOC100653057///CES1	liver carboxylesterase 1-like///carboxylesterase 1
223822_at	2.69e-12	7.5e-14	8.46123	20.9863	1.16406	0.137576	SUSD4	sushi domain containing 4
218451_at	2.74e-12	7.64e-14	8.4577	20.9676	0.878412	0.103859	CDCP1	CUB domain containing protein 1
222033_s_at	2.75e-12	7.65e-14	-8.45742	20.9662	-0.974769	0.115256	FLT1	fms related tyrosine kinase 1
209408_at	2.75e-12	7.67e-14	8.45707	20.9643	1.36501	0.161405	KIF2C	kinesin family member 2C
206148_at	2.75e-12	7.67e-14	-8.45706	20.9643	-0.60063	0.0710211	IL3RA	interleukin 3 receptor subunit alpha
204401_at	2.75e-12	7.67e-14	8.45697	20.9638	1.36374	0.161256	KCNN4	potassium calcium-activated channel subfamily N member 4
208912_s_at	2.76e-12	7.7e-14	8.45617	20.9596	0.498908	0.0589993	CNP	2',3'-cyclic nucleotide 3' phosphodiesterase
218776_s_at	2.76e-12	7.73e-14	8.45547	20.9559	0.691182	0.0817437	TMEM62	transmembrane protein 62
219233_s_at	2.81e-12	7.87e-14	8.45223	20.9387	1.29867	0.153648	GSDMB	gasdermin B
212685_s_at	2.81e-12	7.87e-14	8.45215	20.9383	0.568186	0.0672238	TBL2	transducin (beta)-like 2
227458_at	2.82e-12	7.9e-14	-8.45157	20.9353	-1.56873	0.185614	CD274	CD274 molecule
235439_at	2.82e-12	7.9e-14	-8.45154	20.9351	-0.705569	0.083484	RBMS2	RNA binding motif single stranded interacting protein 2
1552364_s_at	2.82e-12	7.9e-14	8.45149	20.9348	0.685276	0.0810835	MSI2	musashi RNA binding protein 2
229233_at	2.84e-12	7.97e-14	-8.44986	20.9262	-0.599436	0.0709403	NRG3	neuregulin 3
207220_at	2.84e-12	7.98e-14	-8.44967	20.9252	-0.833812	0.0986798	ART4	ADP-ribosyltransferase 4 (Dombrock blood group)
218151_x_at	2.84e-12	7.99e-14	8.44934	20.9235	0.723196	0.085592	SLC52A2	solute carrier family 52 member 2
218775_s_at	2.84e-12	7.99e-14	-8.44926	20.923	-1.43328	0.169634	WWC2///CLDN22	WW and C2 domain containing 2///claudin 22
1556321_a_at	2.84e-12	8e-14	-8.44912	20.9223	-0.964502	0.114154	MESDC1	mesoderm development candidate 1
228480_at	2.89e-12	8.15e-14	-8.44577	20.9046	-1.41874	0.167983	VAPA	VAMP associated protein A
225274_at	2.9e-12	8.18e-14	-8.44493	20.9001	-0.895833	0.106079	PCYOX1	prenylcysteine oxidase 1
209308_s_at	2.9e-12	8.19e-14	-8.44484	20.8997	-0.795363	0.0941833	BNIP2	BCL2 interacting protein 2
221246_x_at	2.93e-12	8.26e-14	-8.4432	20.891	-0.48487	0.0574273	TNS1	tensin 1
200006_at	2.97e-12	8.39e-14	8.4403	20.8757	0.408757	0.0484292	PARK7	Parkinsonism associated deglycase
200825_s_at	2.98e-12	8.41e-14	8.43985	20.8733	0.737966	0.0874383	HYOU1	hypoxia up-regulated 1
202382_s_at	2.98e-12	8.43e-14	8.43929	20.8704	0.531591	0.06299	GNPDA1	glucosamine-6-phosphate deaminase 1
219664_s_at	2.99e-12	8.46e-14	8.43867	20.8671	0.671239	0.0795431	DECR2	2,4-dienoyl-CoA reductase 2, peroxisomal
225723_at	3.08e-12	8.71e-14	8.43335	20.839	0.758702	0.0899645	CCDC167	coiled-coil domain containing 167
237058_x_at	3.11e-12	8.8e-14	-8.43139	20.8287	-0.734559	0.0871219	SLC6A13	solute carrier family 6 member 13
209813_x_at	3.16e-12	8.96e-14	-8.42795	20.8105	-1.25771	0.14923	TARP///TRGV9///TRGC2	TCR gamma alternate reading frame protein///T cell receptor gamma variable 9///T cell receptor gamma constant 2
222036_s_at	3.16e-12	8.97e-14	8.42777	20.8095	1.16121	0.137783	MCM4	minichromosome maintenance complex component 4
209337_at	3.17e-12	8.99e-14	-8.4274	20.8076	-0.822486	0.0975967	PSIP1	PC4 and SFRS1 interacting protein 1
204395_s_at	3.17e-12	9e-14	-8.42727	20.8069	-1.25463	0.148878	GRK5	G protein-coupled receptor kinase 5
231963_at	3.22e-12	9.15e-14	-8.42421	20.7907	-0.489329	0.058086	ANKRD33B	ankyrin repeat domain 33B
212230_at	3.23e-12	9.2e-14	-8.42311	20.7849	-1.19004	0.141283	PLPP3	phospholipid phosphatase 3
231810_at	3.24e-12	9.21e-14	8.42285	20.7835	0.824972	0.0979445	THRIL///BRI3BP	TNF and HNRNPL related immunoregulatory long non-coding RNA///BRI3 binding protein
229490_s_at	3.24e-12	9.22e-14	8.42272	20.7828	1.22459	0.145391
204797_s_at	3.25e-12	9.26e-14	-8.42196	20.7789	-1.30229	0.154631	EML1	echinoderm microtubule associated protein like 1
214265_at	3.27e-12	9.32e-14	-8.42063	20.7718	-1.45236	0.172477	ITGA8	integrin subunit alpha 8
218883_s_at	3.29e-12	9.38e-14	8.41954	20.7661	1.49032	0.177008	CENPU	centromere protein U
231008_at	3.3e-12	9.43e-14	8.41852	20.7607	1.44587	0.171749	UNC5CL	unc-5 family C-terminal like
219388_at	3.34e-12	9.53e-14	8.41654	20.7502	0.86609	0.102903	GRHL2	grainyhead like transcription factor 2
205207_at	3.34e-12	9.54e-14	-8.41642	20.7496	-2.84491	0.338019	IL6	interleukin 6
228727_at	3.36e-12	9.62e-14	-8.41472	20.7406	-0.572582	0.0680453	ANXA11	annexin A11
218662_s_at	3.42e-12	9.79e-14	8.41161	20.7242	1.29726	0.154223	NCAPG	non-SMC condensin I complex subunit G
204419_x_at	3.46e-12	9.92e-14	-8.40915	20.7112	-1.72092	0.204648	HBG2///HBG1	hemoglobin subunit gamma 2///hemoglobin subunit gamma 1
215566_x_at	3.46e-12	9.92e-14	8.40905	20.7107	0.651165	0.0774362	LYPLA2	lysophospholipase II
231292_at	3.46e-12	9.92e-14	-8.409	20.7104	-0.856943	0.101908	EID3	EP300 interacting inhibitor of differentiation 3
219046_s_at	3.46e-12	9.94e-14	-8.40865	20.7086	-0.734328	0.0873301	PKNOX2	PBX/knotted 1 homeobox 2
206254_at	3.47e-12	9.95e-14	8.40841	20.7073	1.02238	0.12159	EGF	epidermal growth factor
203274_at	3.47e-12	9.96e-14	8.40833	20.7069	0.667579	0.0793949	F8A3///F8A2///F8A1	coagulation factor VIII-associated 3///coagulation factor VIII-associated 2///coagulation factor VIII-associated 1
205194_at	3.5e-12	1e-13	8.40665	20.698	1.3693	0.162883	PSPH	phosphoserine phosphatase
238650_x_at	3.5e-12	1.01e-13	8.40604	20.6948	0.411523	0.0489556	WDR89	WD repeat domain 89
229599_at	3.51e-12	1.01e-13	8.40564	20.6927	1.0111	0.120288	SMIM22	small integral membrane protein 22
225571_at	3.53e-12	1.02e-13	-8.40436	20.6859	-1.82235	0.216834	LIFR	leukemia inhibitory factor receptor alpha
212944_at	3.54e-12	1.02e-13	8.40402	20.6842	1.05979	0.126105	SLC5A3	solute carrier family 5 member 3
201531_at	3.55e-12	1.02e-13	-8.4034	20.6809	-1.4241	0.169467	ZFP36	ZFP36 ring finger protein
217841_s_at	3.57e-12	1.03e-13	8.40195	20.6732	0.50202	0.0597505	PPME1	protein phosphatase methylesterase 1
1007_s_at	3.59e-12	1.04e-13	8.40072	20.6667	0.813262	0.0968086	MIR4640///DDR1	microRNA 4640///discoidin domain receptor tyrosine kinase 1
208756_at	3.6e-12	1.04e-13	8.40041	20.6651	0.505235	0.0601441	EIF3I	eukaryotic translation initiation factor 3 subunit I
203775_at	3.67e-12	1.06e-13	8.39659	20.645	0.877706	0.104531	SLC25A13	solute carrier family 25 member 13
52164_at	3.68e-12	1.07e-13	8.39562	20.6398	0.525187	0.0625548	C11orf24	chromosome 11 open reading frame 24
224746_at	3.7e-12	1.07e-13	8.39477	20.6354	0.822809	0.0980145	KIAA1522	KIAA1522
231148_at	3.85e-12	1.12e-13	8.38716	20.5952	1.08009	0.128779	IGFL2	IGF like family member 2
52975_at	3.87e-12	1.12e-13	-8.3863	20.5907	-0.838791	0.100019	MVB12B	multivesicular body subunit 12B
208707_at	3.87e-12	1.12e-13	-8.38623	20.5903	-0.941936	0.112319	EIF5	eukaryotic translation initiation factor 5
201113_at	3.99e-12	1.16e-13	8.38003	20.5576	0.486063	0.0580025	TUFM	Tu translation elongation factor, mitochondrial
241442_at	4.03e-12	1.17e-13	-8.37826	20.5483	-0.349769	0.0417472
220622_at	4.04e-12	1.17e-13	8.37782	20.546	1.95721	0.233617	LRRC31	leucine rich repeat containing 31
228705_at	4.04e-12	1.17e-13	8.37763	20.5449	0.738354	0.088134	CAPN12	calpain 12
202828_s_at	4.05e-12	1.18e-13	8.37678	20.5405	0.734032	0.0876269	MMP14	matrix metallopeptidase 14
222043_at	4.08e-12	1.19e-13	-8.37537	20.533	-1.62602	0.194143	CLU	clusterin
209268_at	4.09e-12	1.19e-13	8.37481	20.5301	0.617678	0.0737543	VPS45	vacuolar protein sorting 45 homolog
205392_s_at	4.11e-12	1.2e-13	-8.37368	20.5241	-1.94168	0.231878	CCL15-CCL14///CCL14	CCL15-CCL14 readthrough (NMD candidate)///C-C motif chemokine ligand 14
225112_at	4.11e-12	1.2e-13	-8.3736	20.5237	-0.623043	0.0744056	ABI2	abl-interactor 2
240892_at	4.17e-12	1.22e-13	-8.37078	20.5088	-0.632563	0.0755679
55093_at	4.18e-12	1.22e-13	8.37032	20.5064	0.554187	0.0662086	CHPF2	chondroitin polymerizing factor 2
207396_s_at	4.2e-12	1.23e-13	8.36923	20.5007	0.574616	0.0686582	ALG3	ALG3, alpha-1,3- mannosyltransferase
205911_at	4.2e-12	1.23e-13	-8.36915	20.5002	-0.528048	0.0630946	PTH1R	parathyroid hormone 1 receptor
208779_x_at	4.21e-12	1.23e-13	8.36868	20.4978	0.966718	0.115516	MIR4640///DDR1	microRNA 4640///discoidin domain receptor tyrosine kinase 1
239123_at	4.21e-12	1.23e-13	-8.3684	20.4963	-0.704566	0.0841936	TSC22D1	TSC22 domain family member 1
222931_s_at	4.24e-12	1.24e-13	8.36691	20.4884	0.834248	0.099708	THNSL1	threonine synthase like 1
201797_s_at	4.26e-12	1.25e-13	8.36624	20.4849	0.765509	0.0914997	VARS	valyl-tRNA synthetase
240948_at	4.26e-12	1.25e-13	-8.36605	20.4839	-0.828563	0.0990387
208093_s_at	4.29e-12	1.26e-13	-8.36468	20.4767	-0.65074	0.0777962	NDEL1	nudE neurodevelopment protein 1 like 1
208740_at	4.3e-12	1.26e-13	-8.36417	20.474	-0.867594	0.103727	SAP18	Sin3A associated protein 18
205164_at	4.32e-12	1.27e-13	8.36317	20.4687	0.908643	0.108648	GCAT	glycine C-acetyltransferase
224215_s_at	4.34e-12	1.27e-13	-8.36225	20.4639	-1.06454	0.127303	DLL1	delta like canonical Notch ligand 1
208370_s_at	4.34e-12	1.28e-13	-8.36197	20.4624	-1.04227	0.124645	RCAN1	regulator of calcineurin 1
211936_at	4.36e-12	1.28e-13	8.36111	20.4578	0.66623	0.079682	HSPA5	heat shock protein family A (Hsp70) member 5
203876_s_at	4.4e-12	1.3e-13	8.3593	20.4483	1.55375	0.185871	MMP11	matrix metallopeptidase 11
228037_at	4.41e-12	1.3e-13	-8.35854	20.4443	-0.511955	0.0612493	RARA-AS1	RARA antisense RNA 1
219820_at	4.54e-12	1.34e-13	-8.35323	20.4163	-0.890397	0.106593	SLC6A16	solute carrier family 6 member 16
215028_at	4.58e-12	1.35e-13	-8.35146	20.407	-1.30257	0.155969	SEMA6A	semaphorin 6A
43427_at	4.58e-12	1.35e-13	-8.35122	20.4057	-1.05816	0.126708	ACACB	acetyl-CoA carboxylase beta
203088_at	4.65e-12	1.38e-13	-8.34814	20.3895	-1.35026	0.161744	FBLN5	fibulin 5
202338_at	4.66e-12	1.38e-13	8.3477	20.3872	0.983131	0.117773	TK1	thymidine kinase 1
207122_x_at	4.7e-12	1.39e-13	-8.34588	20.3776	-0.782014	0.0937007	SULT1A2	sulfotransferase family 1A member 2
203591_s_at	4.73e-12	1.4e-13	-8.34473	20.3716	-1.25001	0.149796	CSF3R	colony stimulating factor 3 receptor
224444_s_at	4.76e-12	1.41e-13	8.34357	20.3655	1.09503	0.131242	LINC00467	long intergenic non-protein coding RNA 467
230370_x_at	4.81e-12	1.43e-13	8.34138	20.3539	0.805258	0.0965377	STYXL1	serine/threonine/tyrosine interacting-like 1
209106_at	4.82e-12	1.43e-13	-8.3409	20.3514	-0.716352	0.0858844	NCOA1	nuclear receptor coactivator 1
212799_at	4.83e-12	1.43e-13	8.34034	20.3484	0.537289	0.0644205	STX6	syntaxin 6
222718_at	4.85e-12	1.44e-13	8.33944	20.3437	0.449325	0.0538795	TMEM8A	transmembrane protein 8A
227719_at	4.86e-12	1.45e-13	-8.33877	20.3402	-1.63263	0.195788	SMAD9	SMAD family member 9
219562_at	4.86e-12	1.45e-13	8.33875	20.3401	0.698966	0.0838214	RAB26	RAB26, member RAS oncogene family
205496_at	4.89e-12	1.46e-13	-8.33741	20.333	-0.750313	0.0899935	KIAA0408	KIAA0408
235133_at	4.91e-12	1.46e-13	-8.33654	20.3284	-0.805837	0.0966633	ZDHHC14	zinc finger DHHC-type containing 14
209252_at	4.93e-12	1.47e-13	8.33579	20.3245	0.490386	0.058829	HARS2	histidyl-tRNA synthetase 2, mitochondrial
210038_at	5.02e-12	1.5e-13	-8.33241	20.3067	-0.907851	0.108954	PRKCQ	protein kinase C theta
202292_x_at	5.03e-12	1.5e-13	8.33175	20.3032	0.609689	0.0731765	LYPLA2	lysophospholipase II
202297_s_at	5.05e-12	1.51e-13	8.33081	20.2982	0.542995	0.0651792	RER1	retention in endoplasmic reticulum sorting receptor 1
226188_at	5.06e-12	1.51e-13	-8.33063	20.2973	-1.01658	0.12203	LGALSL	galectin like
204247_s_at	5.06e-12	1.51e-13	8.33035	20.2958	0.631194	0.0757704	CDK5	cyclin dependent kinase 5
50374_at	5.06e-12	1.51e-13	8.33025	20.2953	0.62798	0.0753855	OXLD1	oxidoreductase like domain containing 1
201287_s_at	5.08e-12	1.52e-13	8.32942	20.2909	1.02922	0.123564	SDC1	syndecan 1
223246_s_at	5.11e-12	1.53e-13	8.32813	20.2841	0.70121	0.0841978	STRBP	spermatid perinuclear RNA binding protein
208716_s_at	5.18e-12	1.55e-13	8.32553	20.2705	0.607006	0.0729089	TMCO1	transmembrane and coiled-coil domains 1
227762_at	5.18e-12	1.55e-13	-8.32536	20.2696	-2.1221	0.254895
232122_s_at	5.19e-12	1.56e-13	-8.32484	20.2668	-1.9486	0.234071	VEPH1	ventricular zone expressed PH domain containing 1
228262_at	5.19e-12	1.56e-13	8.32467	20.2659	1.67774	0.201538	MAP7D2	MAP7 domain containing 2
209067_s_at	5.26e-12	1.58e-13	-8.32213	20.2525	-0.559379	0.0672158	HNRNPDL	heterogeneous nuclear ribonucleoprotein D like
208815_x_at	5.28e-12	1.59e-13	8.32132	20.2483	0.5836	0.0701331	HSPA4	heat shock protein family A (Hsp70) member 4
236335_at	5.28e-12	1.59e-13	-8.32121	20.2477	-1.66652	0.200273	GUCY1A2	guanylate cyclase 1 soluble subunit alpha 2
226731_at	5.33e-12	1.6e-13	-8.31926	20.2375	-1.12574	0.135317	ITGA1	integrin subunit alpha 1
229730_at	5.35e-12	1.61e-13	-8.31872	20.2346	-0.742305	0.0892331	SMTNL2	smoothelin like 2
203095_at	5.36e-12	1.62e-13	8.31809	20.2313	0.553124	0.0664965	MTIF2	mitochondrial translational initiation factor 2
204848_x_at	5.38e-12	1.62e-13	-8.31744	20.2279	-1.60074	0.192456	HBG2///HBG1	hemoglobin subunit gamma 2///hemoglobin subunit gamma 1
220751_s_at	5.39e-12	1.63e-13	-8.31686	20.2248	-1.14821	0.138058	FAXDC2	fatty acid hydroxylase domain containing 2
228897_at	5.41e-12	1.63e-13	8.316	20.2203	0.736518	0.0885665	DERL3	derlin 3
226489_at	5.53e-12	1.67e-13	-8.31182	20.1983	-1.01011	0.121526	TMCC3	transmembrane and coiled-coil domain family 3
201250_s_at	5.65e-12	1.71e-13	8.30774	20.1768	1.45784	0.17548	SLC2A1	solute carrier family 2 member 1
227697_at	5.67e-12	1.71e-13	-8.30711	20.1735	-1.79183	0.215698	SOCS3	suppressor of cytokine signaling 3
238512_at	5.74e-12	1.74e-13	-8.30453	20.16	-1.06032	0.12768	WNT2B	Wnt family member 2B
236083_at	5.78e-12	1.75e-13	8.30318	20.1529	1.30606	0.157296	BCL2L15	BCL2 like 15
208886_at	5.83e-12	1.77e-13	8.30134	20.1431	0.83849	0.101007	H1F0	H1 histone family member 0
225143_at	5.84e-12	1.77e-13	8.30087	20.1407	0.691931	0.0833564	SFXN4	sideroflexin 4
229479_at	5.88e-12	1.78e-13	8.29969	20.1345	1.88758	0.227427
223458_at	5.88e-12	1.79e-13	8.29938	20.1328	1.02443	0.123434	SEZ6L2	seizure related 6 homolog like 2
233982_x_at	6.05e-12	1.84e-13	8.29381	20.1036	0.760021	0.0916371	STYXL1	serine/threonine/tyrosine interacting-like 1
229933_at	6.05e-12	1.84e-13	8.29378	20.1034	0.556316	0.0670762	C1orf74	chromosome 1 open reading frame 74
237466_s_at	6.12e-12	1.86e-13	-8.29153	20.0916	-1.43862	0.173505	HHIP	hedgehog interacting protein
228504_at	6.14e-12	1.87e-13	-8.29106	20.0891	-2.20977	0.266524	SCN7A	sodium voltage-gated channel alpha subunit 7
207857_at	6.14e-12	1.87e-13	-8.2907	20.0872	-1.13104	0.136422	LILRA2	leukocyte immunoglobulin like receptor A2
1568853_at	6.19e-12	1.89e-13	8.28905	20.0785	0.323458	0.0390223	LOC101927929	uncharacterized LOC101927929
218468_s_at	6.22e-12	1.89e-13	8.28826	20.0744	2.70782	0.326706	GREM1	gremlin 1, DAN family BMP antagonist
40420_at	6.26e-12	1.91e-13	-8.28689	20.0672	-0.666433	0.0804201	STK10	serine/threonine kinase 10
218856_at	6.27e-12	1.91e-13	8.2864	20.0646	0.978267	0.118057	TNFRSF21	TNF receptor superfamily member 21
223279_s_at	6.27e-12	1.92e-13	-8.28621	20.0636	-0.905054	0.109224	UACA	uveal autoantigen with coiled-coil domains and ankyrin repeats
212832_s_at	6.33e-12	1.93e-13	8.28443	20.0542	0.441705	0.0533174	CKAP5	cytoskeleton associated protein 5
235199_at	6.33e-12	1.93e-13	-8.28438	20.0539	-1.14341	0.138021	RNF125	ring finger protein 125
204542_at	6.34e-12	1.94e-13	-8.28379	20.0509	-0.980743	0.118393	ST6GALNAC2	ST6 N-acetylgalactosaminide alpha-2,6-sialyltransferase 2
214212_x_at	6.35e-12	1.94e-13	-8.28345	20.0491	-0.935932	0.112988	FERMT2	fermitin family member 2
239349_at	6.37e-12	1.95e-13	-8.28293	20.0464	-1.66491	0.201004	C1QTNF7	C1q and tumor necrosis factor related protein 7
45297_at	6.42e-12	1.97e-13	-8.2811	20.0367	-0.793017	0.0957622	EHD2	EH domain containing 2
231916_at	6.42e-12	1.97e-13	-8.28107	20.0366	-0.624748	0.075443	NOS1	nitric oxide synthase 1
226875_at	6.44e-12	1.98e-13	-8.28041	20.0331	-1.00045	0.120821	DOCK11	dedicator of cytokinesis 11
202610_s_at	6.44e-12	1.98e-13	8.28036	20.0328	0.649453	0.078433	MED14	mediator complex subunit 14
65086_at	6.56e-12	2.01e-13	8.27677	20.0139	0.468257	0.0565749	YIPF2	Yip1 domain family member 2
207723_s_at	6.59e-12	2.02e-13	-8.2758	20.0088	-1.24642	0.15061	KLRC3	killer cell lectin like receptor C3
225240_s_at	6.63e-12	2.04e-13	8.27456	20.0023	1.15959	0.140139	MSI2	musashi RNA binding protein 2
209916_at	6.64e-12	2.04e-13	8.27405	19.9997	0.73788	0.0891799	DHTKD1	dehydrogenase E1 and transketolase domain containing 1
211385_x_at	6.67e-12	2.05e-13	-8.27313	19.9949	-0.78498	0.0948831	SULT1A2	sulfotransferase family 1A member 2
210105_s_at	6.69e-12	2.06e-13	-8.27241	19.9911	-0.868283	0.104961	FYN	FYN proto-oncogene, Src family tyrosine kinase
49452_at	6.7e-12	2.07e-13	-8.27212	19.9895	-1.2444	0.150433	ACACB	acetyl-CoA carboxylase beta
204872_at	6.75e-12	2.08e-13	-8.2707	19.9821	-0.663597	0.0802348	TLE4	transducin like enhancer of split 4
209292_at	6.82e-12	2.1e-13	-8.26858	19.9709	-1.86233	0.225229	ID4	inhibitor of DNA binding 4, HLH protein
223512_at	6.83e-12	2.11e-13	8.26815	19.9687	0.568864	0.0688018	SAR1B	secretion associated Ras related GTPase 1B
213844_at	6.84e-12	2.11e-13	-8.26779	19.9668	-1.41303	0.170908	HOXA5	homeobox A5
206462_s_at	6.88e-12	2.13e-13	-8.26656	19.9603	-0.611937	0.0740256	NTRK3	neurotrophic receptor tyrosine kinase 3
210164_at	7.12e-12	2.2e-13	-8.26013	19.9265	-1.59359	0.192926	GZMB	granzyme B
207169_x_at	7.13e-12	2.21e-13	8.25976	19.9246	0.999352	0.12099	MIR4640///DDR1	microRNA 4640///discoidin domain receptor tyrosine kinase 1
212311_at	7.13e-12	2.21e-13	8.25966	19.9241	0.93951	0.113747	SEL1L3	SEL1L family member 3
205721_at	7.13e-12	2.21e-13	-8.25957	19.9236	-0.523855	0.063424	GFRA2	GDNF family receptor alpha 2
201925_s_at	7.15e-12	2.22e-13	-8.25876	19.9193	-1.0106	0.122368	CD55	CD55 molecule (Cromer blood group)
204962_s_at	7.16e-12	2.22e-13	8.2586	19.9185	1.29287	0.156548	SLC35F6///CENPA	solute carrier family 35 member F6///centromere protein A
201310_s_at	7.16e-12	2.22e-13	8.25835	19.9172	0.912357	0.110477	NREP	neuronal regeneration related protein
225604_s_at	7.32e-12	2.27e-13	-8.25421	19.8954	-1.31402	0.159194	GLIPR2	GLI pathogenesis related 2
201358_s_at	7.39e-12	2.3e-13	8.25225	19.8851	0.385742	0.0467438	COPB1	coatomer protein complex subunit beta 1
222111_at	7.39e-12	2.3e-13	-8.25211	19.8844	-0.968185	0.117326	FAM63B	family with sequence similarity 63 member B
201098_at	7.43e-12	2.31e-13	8.25097	19.8784	0.558093	0.0676397	COPB2	coatomer protein complex subunit beta 2
204368_at	7.5e-12	2.34e-13	-8.2491	19.8686	-1.3881	0.168273	SLCO2A1	solute carrier organic anion transporter family member 2A1
214894_x_at	7.61e-12	2.37e-13	-8.24626	19.8537	-0.693002	0.0840384	MACF1	microtubule-actin crosslinking factor 1
208206_s_at	7.63e-12	2.38e-13	-8.24562	19.8503	-0.727352	0.0882107	RASGRP2	RAS guanyl releasing protein 2
204200_s_at	7.64e-12	2.38e-13	-8.24537	19.849	-0.79203	0.0960575	PDGFB	platelet derived growth factor subunit B
226078_at	7.64e-12	2.38e-13	8.24521	19.8482	0.356903	0.043286	RPUSD1	RNA pseudouridylate synthase domain containing 1
243806_at	7.64e-12	2.39e-13	-8.2451	19.8476	-0.735547	0.0892101
222934_s_at	7.67e-12	2.4e-13	-8.24429	19.8433	-1.37554	0.166847	CLEC4E	C-type lectin domain family 4 member E
202615_at	7.69e-12	2.4e-13	-8.24369	19.8402	-0.771868	0.0936314	GNAQ	G protein subunit alpha q
1553102_a_at	7.79e-12	2.44e-13	-8.24119	19.827	-1.14299	0.138693	CCDC69	coiled-coil domain containing 69
230067_at	7.83e-12	2.45e-13	-8.24013	19.8215	-0.642679	0.0779938	FAM124A	family with sequence similarity 124 member A
211687_x_at	7.86e-12	2.46e-13	-8.23928	19.817	-0.436638	0.0529947	KIR3DL1	killer cell immunoglobulin like receptor, three Ig domains and long cytoplasmic tail 1
235148_at	7.97e-12	2.5e-13	8.23667	19.8033	0.955381	0.115991	KRTCAP3	keratinocyte associated protein 3
237005_at	7.98e-12	2.5e-13	8.23622	19.801	0.563152	0.068375	EMC3-AS1	EMC3 antisense RNA 1
209191_at	8.02e-12	2.52e-13	-8.23517	19.7954	-1.18975	0.144471	TUBB6	tubulin beta 6 class V
210640_s_at	8.1e-12	2.54e-13	-8.23309	19.7846	-0.751219	0.0912438	GPER1	G protein-coupled estrogen receptor 1
206331_at	8.16e-12	2.56e-13	-8.23165	19.777	-1.79617	0.218203	CALCRL	calcitonin receptor like receptor
213330_s_at	8.19e-12	2.57e-13	8.23091	19.7731	0.49717	0.0604028	STIP1	stress induced phosphoprotein 1
213006_at	8.25e-12	2.59e-13	-8.22942	19.7653	-1.91921	0.233213	CEBPD	CCAAT/enhancer binding protein delta
213287_s_at	8.27e-12	2.6e-13	8.22883	19.7622	0.543065	0.0659954	KRT10	keratin 10
238868_at	8.32e-12	2.62e-13	-8.22772	19.7564	-1.42515	0.173214	UACA	uveal autoantigen with coiled-coil domains and ankyrin repeats
222532_at	8.39e-12	2.64e-13	8.22585	19.7466	0.788758	0.0958877	SRPRB	SRP receptor beta subunit
227371_at	8.43e-12	2.66e-13	8.22503	19.7423	0.938971	0.11416	BAIAP2L1	BAI1 associated protein 2 like 1
209607_x_at	8.52e-12	2.69e-13	-8.22288	19.731	-0.748683	0.0910488	SLX1B-SULT1A4///SLX1A-SULT1A3///SULT1A4///SULT1A3	SLX1B-SULT1A4 readthrough (NMD candidate)///SLX1A-SULT1A3 readthrough (NMD candidate)///sulfotransferase family 1A member 4///sulfotransferase family 1A member 3
204041_at	8.82e-12	2.78e-13	-8.21633	19.6966	-1.06249	0.129314	MAOB	monoamine oxidase B
223843_at	8.83e-12	2.79e-13	-8.21587	19.6942	-1.07695	0.131081	SCARA3	scavenger receptor class A member 3
229860_x_at	8.87e-12	2.8e-13	8.21502	19.6897	1.03018	0.125402	C4orf48	chromosome 4 open reading frame 48
209714_s_at	8.87e-12	2.8e-13	8.21479	19.6885	1.47029	0.17898	CDKN3	cyclin dependent kinase inhibitor 3
231271_x_at	8.94e-12	2.83e-13	8.21322	19.6803	0.619129	0.075382	NMRAL1	NmrA like redox sensor 1
230276_at	8.95e-12	2.83e-13	-8.21307	19.6795	-0.584153	0.0711249	FAM49A	family with sequence similarity 49 member A
231181_at	8.95e-12	2.83e-13	-8.21282	19.6782	-1.17352	0.142889
206747_at	9.16e-12	2.9e-13	-8.20849	19.6555	-0.781468	0.0952024	GPRIN2	G protein regulated inducer of neurite outgrowth 2
236123_at	9.16e-12	2.9e-13	-8.2084	19.655	-0.776576	0.0946075	WNT2B	Wnt family member 2B
203710_at	9.23e-12	2.93e-13	-8.20671	19.6461	-0.888159	0.108223	ITPR1	inositol 1,4,5-trisphosphate receptor type 1
227255_at	9.24e-12	2.93e-13	8.20643	19.6447	1.00638	0.122634	PDIK1L	PDLIM1 interacting kinase 1 like
204007_at	9.27e-12	2.94e-13	-8.20578	19.6412	-1.62554	0.198097	FCGR3B	Fc fragment of IgG receptor IIIb
207526_s_at	9.28e-12	2.95e-13	-8.20538	19.6392	-2.87256	0.350082	IL1RL1	interleukin 1 receptor like 1
205609_at	9.32e-12	2.96e-13	-8.20459	19.635	-1.74321	0.212468	ANGPT1	angiopoietin 1
239064_at	9.32e-12	2.96e-13	-8.20438	19.6339	-0.577033	0.0703324
236197_at	9.35e-12	2.98e-13	-8.20361	19.6299	-0.402171	0.0490237
200050_at	9.45e-12	3.01e-13	8.20154	19.619	0.468545	0.0571289	ZNF146	zinc finger protein 146
223991_s_at	9.69e-12	3.09e-13	8.19679	19.5941	0.692565	0.0844922	GALNT2	polypeptide N-acetylgalactosaminyltransferase 2
222407_s_at	9.69e-12	3.09e-13	-8.19667	19.5935	-0.886592	0.108165	ZNF106	zinc finger protein 106
209543_s_at	9.76e-12	3.11e-13	-8.19513	19.5854	-0.955178	0.116554	CD34	CD34 molecule
228143_at	9.78e-12	3.12e-13	8.19468	19.5831	2.23686	0.272964	CP	ceruloplasmin (ferroxidase)
219106_s_at	9.78e-12	3.12e-13	-8.19455	19.5824	-0.953071	0.116305	KLHL41	kelch like family member 41
204773_at	9.89e-12	3.16e-13	-8.19237	19.5709	-0.7465	0.0911214	IL11RA	interleukin 11 receptor subunit alpha
224753_at	9.89e-12	3.16e-13	8.1923	19.5706	0.957522	0.116881	CDCA5	cell division cycle associated 5
222723_at	9.91e-12	3.17e-13	8.19183	19.5681	0.757459	0.0924652	VWA1	von Willebrand factor A domain containing 1
204726_at	9.93e-12	3.18e-13	-8.19143	19.566	-0.998856	0.121939	CDH13	cadherin 13
210776_x_at	9.97e-12	3.19e-13	8.19043	19.5608	0.568208	0.0693746	TCF3	transcription factor 3
237936_at	1.01e-11	3.24e-13	-8.1876	19.5459	-0.624943	0.0763281
227985_at	1.04e-11	3.32e-13	8.18316	19.5227	1.3698	0.167392	LOC100506098	uncharacterized LOC100506098
222533_at	1.04e-11	3.33e-13	-8.18258	19.5197	-0.728211	0.0889953	CRBN	cereblon
238633_at	1.05e-11	3.37e-13	-8.18043	19.5084	-0.738159	0.0902348	EPC1	enhancer of polycomb homolog 1
203892_at	1.06e-11	3.4e-13	8.17858	19.4987	1.58642	0.193972	WFDC2	WAP four-disulfide core domain 2
223249_at	1.06e-11	3.41e-13	8.17838	19.4976	0.814118	0.0995451	CLDN12	claudin 12
236113_at	1.07e-11	3.45e-13	8.17581	19.4842	0.421595	0.0515662
1559777_at	1.08e-11	3.47e-13	-8.17494	19.4796	-1.14057	0.13952	MIR3945HG	MIR3945 host gene
1554690_a_at	1.09e-11	3.51e-13	-8.17287	19.4688	-1.21246	0.148351	TACC1	transforming acidic coiled-coil containing protein 1
205993_s_at	1.1e-11	3.55e-13	-8.17069	19.4573	-0.815242	0.0997765	TBX2	T-box 2
230606_at	1.1e-11	3.55e-13	8.17048	19.4563	0.564768	0.0691229	LOC100287525	uncharacterized LOC100287525
226349_at	1.12e-11	3.6e-13	8.16805	19.4435	0.521251	0.0638159	C12orf45	chromosome 12 open reading frame 45
216894_x_at	1.12e-11	3.6e-13	-8.16794	19.4429	-0.823242	0.100789	CDKN1C	cyclin dependent kinase inhibitor 1C
204775_at	1.12e-11	3.62e-13	8.16684	19.4372	0.542443	0.0664202	CHAF1B	chromatin assembly factor 1 subunit B
212819_at	1.12e-11	3.63e-13	-8.16654	19.4356	-0.547661	0.0670616	ASB1	ankyrin repeat and SOCS box containing 1
209496_at	1.12e-11	3.63e-13	-8.16639	19.4348	-1.14237	0.139886	RARRES2	retinoic acid receptor responder 2
213909_at	1.13e-11	3.65e-13	8.16546	19.43	1.75819	0.21532	LRRC15	leucine rich repeat containing 15
203548_s_at	1.14e-11	3.68e-13	-8.16369	19.4207	-1.82828	0.223953	LPL	lipoprotein lipase
1552315_at	1.14e-11	3.68e-13	-8.16365	19.4205	-0.965296	0.118243	GIMAP1	GTPase, IMAP family member 1
205534_at	1.14e-11	3.71e-13	8.16252	19.4146	1.48046	0.181373	PCDH7	protocadherin 7
212116_at	1.15e-11	3.71e-13	8.16211	19.4124	0.477797	0.0585384	TRIM27	tripartite motif containing 27
1552924_a_at	1.15e-11	3.74e-13	-8.16098	19.4065	-0.649837	0.0796273	PITPNM2	phosphatidylinositol transfer protein membrane associated 2
203342_at	1.17e-11	3.79e-13	8.1584	19.393	0.551334	0.0675787	TIMM17B	translocase of inner mitochondrial membrane 17 homolog B (yeast)
218309_at	1.19e-11	3.85e-13	-8.15529	19.3767	-1.43413	0.175853	CAMK2N1	calcium/calmodulin dependent protein kinase II inhibitor 1
219709_x_at	1.19e-11	3.87e-13	8.15461	19.3732	0.591485	0.0725339	FAM173A	family with sequence similarity 173 member A
238479_at	1.19e-11	3.87e-13	-8.15445	19.3723	-0.621787	0.0762513	DCUN1D5	defective in cullin neddylation 1 domain containing 5
230636_s_at	1.19e-11	3.87e-13	-8.1544	19.3721	-1.08743	0.133355	KLF9	Kruppel like factor 9
201587_s_at	1.2e-11	3.89e-13	8.15346	19.3671	0.683297	0.0838045	IRAK1	interleukin 1 receptor associated kinase 1
1558404_at	1.21e-11	3.94e-13	-8.15124	19.3555	-1.19395	0.146474	LINC00622	long intergenic non-protein coding RNA 622
242186_x_at	1.21e-11	3.94e-13	-8.15107	19.3546	-0.366247	0.0449323	ADGRL3	adhesion G protein-coupled receptor L3
213182_x_at	1.23e-11	4.02e-13	-8.14732	19.335	-0.922493	0.113227	CDKN1C	cyclin dependent kinase inhibitor 1C
218976_at	1.24e-11	4.04e-13	8.14648	19.3306	1.91248	0.234762	DNAJC12	DnaJ heat shock protein family (Hsp40) member C12
202133_at	1.25e-11	4.07e-13	-8.14495	19.3226	-0.86971	0.106779	WWTR1	WW domain containing transcription regulator 1
212886_at	1.26e-11	4.11e-13	-8.1433	19.3139	-0.999818	0.122778	CCDC69	coiled-coil domain containing 69
212474_at	1.26e-11	4.12e-13	8.14284	19.3116	0.849518	0.104327	AVL9	AVL9 cell migration associated
213348_at	1.27e-11	4.15e-13	-8.14145	19.3043	-1.09891	0.134977	CDKN1C	cyclin dependent kinase inhibitor 1C
239849_at	1.28e-11	4.18e-13	-8.14009	19.2972	-1.47567	0.181284
208079_s_at	1.28e-11	4.2e-13	8.13911	19.2921	1.32299	0.162547	AURKA	aurora kinase A
215222_x_at	1.28e-11	4.21e-13	-8.13876	19.2902	-0.757339	0.0930533	MACF1	microtubule-actin crosslinking factor 1
228372_at	1.29e-11	4.23e-13	-8.13774	19.2849	-0.92141	0.113227	C10orf128	chromosome 10 open reading frame 128
241114_s_at	1.29e-11	4.23e-13	-8.13764	19.2844	-0.544484	0.0669092	ACAA2	acetyl-CoA acyltransferase 2
204364_s_at	1.29e-11	4.25e-13	-8.13693	19.2806	-1.34802	0.165667	REEP1	receptor accessory protein 1
221520_s_at	1.31e-11	4.29e-13	8.1352	19.2716	0.789561	0.0970549	CDCA8	cell division cycle associated 8
212446_s_at	1.31e-11	4.29e-13	8.13494	19.2702	0.821313	0.100961	CERS6	ceramide synthase 6
232437_at	1.32e-11	4.35e-13	8.1326	19.258	0.627874	0.0772046	CPSF3L	cleavage and polyadenylation specific factor 3-like
219976_at	1.32e-11	4.35e-13	8.13227	19.2563	0.99475	0.122321	HOOK1	hook microtubule tethering protein 1
207808_s_at	1.33e-11	4.37e-13	-8.13147	19.252	-1.22447	0.150584	PROS1	protein S (alpha)
222671_s_at	1.33e-11	4.38e-13	8.13117	19.2505	0.465238	0.0572165	JMJD4	jumonji domain containing 4
204382_at	1.34e-11	4.41e-13	8.12976	19.2431	0.430789	0.0529891	NAT9	N-acetyltransferase 9 (putative)
222843_at	1.34e-11	4.41e-13	8.12973	19.2429	1.2636	0.15543	FIGNL1	fidgetin like 1
205756_s_at	1.34e-11	4.43e-13	-8.12919	19.2401	-1.08784	0.133819	F8	coagulation factor VIII
225167_at	1.35e-11	4.45e-13	-8.12832	19.2356	-0.816483	0.100449	FRMD4A	FERM domain containing 4A
228389_at	1.35e-11	4.45e-13	-8.12826	19.2353	-0.511107	0.0628803
223394_at	1.35e-11	4.47e-13	-8.12729	19.2302	-0.997522	0.122737	SERTAD1	SERTA domain containing 1
212694_s_at	1.36e-11	4.48e-13	8.12698	19.2286	0.737018	0.0906878	PCCB	propionyl-CoA carboxylase beta subunit
225773_at	1.42e-11	4.68e-13	8.1188	19.1858	0.555508	0.0684225	RSPRY1	ring finger and SPRY domain containing 1
212974_at	1.43e-11	4.74e-13	-8.11612	19.1718	-0.902834	0.11124	DENND3	DENN domain containing 3
205640_at	1.44e-11	4.75e-13	-8.11587	19.1705	-0.998612	0.123044	ALDH3B1	aldehyde dehydrogenase 3 family member B1
208868_s_at	1.44e-11	4.76e-13	-8.11551	19.1686	-0.972004	0.119771	GABARAPL1	GABA type A receptor associated protein like 1
203073_at	1.44e-11	4.77e-13	8.11526	19.1673	0.50456	0.0621742	COG2	component of oligomeric golgi complex 2
200699_at	1.44e-11	4.77e-13	8.11514	19.1667	0.619989	0.0763991	KDELR2	KDEL endoplasmic reticulum protein retention receptor 2
214096_s_at	1.46e-11	4.83e-13	8.11258	19.1533	0.839831	0.103522	SHMT2	serine hydroxymethyltransferase 2
209596_at	1.46e-11	4.85e-13	8.11205	19.1505	1.45708	0.17962	MXRA5	matrix remodeling associated 5
202781_s_at	1.48e-11	4.9e-13	-8.11013	19.1405	-0.418679	0.0516242	INPP5K	inositol polyphosphate-5-phosphatase K
223700_at	1.48e-11	4.91e-13	8.10978	19.1386	1.09712	0.135284	MND1	meiotic nuclear divisions 1
228347_at	1.48e-11	4.93e-13	8.10904	19.1348	2.05651	0.253608	SIX1	SIX homeobox 1
1559696_at	1.48e-11	4.93e-13	-8.10873	19.1332	-0.932812	0.115038
243059_at	1.49e-11	4.94e-13	-8.10847	19.1318	-1.14524	0.14124	FENDRR	FOXF1 adjacent non-coding developmental regulatory RNA
218324_s_at	1.49e-11	4.94e-13	8.10834	19.1311	0.624954	0.0770755	SPATS2	spermatogenesis associated serine rich 2
218528_s_at	1.52e-11	5.07e-13	-8.10355	19.1061	-0.636124	0.0784994	RNF38	ring finger protein 38
1558444_at	1.54e-11	5.12e-13	-8.10185	19.0972	-1.41422	0.174555
209623_at	1.54e-11	5.14e-13	8.10105	19.093	0.57239	0.0706563	MCCC2	methylcrotonoyl-CoA carboxylase 2
201548_s_at	1.58e-11	5.26e-13	8.09656	19.0695	0.739024	0.0912763	KDM5B	lysine demethylase 5B
209334_s_at	1.62e-11	5.41e-13	-8.09156	19.0435	-0.452959	0.0559792	PSMD9	proteasome 26S subunit, non-ATPase 9
221867_at	1.62e-11	5.42e-13	-8.09115	19.0413	-0.566018	0.0699552	N4BP1	NEDD4 binding protein 1
225244_at	1.64e-11	5.47e-13	8.08928	19.0315	0.534409	0.0660639	SNAP47	synaptosome associated protein 47
204069_at	1.64e-11	5.48e-13	-8.08892	19.0297	-1.02418	0.126615	MEIS1	Meis homeobox 1
207498_s_at	1.65e-11	5.51e-13	8.08807	19.0252	0.559251	0.0691451	LOC101929829///CYP2D6///CYP2D7	cytochrome P450 family 2 subfamily D member 6 pseudogene///cytochrome P450 family 2 subfamily D member 6///cytochrome P450 family 2 subfamily D member 7 (gene/pseudogene)
219859_at	1.65e-11	5.51e-13	-8.08789	19.0243	-1.06686	0.131908	CLEC4E	C-type lectin domain family 4 member E
224645_at	1.65e-11	5.54e-13	-8.08684	19.0188	-0.626811	0.0775101	EIF4EBP2	eukaryotic translation initiation factor 4E binding protein 2
228732_at	1.65e-11	5.54e-13	-8.08678	19.0185	-1.01706	0.125768	GUCY1A2	guanylate cyclase 1 soluble subunit alpha 2
218300_at	1.66e-11	5.56e-13	8.08633	19.0162	0.479502	0.0592979	PAGR1	PAXIP1 associated glutamate rich protein 1
202335_s_at	1.66e-11	5.57e-13	-8.08598	19.0143	-0.486338	0.0601458	UBE2B	ubiquitin conjugating enzyme E2 B
223314_at	1.67e-11	5.6e-13	-8.08492	19.0088	-0.528583	0.0653789	TSPAN14	tetraspanin 14
226121_at	1.67e-11	5.62e-13	8.08427	19.0054	0.650547	0.0804706	DHRS13	dehydrogenase/reductase 13
212372_at	1.68e-11	5.64e-13	-8.08367	19.0022	-1.17192	0.144973	MYH10	myosin, heavy chain 10, non-muscle
1561754_at	1.68e-11	5.65e-13	-8.08326	19.0001	-0.763961	0.0945115
221687_s_at	1.68e-11	5.65e-13	-8.08312	18.9994	-0.55779	0.0690068	MVB12B	multivesicular body subunit 12B
1559605_a_at	1.68e-11	5.66e-13	-8.08293	18.9984	-1.03041	0.127479	LOC285043	uncharacterized LOC285043
227945_at	1.69e-11	5.7e-13	-8.08164	18.9916	-0.65645	0.0812273	TBC1D1	TBC1 domain family member 1
205612_at	1.69e-11	5.7e-13	-8.08161	18.9915	-2.0027	0.247809	MMRN1	multimerin 1
1598_g_at	1.73e-11	5.83e-13	-8.07735	18.9693	-0.765428	0.0947623	GAS6	growth arrest specific 6
215732_s_at	1.73e-11	5.84e-13	8.07692	18.967	0.624313	0.077296	LOC102725292///DTX2	probable E3 ubiquitin-protein ligase DTX2-like///deltex E3 ubiquitin ligase 2
204822_at	1.75e-11	5.91e-13	8.07471	18.9555	1.66511	0.206213	TTK	TTK protein kinase
204408_at	1.76e-11	5.94e-13	8.07376	18.9505	0.502358	0.062221	APEX2	apurinic/apyrimidinic endodeoxyribonuclease 2
212681_at	1.79e-11	6.06e-13	-8.07006	18.9312	-1.27415	0.157886	EPB41L3	erythrocyte membrane protein band 4.1 like 3
226218_at	1.81e-11	6.12e-13	-8.06805	18.9207	-1.52182	0.188622	IL7R	interleukin 7 receptor
210612_s_at	1.81e-11	6.13e-13	8.06803	18.9206	0.959106	0.118877	SYNJ2	synaptojanin 2
202794_at	1.82e-11	6.15e-13	-8.06737	18.9172	-0.79968	0.0991252	INPP1	inositol polyphosphate-1-phosphatase
231899_at	1.82e-11	6.16e-13	-8.06699	18.9152	-1.12323	0.139237	ZC3H12C	zinc finger CCCH-type containing 12C
242809_at	1.84e-11	6.23e-13	-8.06472	18.9033	-1.72122	0.213426	IL1RL1	interleukin 1 receptor like 1
200660_at	1.84e-11	6.25e-13	8.0642	18.9006	0.422543	0.0523974	S100A11	S100 calcium binding protein A11
212322_at	1.85e-11	6.27e-13	8.06352	18.897	0.725588	0.0899841	SGPL1	sphingosine-1-phosphate lyase 1
229598_at	1.87e-11	6.35e-13	-8.06116	18.8847	-0.587897	0.0729295	COBLL1	cordon-bleu WH2 repeat protein like 1
200816_s_at	1.88e-11	6.38e-13	-8.06039	18.8807	-0.606445	0.0752377	PAFAH1B1	platelet activating factor acetylhydrolase 1b regulatory subunit 1
210749_x_at	1.88e-11	6.38e-13	8.0602	18.8798	0.957289	0.118767	MIR4640///DDR1	microRNA 4640///discoidin domain receptor tyrosine kinase 1
240303_at	1.89e-11	6.43e-13	8.05902	18.8736	1.26082	0.156448	TMC5	transmembrane channel like 5
230690_at	1.89e-11	6.43e-13	-8.05895	18.8732	-1.29679	0.160913	TUBB1	tubulin beta 1 class VI
206239_s_at	1.89e-11	6.44e-13	8.05847	18.8707	3.33911	0.414361	SPINK1	serine peptidase inhibitor, Kazal type 1
236058_at	1.9e-11	6.47e-13	8.05766	18.8665	0.735178	0.0912396	KDF1	keratinocyte differentiation factor 1
218009_s_at	1.9e-11	6.48e-13	8.05728	18.8645	1.3594	0.168717	PRC1	protein regulator of cytokinesis 1
218002_s_at	1.92e-11	6.54e-13	8.05558	18.8556	2.38441	0.295995	CXCL14	C-X-C motif chemokine ligand 14
204254_s_at	1.92e-11	6.55e-13	8.0555	18.8552	0.753237	0.0935059	VDR	vitamin D (1,25- dihydroxyvitamin D3) receptor
224452_s_at	1.94e-11	6.6e-13	8.0539	18.8469	0.690181	0.0856953	FAM220A	family with sequence similarity 220 member A
227378_x_at	1.94e-11	6.63e-13	8.05325	18.8435	0.562587	0.0698585	METTL26	methyltransferase like 26
201058_s_at	1.94e-11	6.64e-13	-8.05281	18.8412	-1.2403	0.154021	MYL9	myosin light chain 9
205438_at	1.96e-11	6.68e-13	-8.05166	18.8352	-0.840061	0.104334	PTPN21	protein tyrosine phosphatase, non-receptor type 21
221797_at	1.99e-11	6.81e-13	8.04815	18.8169	0.516233	0.064143	OXLD1	oxidoreductase like domain containing 1
213386_at	1.99e-11	6.81e-13	-8.04807	18.8165	-1.05464	0.131042	TMEM246	transmembrane protein 246
224329_s_at	2.02e-11	6.93e-13	8.04489	18.7999	0.662282	0.0823234	CNFN	cornifelin
204676_at	2.03e-11	6.95e-13	8.04424	18.7965	0.521526	0.0648322	TMEM186	transmembrane protein 186
1557961_s_at	2.03e-11	6.96e-13	-8.04391	18.7948	-1.09486	0.136111	C8orf88	chromosome 8 open reading frame 88
227448_at	2.04e-11	6.98e-13	-8.04342	18.7922	-1.19812	0.148957	ARGLU1	arginine and glutamate rich 1
208029_s_at	2.05e-11	7.04e-13	8.0418	18.7838	1.14044	0.141814	LAPTM4B	lysosomal protein transmembrane 4 beta
242496_at	2.07e-11	7.1e-13	-8.04032	18.776	-1.22064	0.151815	ART4	ADP-ribosyltransferase 4 (Dombrock blood group)
213869_x_at	2.08e-11	7.14e-13	8.03922	18.7703	1.27647	0.158781	THY1	Thy-1 cell surface antigen
235225_at	2.09e-11	7.17e-13	-8.03835	18.7658	-0.972192	0.120944	SCN2B	sodium voltage-gated channel beta subunit 2
204973_at	2.11e-11	7.25e-13	8.03624	18.7548	0.901705	0.112205	GJB1	gap junction protein beta 1
241392_at	2.14e-11	7.36e-13	-8.03334	18.7396	-0.925673	0.115229	TMEM39A	transmembrane protein 39A
224604_at	2.14e-11	7.37e-13	-8.03306	18.7382	-0.578134	0.0719694	C4orf3	chromosome 4 open reading frame 3
239229_at	2.15e-11	7.41e-13	-8.03218	18.7336	-1.34993	0.168065	PHEX	phosphate regulating endopeptidase homolog, X-linked
214014_at	2.17e-11	7.46e-13	-8.03097	18.7273	-0.704238	0.0876904	CDC42EP2	CDC42 effector protein 2
235245_at	2.17e-11	7.47e-13	8.03059	18.7253	0.74019	0.0921713	TMEM92	transmembrane protein 92
207023_x_at	2.17e-11	7.47e-13	8.03052	18.7249	0.563783	0.0702051	KRT10	keratin 10
229613_at	2.18e-11	7.52e-13	-8.02946	18.7194	-1.15602	0.143972
225370_at	2.19e-11	7.57e-13	8.02799	18.7118	0.547279	0.0681714	PYGO2	pygopus family PHD finger 2
213056_at	2.21e-11	7.62e-13	-8.02677	18.7054	-0.80094	0.0997836	FRMD4B	FERM domain containing 4B
209302_at	2.22e-11	7.66e-13	8.02581	18.7004	0.616306	0.0767905	POLR2H	RNA polymerase II subunit H
222234_s_at	2.22e-11	7.68e-13	8.0253	18.6977	0.582963	0.0726407	DBNDD1	dysbindin domain containing 1
230231_at	2.23e-11	7.71e-13	-8.02455	18.6939	-0.674103	0.084005	FGF14	fibroblast growth factor 14
226935_s_at	2.24e-11	7.76e-13	8.02342	18.688	0.674672	0.0840878	CLPTM1L	CLPTM1 like
205432_at	2.26e-11	7.82e-13	8.02205	18.6808	0.455698	0.0568057	OVGP1	oviductal glycoprotein 1
223728_at	2.27e-11	7.87e-13	8.02074	18.674	0.463341	0.0577679	CENPBD1	CENPB DNA-binding domain containing 1
203726_s_at	2.28e-11	7.9e-13	-8.02009	18.6706	-1.56218	0.194783	LAMA3	laminin subunit alpha 3
209806_at	2.3e-11	7.96e-13	8.01857	18.6627	0.805886	0.100502	HIST1H2BK	histone cluster 1, H2bk
213075_at	2.3e-11	7.97e-13	-8.01833	18.6614	-0.924711	0.115325	OLFML2A	olfactomedin like 2A
219093_at	2.3e-11	7.98e-13	-8.01816	18.6606	-1.29118	0.161032	PID1	phosphotyrosine interaction domain containing 1
212813_at	2.3e-11	7.99e-13	-8.01804	18.6599	-1.03724	0.129363	JAM3	junctional adhesion molecule 3
226777_at	2.33e-11	8.1e-13	8.01535	18.6459	1.98297	0.247397	ADAM12	ADAM metallopeptidase domain 12
222190_s_at	2.33e-11	8.1e-13	8.01531	18.6457	0.547495	0.0683062	C16orf58	chromosome 16 open reading frame 58
218270_at	2.33e-11	8.1e-13	8.01527	18.6455	0.535814	0.0668492	MRPL24	mitochondrial ribosomal protein L24
235427_at	2.34e-11	8.14e-13	-8.01434	18.6407	-1.31798	0.164453	CFLAR	CASP8 and FADD like apoptosis regulator
225808_at	2.37e-11	8.26e-13	8.01158	18.6263	0.46312	0.0578064	METTL23	methyltransferase like 23
232712_at	2.39e-11	8.31e-13	-8.01041	18.6202	-0.46789	0.0584102
232780_s_at	2.39e-11	8.34e-13	8.00982	18.6171	0.552221	0.0689429	ZNF691	zinc finger protein 691
232267_at	2.4e-11	8.36e-13	-8.0093	18.6144	-1.54897	0.193397	ADGRD1	adhesion G protein-coupled receptor D1
1554503_a_at	2.4e-11	8.37e-13	-8.00926	18.6142	-1.00912	0.125995	OSCAR	osteoclast associated, immunoglobulin-like receptor
232204_at	2.4e-11	8.37e-13	-8.00915	18.6136	-1.06676	0.133193	EBF1	early B-cell factor 1
201042_at	2.42e-11	8.44e-13	-8.00766	18.6059	-0.905612	0.113093	TGM2	transglutaminase 2
229627_at	2.43e-11	8.48e-13	-8.00667	18.6007	-0.543209	0.0678446	CCDC180///LOC100499484-C9ORF174	coiled-coil domain containing 180///LOC100499484-C9orf174 readthrough
202497_x_at	2.43e-11	8.51e-13	-8.00612	18.5978	-1.24409	0.155393	SLC2A3	solute carrier family 2 member 3
212845_at	2.44e-11	8.53e-13	-8.00566	18.5954	-1.17562	0.146849	SAMD4A	sterile alpha motif domain containing 4A
209079_x_at	2.44e-11	8.53e-13	-8.00558	18.595	-0.666301	0.0832296	PCDHGA1///PCDHGA2///PCDHGA3///PCDHGA4///PCDHGA5///PCDHGA6///PCDHGA7///PCDHGA9///PCDHGA10///PCDHGA11///PCDHGB1///PCDHGB2///PCDHGB3///PCDHGB5///PCDHGB6///PCDHGB7///PCDHGC4///PCDHGC5///PCDHGA12///PCDHGA8///PCDHGB4///PCDHGC3	protocadherin gamma subfamily A, 1///protocadherin gamma subfamily A, 2///protocadherin gamma subfamily A, 3///protocadherin gamma subfamily A, 4///protocadherin gamma subfamily A, 5///protocadherin gamma subfamily A, 6///protocadherin gamma subfamily A, 7///protocadherin gamma subfamily A, 9///protocadherin gamma subfamily A, 10///protocadherin gamma subfamily A, 11///protocadherin gamma subfami…
225175_s_at	2.44e-11	8.55e-13	-8.00513	18.5927	-0.656855	0.0820542	SLC44A2	solute carrier family 44 member 2
208580_x_at	2.47e-11	8.67e-13	8.00252	18.5791	0.695031	0.0868516	HIST2H4B///HIST4H4///HIST2H4A///HIST1H4L///HIST1H4E///HIST1H4B///HIST1H4H///HIST1H4C///HIST1H4J///HIST1H4K///HIST1H4F///HIST1H4D///HIST1H4A///HIST1H4I	histone cluster 2, H4b///histone cluster 4, H4///histone cluster 2, H4a///histone cluster 1, H4l///histone cluster 1, H4e///histone cluster 1, H4b///histone cluster 1, H4h///histone cluster 1, H4c///histone cluster 1, H4j///histone cluster 1, H4k///histone cluster 1, H4f///histone cluster 1, H4d///histone cluster 1, H4a///histone cluster 1, H4i
232181_at	2.48e-11	8.71e-13	-8.00166	18.5746	-1.15967	0.144928	PPARGC1B	PPARG coactivator 1 beta
218836_at	2.48e-11	8.72e-13	8.00149	18.5737	0.526146	0.065756	TRIM39-RPP21///RPP21///TRIM39	TRIM39-RPP21 readthrough///ribonuclease P/MRP subunit p21///tripartite motif containing 39
203615_x_at	2.49e-11	8.73e-13	-8.00122	18.5723	-0.746249	0.0932669	SULT1A1	sulfotransferase family 1A member 1
229705_at	2.5e-11	8.78e-13	-8.0002	18.567	-0.999001	0.124872	PIK3C3	phosphatidylinositol 3-kinase catalytic subunit type 3
208650_s_at	2.51e-11	8.82e-13	7.99938	18.5627	1.89737	0.23719	CD24	CD24 molecule
220934_s_at	2.52e-11	8.87e-13	7.99813	18.5562	0.559871	0.0700003	TMEM223	transmembrane protein 223
205442_at	2.54e-11	8.92e-13	-7.99716	18.5512	-1.54251	0.192882	MFAP3L	microfibrillar associated protein 3 like
203845_at	2.54e-11	8.94e-13	-7.99681	18.5494	-0.849739	0.10626	KAT2B	lysine acetyltransferase 2B
1552703_s_at	2.55e-11	8.98e-13	-7.99596	18.545	-0.97185	0.121543	CARD16///CASP1	caspase recruitment domain family member 16///caspase 1
1555233_at	2.56e-11	9.02e-13	-7.99508	18.5404	-1.57934	0.197538	RHOJ	ras homolog family member J
227133_at	2.57e-11	9.05e-13	7.99436	18.5366	1.11824	0.139878	FAM199X	family with sequence similarity 199, X-linked
221777_at	2.61e-11	9.21e-13	7.99102	18.5192	0.397125	0.0496964	RITA1	RBPJ interacting and tubulin associated 1
226638_at	2.66e-11	9.39e-13	-7.98748	18.5008	-0.753526	0.0943384	ARHGAP23	Rho GTPase activating protein 23
220032_at	2.67e-11	9.43e-13	-7.98663	18.4964	-0.546816	0.0684665	CPED1	cadherin like and PC-esterase domain containing 1
201327_s_at	2.68e-11	9.45e-13	7.98618	18.494	0.780209	0.0976949	CCT6A	chaperonin containing TCP1 subunit 6A
222653_at	2.68e-11	9.46e-13	7.98612	18.4937	0.49076	0.0614516	PNPO	pyridoxamine 5'-phosphate oxidase
229699_at	2.69e-11	9.53e-13	-7.98472	18.4865	-0.790372	0.0989855	LOC100129550	uncharacterized LOC100129550
222780_s_at	2.76e-11	9.76e-13	-7.98009	18.4623	-1.0187	0.127656	BAALC	brain and acute leukemia, cytoplasmic
218320_s_at	2.76e-11	9.78e-13	7.97968	18.4603	0.46512	0.058288	NDUFB11	NADH:ubiquinone oxidoreductase subunit B11
235771_at	2.8e-11	9.9e-13	-7.97737	18.4482	-1.09178	0.13686	LINC00472	long intergenic non-protein coding RNA 472
201809_s_at	2.85e-11	1.01e-12	-7.97348	18.428	-0.801209	0.100484	ENG	endoglin
203145_at	2.85e-11	1.01e-12	7.97333	18.4272	0.971861	0.121889	SPAG5	sperm associated antigen 5
235759_at	2.86e-11	1.01e-12	-7.97306	18.4258	-1.16113	0.145632
229902_at	2.88e-11	1.02e-12	-7.97171	18.4188	-0.972597	0.122006	FLT4	fms related tyrosine kinase 4
228259_s_at	2.88e-11	1.02e-12	-7.9716	18.4182	-0.618568	0.0775964	EPB41L4A-AS1	EPB41L4A antisense RNA 1
226795_at	2.88e-11	1.02e-12	-7.97154	18.4179	-0.88198	0.110641	LRCH1	leucine rich repeats and calponin homology domain containing 1
219552_at	2.89e-11	1.03e-12	-7.97077	18.4139	-0.493232	0.0618801	SVEP1	sushi, von Willebrand factor type A, EGF and pentraxin domain containing 1
213752_at	2.94e-11	1.05e-12	-7.96695	18.394	-0.474661	0.0595788	KAZN	kazrin, periplakin interacting protein
223436_s_at	2.99e-11	1.06e-12	7.9642	18.3797	0.453086	0.0568903	TRPT1	tRNA phosphotransferase 1
226304_at	2.99e-11	1.06e-12	-7.9637	18.3771	-1.34985	0.1695	HSPB6	heat shock protein family B (small) member 6
228394_at	2.99e-11	1.07e-12	-7.96342	18.3757	-0.609616	0.076552	STK10	serine/threonine kinase 10
53076_at	3e-11	1.07e-12	7.96314	18.3742	0.590774	0.0741886	B4GALT7	beta-1,4-galactosyltransferase 7
213395_at	3.01e-11	1.07e-12	-7.96207	18.3687	-0.46323	0.0581796	MLC1	megalencephalic leukoencephalopathy with subcortical cysts 1
234465_at	3.04e-11	1.08e-12	7.96053	18.3606	0.427996	0.0537647	EME1	essential meiotic structure-specific endonuclease 1
235471_at	3.07e-11	1.09e-12	-7.95849	18.35	-0.633153	0.079557	VSTM4	V-set and transmembrane domain containing 4
203002_at	3.08e-11	1.1e-12	-7.9578	18.3465	-0.862372	0.108368	AMOTL2	angiomotin like 2
203452_at	3.1e-11	1.11e-12	7.95637	18.339	0.55385	0.0696109	B3GAT3	beta-1,3-glucuronyltransferase 3
1554408_a_at	3.17e-11	1.13e-12	7.95172	18.3149	1.14216	0.143637	TK1	thymidine kinase 1
203554_x_at	3.17e-11	1.14e-12	7.9516	18.3142	1.34985	0.169759	PTTG1	pituitary tumor-transforming 1
1559255_a_at	3.19e-11	1.14e-12	-7.95036	18.3078	-0.545497	0.0686128
225671_at	3.19e-11	1.14e-12	-7.95032	18.3076	-0.710809	0.0894063	SPNS2	sphingolipid transporter 2
200905_x_at	3.2e-11	1.15e-12	-7.94954	18.3035	-0.479598	0.0603304	HLA-E	major histocompatibility complex, class I, E
204334_at	3.24e-11	1.16e-12	-7.94758	18.2934	-0.714181	0.0898614	KLF7	Kruppel like factor 7
213164_at	3.28e-11	1.18e-12	7.94492	18.2795	1.01476	0.127724	SLC5A3	solute carrier family 5 member 3
201568_at	3.29e-11	1.18e-12	7.94443	18.277	0.589362	0.0741855	UQCRQ	ubiquinol-cytochrome c reductase complex III subunit VII
220638_s_at	3.3e-11	1.18e-12	7.94382	18.2738	0.818017	0.102975	CBLC	Cbl proto-oncogene C
239093_at	3.31e-11	1.19e-12	-7.94294	18.2693	-0.558866	0.0703601	HOGA1	4-hydroxy-2-oxoglutarate aldolase 1
226641_at	3.32e-11	1.19e-12	-7.94243	18.2666	-0.972422	0.122434	ANKRD44	ankyrin repeat domain 44
210039_s_at	3.32e-11	1.19e-12	-7.94238	18.2664	-0.678768	0.0854615	PRKCQ	protein kinase C theta
218316_at	3.32e-11	1.19e-12	7.94231	18.266	0.518235	0.0652499	TIMM9	translocase of inner mitochondrial membrane 9
1568629_s_at	3.32e-11	1.19e-12	7.94192	18.264	0.597683	0.0752566	PIK3R2	phosphoinositide-3-kinase regulatory subunit 2
205863_at	3.33e-11	1.2e-12	-7.94131	18.2608	-2.65071	0.333788	S100A12	S100 calcium binding protein A12
206599_at	3.35e-11	1.21e-12	-7.94017	18.2548	-0.586596	0.0738771	SLC16A5	solute carrier family 16 member 5
213895_at	3.37e-11	1.21e-12	-7.93877	18.2476	-1.93502	0.243743	EMP1	epithelial membrane protein 1
236698_at	3.38e-11	1.22e-12	-7.93841	18.2457	-1.13431	0.142889	DYNC1I2	dynein cytoplasmic 1 intermediate chain 2
242971_at	3.4e-11	1.23e-12	7.937	18.2384	0.579673	0.0730343
210066_s_at	3.4e-11	1.23e-12	-7.93672	18.2369	-2.55475	0.32189	AQP4	aquaporin 4
225720_at	3.41e-11	1.23e-12	-7.93618	18.2341	-1.54819	0.19508	SYNPO2	synaptopodin 2
203000_at	3.44e-11	1.24e-12	7.93424	18.2241	0.655562	0.0826244	STMN2	stathmin 2
226656_at	3.45e-11	1.25e-12	-7.93365	18.221	-0.678255	0.0854909	CRTAP	cartilage associated protein
226682_at	3.46e-11	1.25e-12	-7.93338	18.2196	-1.22307	0.154168	RORA	RAR related orphan receptor A
202083_s_at	3.46e-11	1.25e-12	-7.93296	18.2174	-0.894903	0.112808	SEC14L1	SEC14 like lipid binding 1
228854_at	3.57e-11	1.29e-12	-7.92704	18.1867	-2.52329	0.318314
214146_s_at	3.57e-11	1.29e-12	-7.92694	18.1861	-2.43368	0.307014	PPBP	pro-platelet basic protein
213007_at	3.58e-11	1.3e-12	7.92654	18.1841	1.03899	0.131078	FANCI	Fanconi anemia complementation group I
206289_at	3.59e-11	1.3e-12	-7.92573	18.1799	-0.603456	0.0761388	HOXA4	homeobox A4
201417_at	3.63e-11	1.32e-12	7.92335	18.1675	1.0252	0.129389	SOX4	SRY-box 4
224859_at	3.64e-11	1.32e-12	7.92299	18.1657	0.491778	0.0620697	CD276	CD276 molecule
219626_at	3.65e-11	1.32e-12	-7.9225	18.1631	-0.506319	0.0639091	MAP7D3	MAP7 domain containing 3
218542_at	3.69e-11	1.34e-12	7.92	18.1501	1.62024	0.204576	CEP55	centrosomal protein 55
228067_at	3.71e-11	1.35e-12	-7.91913	18.1456	-0.986535	0.124576	KIAA1211L	KIAA1211 like
1563796_s_at	3.73e-11	1.35e-12	7.91811	18.1403	0.713322	0.0900875	EARS2	glutamyl-tRNA synthetase 2, mitochondrial
215945_s_at	3.73e-11	1.36e-12	7.91808	18.1401	1.04673	0.132195	TRIM2	tripartite motif containing 2
208078_s_at	3.73e-11	1.36e-12	-7.9175	18.1371	-1.46489	0.18502	SIK1	salt inducible kinase 1
203047_at	3.75e-11	1.37e-12	-7.9165	18.1319	-0.569175	0.0718973	STK10	serine/threonine kinase 10
218899_s_at	3.78e-11	1.38e-12	-7.91526	18.1255	-1.22795	0.155137	BAALC	brain and acute leukemia, cytoplasmic
37425_g_at	3.8e-11	1.38e-12	7.91409	18.1195	0.637078	0.0804992	CCHCR1	coiled-coil alpha-helical rod protein 1
212228_s_at	3.82e-11	1.39e-12	7.91308	18.1142	0.534534	0.0675507	COQ9	coenzyme Q9
225993_at	3.82e-11	1.39e-12	7.9129	18.1133	0.504944	0.0638128	EARS2	glutamyl-tRNA synthetase 2, mitochondrial
231887_s_at	3.82e-11	1.39e-12	-7.91274	18.1124	-0.899133	0.113631	PALD1	phosphatase domain containing, paladin 1
1554624_a_at	3.82e-11	1.4e-12	-7.91242	18.1108	-1.0087	0.127483	SIRPB1	signal regulatory protein beta 1
219918_s_at	3.83e-11	1.4e-12	7.9118	18.1075	1.7144	0.216689	ASPM	abnormal spindle microtubule assembly
241742_at	3.84e-11	1.4e-12	-7.91133	18.1051	-0.659214	0.0833254	PRAM1	PML-RARA regulated adaptor molecule 1
[truncated: 52,676 more rows]
