# Supplementary material for: FGF2 as a Potential Tumor Suppressor in Lung Adenocarcinoma
Source: Diagnostics (Basel). 2026 Jan 13;16(2):250. doi: 10.3390/diagnostics16020250 (PMC12839716; doi:10.3390/diagnostics16020250)
Supplement: Supplementary file 1 [file diagnostics-16-00250-s001.zip › Supplementary Files S11.xlsx]

## Sheet: Migration
CL1-0	Con		FGF2
	24	20.5	5	4.5		18	100	25
	17		4
	13	13.5	5	5.5			100	30.5556
	14		6
	21	20	7	7.5			100	41.6667
	19		8
CL1-5	Con		FGF2
	147	134.5	81	86		138.833	100	61.9448
	122		91
	118	119	80	59			100	42.497
	120		38
	206	163	85	80			100	57.623
	120		75

## Sheet: Wound healing
CL1-0 FGF2
	0 h		24 h		253211
Con	2659194	Con	2831934	172740		100
Con	2614720	Con	2877996	263276		100
Con	2605700	Con	2820377	214677		100
Con	2401624	Con	2763775	362151		100
FGF2	2442680	FGF2	2570539	127859		50.495
FGF2	2537661	FGF2	2723836	186175		73.5256
FGF2	2377884	FGF2	2559708	181824		71.8073
FGF2	2386779	FGF2	2489893	103114		40.7226
CL1-5 FGF2
	0 h		24 h		530423
Con	2599677	Con	3187499	587822		100
Con	2354512	Con	2834461	479949		100
Con	2620087	Con	3129243	509156		100
Con	2172484	Con	2717248	544764		100
FGF2	2352573	FGF2	2687991	335418		63.236
FGF2	2852268	FGF2	3066638	214370		40.4149
FGF2	2434064	FGF2	2805549	371485		70.0356
FGF2	2497578	FGF2	2803528	305950		57.6804
