# Supplementary material for: FGF2 as a Potential Tumor Suppressor in Lung Adenocarcinoma
Source: Diagnostics (Basel). 2026 Jan 13;16(2):250. doi: 10.3390/diagnostics16020250 (PMC12839716; doi:10.3390/diagnostics16020250)
Supplement: Supplementary file 1 [file diagnostics-16-00250-s001.zip › Supplementary Files S2.xlsx]

## Sheet: GSE18842.top.table (1)
ID	adj.P.Val	P.Value	t	B	logFC	SE	Gene.symbol	Gene.title
217046_s_at	4.78e-43	1.3e-47	-28.8	97.8466	-4.21	0.146181	AGER	advanced glycosylation end-product specific receptor
210081_at	4.78e-43	2.76e-47	-28.6	97.1102	-5.7	0.199301	AGER	advanced glycosylation end-product specific receptor
209904_at	4.78e-43	3.21e-47	-28.5	96.9634	-4.46	0.156491	TNNC1	troponin C1, slow skeletal and cardiac type
209470_s_at	4.78e-43	3.5e-47	-28.5	96.8786	-4.71	0.165263	GPM6A	glycoprotein M6A
201291_s_at	1.14e-42	1.04e-46	28.1	95.8117	4.66	0.165836	TOP2A	topoisomerase (DNA) II alpha
235649_at	1.76e-42	1.93e-46	-27.9	95.2094	-4.15	0.148746	ADAMTS8	ADAM metallopeptidase with thrombospondin type 1 motif 8
204931_at	6.26e-41	8.02e-45	-26.6	91.5593	-3.92	0.147368	TCF21	transcription factor 21
201292_at	6.6e-41	9.66e-45	26.6	91.3767	4.44	0.166917	TOP2A	topoisomerase (DNA) II alpha
202870_s_at	1.23e-40	2.02e-44	26.3	90.6539	4.13	0.157034	CDC20	cell division cycle 20
219918_s_at	1.61e-40	2.94e-44	26.2	90.2847	3.96	0.151145	ASPM	abnormal spindle microtubule assembly
225655_at	1.8e-40	3.63e-44	26.2	90.0792	3.51	0.133969	UHRF1	ubiquitin like with PHD and ring finger domains 1
210052_s_at	2.38e-40	5.22e-44	26	89.721	4.04	0.155385	TPX2	TPX2, microtubule nucleation factor
218723_s_at	3.26e-40	7.76e-44	-25.9	89.3329	-2.93	0.113127	RGCC	regulator of cell cycle
209469_at	3.6e-40	9.23e-44	-25.8	89.1625	-3.89	0.150775	GPM6A	glycoprotein M6A
219866_at	4.26e-40	1.17e-43	-25.8	88.9309	-4.85	0.187984	CLIC5	chloride intracellular channel 5
222608_s_at	4.97e-40	1.46e-43	25.7	88.715	4.21	0.163813	ANLN	anillin actin binding protein
206742_at	8.89e-40	2.77e-43	-25.5	88.0845	-4.43	0.173725	PIR-FIGF///FIGF	PIR-FIGF readthrough///c-fos induced growth factor
226397_s_at	1.23e-39	4.05e-43	-25.4	87.7086	-2.69	0.105906	PHACTR1	phosphatase and actin regulator 1
226992_at	2.54e-39	8.81e-43	-25.1	86.9456	-3.63	0.144622	NOSTRIN	nitric oxide synthase trafficking
229529_at	3.27e-39	1.2e-42	-25	86.6437	-2.47	0.0988	TCF21	transcription factor 21
232578_at	1.26e-38	4.84e-42	-24.6	85.2708	-6.41	0.260569	CLDN18	claudin 18
214710_s_at	1.87e-38	7.54e-42	24.5	84.8334	3.91	0.159592	CCNB1	cyclin B1
222520_s_at	1.22e-37	5.13e-41	-23.9	82.9456	-2.37	0.0991632	IFT57	intraflagellar transport 57
204825_at	1.26e-37	5.73e-41	23.8	82.8369	3.42	0.143697	MELK	maternal embryonic leucine zipper kinase
1554408_a_at	1.26e-37	5.75e-41	23.8	82.8335	3.01	0.126471	TK1	thymidine kinase 1
205200_at	1.57e-37	7.58e-41	-23.8	82.5613	-4.42	0.185714	EXOSC7///CLEC3B	exosome component 7///C-type lectin domain family 3 member B
215454_x_at	1.57e-37	7.99e-41	-23.7	82.5097	-5.21	0.219831	SFTPC	surfactant protein C
213317_at	1.57e-37	8.06e-41	-23.7	82.5007	-5.51	0.232489	CLIC5	chloride intracellular channel 5
213451_x_at	2.21e-37	1.17e-40	-23.6	82.1327	-3.34	0.141525	TNXB///TNXA	tenascin XB///tenascin XA (pseudogene)
224061_at	4.17e-37	2.29e-40	-23.4	81.4717	-4.09	0.174786	INMT	indolethylamine N-methyltransferase
218542_at	6.58e-37	3.73e-40	23.3	80.9898	3.48	0.149356	CEP55	centrosomal protein 55
202095_s_at	7.07e-37	4.14e-40	23.2	80.8882	3.98	0.171552	BIRC5	baculoviral IAP repeat containing 5
232122_s_at	7.76e-37	4.68e-40	-23.2	80.7661	-4.01	0.172845	VEPH1	ventricular zone expressed PH domain containing 1
238018_at	1.38e-36	8.6e-40	-23	80.1672	-3.72	0.161739	FAM150B	family with sequence similarity 150 member B
207828_s_at	1.49e-36	9.56e-40	23	80.0622	3.51	0.152609	CENPF	centromere protein F
203362_s_at	2.25e-36	1.48e-39	22.9	79.6298	3.58	0.156332	MAD2L1	MAD2 mitotic arrest deficient-like 1 (yeast)
216333_x_at	2.37e-36	1.6e-39	-22.8	79.5536	-3.2	0.140351	TNXB///TNXA	tenascin XB///tenascin XA (pseudogene)
221133_s_at	4.14e-36	2.88e-39	-22.7	78.9753	-5.42	0.238767	CLDN18	claudin 18
227874_at	4.23e-36	3.08e-39	-22.7	78.9072	-3.75	0.165198	EMCN	endomucin
203662_s_at	4.23e-36	3.1e-39	-22.7	78.903	-1.82	0.0801762	TMOD1	tropomodulin 1
206069_s_at	4.42e-36	3.31e-39	-22.6	78.8361	-2.98	0.131858	ACADL	acyl-CoA dehydrogenase, long chain
209074_s_at	4.57e-36	3.51e-39	-22.6	78.7787	-4.95	0.219027	FAM107A	family with sequence similarity 107 member A
206093_x_at	5.14e-36	4.04e-39	-22.6	78.6401	-3.18	0.140708	TNXB///TNXA	tenascin XB///tenascin XA (pseudogene)
219719_at	5.79e-36	4.66e-39	-22.5	78.4998	-2.72	0.120889	HIGD1B	HIG1 hypoxia inducible domain family member 1B
202338_at	6.1e-36	5.02e-39	22.5	78.4259	2.66	0.118222	TK1	thymidine kinase 1
243818_at	6.44e-36	5.42e-39	-22.5	78.3503	-3.46	0.153778	SFTA1P	surfactant associated 1, pseudogene
204719_at	8.15e-36	7e-39	-22.4	78.0975	-4.25	0.189732	ABCA8	ATP binding cassette subfamily A member 8
209408_at	8.52e-36	7.48e-39	22.4	78.0324	3.29	0.146875	KIF2C	kinesin family member 2C
32625_at	1.12e-35	1e-38	-22.3	77.7458	-2.19	0.0982063	NPR1	natriuretic peptide receptor 1
213900_at	1.29e-35	1.18e-38	-22.3	77.5823	-3.22	0.144395	FAM189A2	family with sequence similarity 189 member A2
209642_at	1.56e-35	1.45e-38	22.2	77.3775	3.23	0.145495	BUB1	BUB1 mitotic checkpoint serine/threonine kinase
226627_at	2.37e-35	2.26e-38	-22.1	76.9417	-2.37	0.10724	2025-09-08	septin 8
223229_at	2.5e-35	2.52e-38	22	76.8326	3.28	0.149091	UBE2T	ubiquitin conjugating enzyme E2 T
202954_at	2.5e-35	2.55e-38	22	76.8217	3.68	0.167273	UBE2C	ubiquitin conjugating enzyme E2 C
204273_at	2.5e-35	2.56e-38	-22	76.8184	-3.78	0.171818	EDNRB	endothelin receptor type B
238222_at	2.5e-35	2.56e-38	-22	76.8154	-4.99	0.226818	GKN2	gastrokine 2
219452_at	4.09e-35	4.27e-38	-21.9	76.3126	-2.61	0.119178	DPEP2	dipeptidase 2
203214_x_at	4.41e-35	4.67e-38	21.9	76.2226	3.37	0.153881	CDK1	cyclin dependent kinase 1
202705_at	6.73e-35	7.26e-38	21.7	75.7877	3.8	0.175115	CCNB2	cyclin B2
229308_at	6.82e-35	7.48e-38	-21.7	75.7576	-3.5	0.16129	ANKRD29	ankyrin repeat domain 29
210559_s_at	7.02e-35	7.83e-38	21.7	75.7126	3.43	0.158065	CDK1	cyclin dependent kinase 1
201890_at	8.31e-35	9.42e-38	21.7	75.5295	3.97	0.182949	RRM2	ribonucleotide reductase regulatory subunit M2
AFFX-HUMGAPDH/M33197_M_at	9.69e-35	1.12e-37	21.6	75.3622	1.38	0.0638889	GAPDH	glyceraldehyde-3-phosphate dehydrogenase
203764_at	1.02e-34	1.19e-37	21.6	75.2966	3.78	0.175	DLGAP5	DLG associated protein 5
207547_s_at	1.03e-34	1.23e-37	-21.6	75.27	-3.3	0.152778	FAM107A	family with sequence similarity 107 member A
217871_s_at	1.03e-34	1.24e-37	21.6	75.2586	1.64	0.0759259	MIF	macrophage migration inhibitory factor (glycosylation-inhibiting factor)
204641_at	1.63e-34	2e-37	21.5	74.7882	3.34	0.155349	NEK2	NIMA related kinase 2
227780_s_at	1.7e-34	2.11e-37	-21.4	74.7318	-2.54	0.118692	ECSCR	endothelial cell surface expressed chemotaxis and apoptosis regulator
213453_x_at	1.79e-34	2.26e-37	21.4	74.6635	1.29	0.0602804	GAPDH	glyceraldehyde-3-phosphate dehydrogenase
206651_s_at	2.1e-34	2.68e-37	-21.4	74.4954	-4.88	0.228037	CPB2	carboxypeptidase B2
206167_s_at	2.78e-34	3.61e-37	-21.3	74.2017	-2.8	0.131455	ARHGAP6	Rho GTPase activating protein 6
236936_at	3.25e-34	4.27e-37	-21.2	74.0348	-3.01	0.141981
212581_x_at	3.88e-34	5.18e-37	21.2	73.8455	1.16	0.054717	GAPDH	glyceraldehyde-3-phosphate dehydrogenase
235670_at	8.99e-34	1.22e-36	-21	73.0004	-3.08	0.146667	STX11	syntaxin 11
235155_at	9.69e-34	1.33e-36	-20.9	72.9129	-1.23	0.0588517	BDH2	3-hydroxybutyrate dehydrogenase, type 2
214135_at	1.79e-33	2.49e-36	-20.8	72.292	-6	0.288462	CLDN18	claudin 18
204962_s_at	2.11e-33	2.97e-36	20.7	72.1184	3.48	0.168116	SLC35F6///CENPA	solute carrier family 35 member F6///centromere protein A
218009_s_at	2.26e-33	3.23e-36	20.7	72.0352	3.44	0.166184	PRC1	protein regulator of cytokinesis 1
1552619_a_at	2.28e-33	3.29e-36	20.7	72.0154	3.24	0.156522	ANLN	anillin actin binding protein
206030_at	2.59e-33	3.78e-36	-20.6	71.8777	-2.16	0.104854	ASPA	aspartoacylase
227779_at	2.73e-33	4.05e-36	-20.6	71.8102	-2.29	0.111165	ECSCR	endothelial cell surface expressed chemotaxis and apoptosis regulator
221132_at	2.74e-33	4.11e-36	-20.6	71.7957	-4.61	0.223786	CLDN18	claudin 18
204271_s_at	3.32e-33	5.03e-36	-20.6	71.5948	-3.06	0.148544	EDNRB	endothelin receptor type B
205384_at	3.41e-33	5.25e-36	-20.6	71.5543	-2.73	0.132524	FXYD1	FXYD domain containing ion transport regulator 1
217398_x_at	4.22e-33	6.56e-36	20.5	71.3335	1.2	0.0585366	GAPDH	glyceraldehyde-3-phosphate dehydrogenase
213715_s_at	5.1e-33	8.02e-36	-20.4	71.1345	-2.55	0.125	KANK3	KN motif and ankyrin repeat domains 3
218355_at	5.14e-33	8.22e-36	20.4	71.109	3.01	0.147549	KIF4A	kinesin family member 4A
1554768_a_at	5.14e-33	8.27e-36	20.4	71.1036	3.35	0.164216	MAD2L1	MAD2 mitotic arrest deficient-like 1 (yeast)
230132_at	5.22e-33	8.49e-36	-20.4	71.0777	-2.24	0.109804	PCAT19	prostate cancer associated transcript 19 (non-protein coding)
225915_at	7.14e-33	1.18e-35	-20.3	70.7537	-2.83	0.139409	CAB39L	calcium binding protein 39 like
209773_s_at	7.14e-33	1.19e-35	20.3	70.7445	4.02	0.19803	RRM2	ribonucleotide reductase regulatory subunit M2
209613_s_at	9.35e-33	1.57e-35	-20.3	70.4668	-6.18	0.304433	ADH1B	alcohol dehydrogenase 1B (class I), beta polypeptide
218755_at	1.06e-32	1.8e-35	20.2	70.333	2.86	0.141584	KIF20A	kinesin family member 20A
226856_at	1.16e-32	2e-35	-20.2	70.2292	-2.67	0.132178	TMEM110-MUSTN1///MUSTN1///TMEM110	TMEM110-MUSTN1 readthrough///musculoskeletal, embryonic nuclear protein 1///transmembrane protein 110
AFFX-HUMGAPDH/M33197_3_at	1.35e-32	2.35e-35	20.1	70.0685	1.11	0.0552239	GAPDH	glyceraldehyde-3-phosphate dehydrogenase
240890_at	1.43e-32	2.5e-35	-20.1	70.0065	-2.19	0.108955	LOC643733	caspase 4, apoptosis-related cysteine peptidase pseudogene
228273_at	1.54e-32	2.73e-35	20.1	69.9209	3	0.149254	PRR11	proline rich 11
203418_at	1.92e-32	3.45e-35	20	69.6896	3.25	0.1625	CCNA2	cyclin A2
210299_s_at	2.2e-32	3.98e-35	-20	69.5476	-3.81	0.1905	FHL1	four and a half LIM domains 1
202107_s_at	2.24e-32	4.09e-35	20	69.5205	2.98	0.149	MCM2	minichromosome maintenance complex component 2
228504_at	2.3e-32	4.26e-35	-20	69.4812	-4.01	0.2005	SCN7A	sodium voltage-gated channel alpha subunit 7
235568_at	2.39e-32	4.46e-35	-20	69.4355	-4.43	0.2215	MCEMP1	mast cell expressed membrane protein 1
227419_x_at	2.75e-32	5.19e-35	-19.9	69.2858	-3.16	0.158794	PLAC9	placenta specific 9
218726_at	3.14e-32	6e-35	19.9	69.1408	2.61	0.131156	HJURP	Holliday junction recognition protein
228568_at	3.14e-32	6.03e-35	-19.9	69.1354	-2.74	0.137688	MYZAP	myocardial zonula adherens protein
206364_at	3.15e-32	6.12e-35	19.9	69.1222	2.6	0.130653	KIF14	kinesin family member 14
227178_at	3.31e-32	6.48e-35	-19.9	69.0644	-2.23	0.11206	CELF2	CUGBP, Elav-like family member 2
209612_s_at	4.47e-32	8.83e-35	-19.8	68.7585	-6.01	0.303535	ADH1B	alcohol dehydrogenase 1B (class I), beta polypeptide
203755_at	5.42e-32	1.08e-34	19.7	68.5584	3.6	0.182741	BUB1B	BUB1 mitotic checkpoint serine/threonine kinase B
206209_s_at	6.84e-32	1.38e-34	-19.7	68.319	-4.18	0.212183	CA4	carbonic anhydrase 4
206702_at	6.84e-32	1.39e-34	-19.7	68.3104	-3.02	0.153299	TEK	TEK receptor tyrosine kinase
227848_at	7.62e-32	1.56e-34	-19.6	68.1936	-4.61	0.235204	PEBP4	phosphatidylethanolamine binding protein 4
224428_s_at	7.81e-32	1.61e-34	19.6	68.1609	3.54	0.180612	CDCA7	cell division cycle associated 7
201540_at	9.23e-32	1.93e-34	-19.6	67.9859	-3.37	0.171939	FHL1	four and a half LIM domains 1
206068_s_at	1.16e-31	2.44e-34	-19.5	67.7507	-3.17	0.162564	ACADL	acyl-CoA dehydrogenase, long chain
209614_at	2.07e-31	4.39e-34	-19.4	67.1692	-2.65	0.136598	ADH1B	alcohol dehydrogenase 1B (class I), beta polypeptide
222738_at	3.83e-31	8.2e-34	-19.2	66.5497	-2.47	0.128646	WWC2///CLDN22	WW and C2 domain containing 2///claudin 22
206701_x_at	4.37e-31	9.43e-34	-19.2	66.4114	-3.07	0.159896	EDNRB	endothelin receptor type B
201013_s_at	4.92e-31	1.07e-33	19.1	66.2845	2.02	0.105759	PAICS	phosphoribosylaminoimidazole carboxylase; phosphoribosylaminoimidazolesuccinocarboxamide synthase
220170_at	5.32e-31	1.17e-33	-19.1	66.199	-2.53	0.132461	FHL5	four and a half LIM domains 5
225803_at	5.33e-31	1.18e-33	19.1	66.1895	2.73	0.142932	FBXO32	F-box protein 32
208609_s_at	5.72e-31	1.28e-33	-19.1	66.1115	-2.12	0.110995	TNXB///TNXA	tenascin XB///tenascin XA (pseudogene)
212975_at	6.04e-31	1.37e-33	-19.1	66.0419	-2.06	0.107853	DENND3	DENN domain containing 3
222885_at	6.04e-31	1.38e-33	-19.1	66.037	-3.13	0.163874	EMCN	endomucin
231947_at	6.04e-31	1.38e-33	-19.1	66.0329	-2.34	0.122513	MYCT1	myc target 1
204026_s_at	6.53e-31	1.51e-33	19	65.9473	2.91	0.153158	ZWINT	ZW10 interacting kinetochore protein
206102_at	7.83e-31	1.82e-33	19	65.7603	3.48	0.183158	GINS1	GINS complex subunit 1
228339_at	8.31e-31	1.94e-33	-19	65.6936	-2.35	0.123684	ECSCR	endothelial cell surface expressed chemotaxis and apoptosis regulator
228766_at	9.01e-31	2.13e-33	-19	65.6054	-4.17	0.219474	CD36	CD36 molecule
229127_at	1.11e-30	2.65e-33	-18.9	65.387	-2.94	0.155556	JAM2	junctional adhesion molecule 2
231991_at	1.23e-30	2.95e-33	-18.9	65.2808	-2.5	0.132275	CCM2L	CCM2 like scaffolding protein
222717_at	1.23e-30	2.97e-33	-18.9	65.2732	-3.56	0.18836	SDPR	serum deprivation response
227452_at	1.28e-30	3.12e-33	18.9	65.2234	3.14	0.166138	LINC00673///LINC00511	long intergenic non-protein coding RNA 673///long intergenic non-protein coding RNA 511
204072_s_at	1.3e-30	3.19e-33	-18.9	65.204	-2.96	0.156614	FRY	FRY microtubule binding protein
1555758_a_at	1.38e-30	3.4e-33	18.8	65.1393	3.31	0.176064	CDKN3	cyclin dependent kinase inhibitor 3
212021_s_at	1.43e-30	3.56e-33	18.8	65.0942	2.53	0.134574	MKI67	marker of proliferation Ki-67
219436_s_at	1.82e-30	4.55e-33	-18.8	64.8505	-3.29	0.175	EMCN	endomucin
219787_s_at	1.84e-30	4.65e-33	18.8	64.8287	3.09	0.164362	ECT2	epithelial cell transforming 2
202503_s_at	2.02e-30	5.13e-33	18.7	64.7312	3.76	0.20107	KIAA0101	KIAA0101
230250_at	2.48e-30	6.34e-33	-18.7	64.5217	-3.54	0.189305	PTPRB	protein tyrosine phosphatase, receptor type B
209714_s_at	2.49e-30	6.41e-33	18.7	64.5102	3.04	0.162567	CDKN3	cyclin dependent kinase inhibitor 3
227417_at	2.56e-30	6.65e-33	-18.7	64.4734	-2.52	0.134759	2025-03-02	mitochondrial amidoxime reducing component 2
204822_at	2.58e-30	6.76e-33	18.7	64.4582	3.46	0.185027	TTK	TTK protein kinase
228434_at	2.62e-30	6.92e-33	-18.7	64.4351	-3.52	0.188235	BTNL9	butyrophilin like 9
204767_s_at	2.62e-30	6.96e-33	18.6	64.4288	2.01	0.108065	FEN1	flap structure-specific endonuclease 1
228665_at	2.65e-30	7.08e-33	-18.6	64.4113	-2.54	0.136559	CYYR1	cysteine and tyrosine rich 1
209709_s_at	2.82e-30	7.58e-33	18.6	64.3448	2.54	0.136559	HMMR	hyaluronan mediated motility receptor
223311_s_at	3.09e-30	8.38e-33	18.6	64.2451	1.43	0.0768817	MTA3	metastasis associated 1 family member 3
214096_s_at	3.18e-30	8.67e-33	18.6	64.2115	1.75	0.094086	SHMT2	serine hydroxymethyltransferase 2
212022_s_at	3.36e-30	9.21e-33	18.6	64.1512	2.72	0.146237	MKI67	marker of proliferation Ki-67
204811_s_at	3.51e-30	9.69e-33	-18.6	64.1007	-3.39	0.182258	CACNA2D2	calcium voltage-gated channel auxiliary subunit alpha2delta 2
AFFX-HUMGAPDH/M33197_5_at	3.61e-30	1e-32	18.6	64.0649	1.63	0.0876344	GAPDH	glyceraldehyde-3-phosphate dehydrogenase
201014_s_at	3.74e-30	1.05e-32	18.5	64.0251	2.46	0.132973	PAICS	phosphoribosylaminoimidazole carboxylase; phosphoribosylaminoimidazolesuccinocarboxamide synthase
201577_at	4.48e-30	1.26e-32	18.5	63.8393	1.97	0.106486	NME1	NME/NM23 nucleoside diphosphate kinase 1
219230_at	4.78e-30	1.36e-32	-18.5	63.7675	-5.07	0.274054	TMEM100	transmembrane protein 100
213011_s_at	4.99e-30	1.42e-32	18.5	63.7193	1.26	0.0681081	TPI1	triosephosphate isomerase 1
223062_s_at	5.42e-30	1.56e-32	18.4	63.6309	4.33	0.235326	PSAT1	phosphoserine aminotransferase 1
203213_at	6.1e-30	1.76e-32	18.4	63.5065	2.74	0.148913	CDK1	cyclin dependent kinase 1
228967_at	6.64e-30	1.93e-32	-18.4	63.4164	-1.88	0.102174	EIF1	eukaryotic translation initiation factor 1
218326_s_at	7.06e-30	2.07e-32	18.4	63.3492	2.44	0.132609	LGR4	leucine rich repeat containing G protein-coupled receptor 4
204444_at	7.72e-30	2.27e-32	18.3	63.2539	3.02	0.165027	KIF11	kinesin family member 11
232761_at	7.88e-30	2.34e-32	-18.3	63.2275	-1.88	0.102732	COX4I2	cytochrome c oxidase subunit 4I2
205046_at	8.53e-30	2.54e-32	18.3	63.1427	2.33	0.127322	CENPE	centromere protein E
221521_s_at	8.8e-30	2.64e-32	18.3	63.1067	2.71	0.148087	GINS2	GINS complex subunit 2
241782_at	8.95e-30	2.7e-32	-18.3	63.0837	-2.17	0.118579	NEBL	nebulette
208079_s_at	1.01e-29	3.07e-32	18.3	62.9552	2.94	0.160656	AURKA	aurora kinase A
230360_at	1.14e-29	3.48e-32	-18.2	62.8326	-3.18	0.174725	GLDN	gliomedin
228480_at	1.16e-29	3.55e-32	-18.2	62.8124	-2.21	0.121429	VAPA	VAMP associated protein A
225855_at	1.27e-29	3.94e-32	-18.2	62.7086	-2.07	0.113736	EPB41L5	erythrocyte membrane protein band 4.1 like 5
223307_at	1.29e-29	4e-32	18.2	62.6927	2.63	0.144505	CDCA3	cell division cycle associated 3
207165_at	1.38e-29	4.31e-32	18.2	62.6193	2.66	0.146154	HMMR	hyaluronan mediated motility receptor
204162_at	1.5e-29	4.73e-32	18.2	62.5276	2.91	0.15989	NDC80	NDC80, kinetochore complex component
208103_s_at	1.67e-29	5.28e-32	18.1	62.4177	2	0.110497	ANP32E	acidic nuclear phosphoprotein 32 family member E
204092_s_at	1.77e-29	5.64e-32	18.1	62.3521	2.63	0.145304	AURKA	aurora kinase A
224753_at	1.94e-29	6.21e-32	18.1	62.2566	2.56	0.141436	CDCA5	cell division cycle associated 5
206311_s_at	2.38e-29	7.67e-32	-18	62.0476	-3.5	0.194444	PLA2G1B	phospholipase A2 group IB
205107_s_at	2.61e-29	8.44e-32	18	61.9526	1.65	0.0916667	EFNA4	ephrin A4
206481_s_at	2.63e-29	8.56e-32	-18	61.9382	-2.79	0.155	LDB2	LIM domain binding 2
210838_s_at	2.66e-29	8.7e-32	-18	61.9225	-1.51	0.0838889	ACVRL1	activin A receptor like type 1
239656_at	2.82e-29	9.3e-32	-18	61.8563	-1.54	0.0855556	LHFPL3-AS2	LHFPL3 antisense RNA 2
229490_s_at	3e-29	9.92e-32	18	61.7922	2.1	0.116667
208206_s_at	3.04e-29	1.01e-31	-18	61.7709	-1.25	0.0694444	RASGRP2	RAS guanyl releasing protein 2
220765_s_at	3.23e-29	1.08e-31	-18	61.7064	-2.14	0.118889	LIMS2	LIM zinc finger domain containing 2
226303_at	3.53e-29	1.19e-31	-17.9	61.6127	-2.71	0.151397	PGM5	phosphoglucomutase 5
214319_at	3.74e-29	1.27e-31	-17.9	61.5506	-1.64	0.0916201	FRY	FRY microtubule binding protein
217628_at	3.82e-29	1.3e-31	-17.9	61.5237	-2.37	0.132402	CLIC5	chloride intracellular channel 5
227006_at	4.67e-29	1.6e-31	-17.9	61.3191	-2.68	0.149721	PPP1R14A	protein phosphatase 1 regulatory inhibitor subunit 14A
205779_at	4.79e-29	1.65e-31	-17.8	61.2891	-1.96	0.110112	RAMP2	receptor activity modifying protein 2
219148_at	4.92e-29	1.7e-31	17.8	61.2567	3.5	0.196629	PBK	PDZ binding kinase
210258_at	4.94e-29	1.72e-31	-17.8	61.2478	-2.69	0.151124	RGS13	regulator of G-protein signaling 13
1557729_at	5.34e-29	1.87e-31	-17.8	61.1653	-1.63	0.091573	GRK5	G protein-coupled receptor kinase 5
228885_at	5.6e-29	1.97e-31	-17.8	61.1132	-4.05	0.227528	MAMDC2	MAM domain containing 2
201250_s_at	5.89e-29	2.08e-31	17.8	61.0579	4.27	0.239888	SLC2A1	solute carrier family 2 member 1
209710_at	6.93e-29	2.46e-31	-17.7	60.8908	-1.97	0.111299	GATA2	GATA binding protein 2
209292_at	8.25e-29	2.94e-31	-17.7	60.7128	-3.2	0.180791	ID4	inhibitor of DNA binding 4, HLH protein
225602_at	8.32e-29	2.98e-31	-17.7	60.6998	-2.33	0.131638	GLIPR2	GLI pathogenesis related 2
203228_at	8.99e-29	3.24e-31	17.7	60.6173	1.86	0.105085	PAFAH1B3	platelet activating factor acetylhydrolase 1b catalytic subunit 3
202580_x_at	9.75e-29	3.53e-31	17.7	60.5315	3.19	0.180226	FOXM1	forkhead box M1
224822_at	1.04e-28	3.77e-31	-17.6	60.4661	-3.05	0.173295	DLC1	DLC1 Rho GTPase activating protein
200822_x_at	1.27e-28	4.64e-31	17.6	60.2615	1.27	0.0721591	TPI1	triosephosphate isomerase 1
228528_at	1.27e-28	4.68e-31	-17.6	60.2516	-2.88	0.163636	MIR29C///MIR29B2	microRNA 29c///microRNA 29b-2
222958_s_at	1.27e-28	4.7e-31	17.6	60.248	2.73	0.155114	DEPDC1	DEP domain containing 1
204580_at	1.28e-28	4.74e-31	17.6	60.2389	5.63	0.319886	MMP12	matrix metallopeptidase 12
226287_at	1.28e-28	4.76e-31	17.6	60.2352	2.43	0.138068	CCDC34	coiled-coil domain containing 34
220677_s_at	1.28e-28	4.81e-31	-17.6	60.225	-2.59	0.147159	ADAMTS8	ADAM metallopeptidase with thrombospondin type 1 motif 8
238062_at	1.33e-28	5e-31	-17.6	60.1868	-3.29	0.186932	GPIHBP1	glycosylphosphatidylinositol anchored high density lipoprotein binding protein 1
238036_at	1.36e-28	5.14e-31	-17.6	60.1589	-1.41	0.0801136	SHE	Src homology 2 domain containing E
218039_at	1.36e-28	5.17e-31	17.6	60.1525	3.14	0.178409	NUSAP1	nucleolar and spindle associated protein 1
204768_s_at	1.54e-28	5.89e-31	17.5	60.0234	2.2	0.125714	FEN1	flap structure-specific endonuclease 1
228094_at	1.55e-28	5.96e-31	-17.5	60.0126	-2.31	0.132	JAML	junction adhesion molecule like
230867_at	1.65e-28	6.38e-31	-17.5	59.9436	-2.98	0.170286	COL6A6	collagen type VI alpha 6 chain
206316_s_at	1.75e-28	6.78e-31	17.5	59.884	1.56	0.0891429	KNTC1	kinetochore associated 1
205326_at	1.76e-28	6.84e-31	-17.5	59.8755	-2.49	0.142286	RAMP3	receptor (G protein-coupled) activity modifying protein 3
212680_x_at	1.79e-28	7.02e-31	17.5	59.849	1.49	0.0851429	PPP1R14B	protein phosphatase 1 regulatory inhibitor subunit 14B
211762_s_at	1.86e-28	7.3e-31	17.5	59.8105	1.99	0.113714	KPNA2	karyopherin subunit alpha 2
219999_at	1.86e-28	7.37e-31	-17.5	59.8013	-1.24	0.0708571	MAN2A2	mannosidase alpha class 2A member 2
205935_at	1.99e-28	7.89e-31	-17.5	59.7333	-2.69	0.153714	FOXF1	forkhead box F1
204396_s_at	2.05e-28	8.19e-31	-17.4	59.6965	-2.34	0.134483	GRK5	G protein-coupled receptor kinase 5
201930_at	2.07e-28	8.29e-31	17.4	59.6837	1.53	0.087931	MCM6	minichromosome maintenance complex component 6
219909_at	2.45e-28	9.86e-31	-17.4	59.5121	-2.48	0.142529	MMP28	matrix metallopeptidase 28
204579_at	2.56e-28	1.04e-30	-17.4	59.4634	-2.23	0.128161	FGFR4	fibroblast growth factor receptor 4
218257_s_at	2.68e-28	1.09e-30	17.4	59.4139	1.43	0.0821839	UGGT1	UDP-glucose glycoprotein glucosyltransferase 1
218782_s_at	2.75e-28	1.12e-30	17.4	59.3822	2.56	0.147126	ATAD2	ATPase family, AAA domain containing 2
226380_at	2.91e-28	1.19e-30	-17.4	59.3234	-2.74	0.157471	PTPN21	protein tyrosine phosphatase, non-receptor type 21
203799_at	2.99e-28	1.23e-30	-17.3	59.2906	-2.48	0.143353	LY75-CD302///CD302///LY75	LY75-CD302 readthrough///CD302 molecule///lymphocyte antigen 75
213103_at	3.25e-28	1.34e-30	-17.3	59.2061	-2.05	0.118497	STARD13	StAR related lipid transfer domain containing 13
210051_at	3.37e-28	1.4e-30	-17.3	59.1649	-1.23	0.0710983	RAPGEF3	Rap guanine nucleotide exchange factor 3
203046_s_at	3.39e-28	1.42e-30	17.3	59.1527	2.03	0.117341	TIMELESS	timeless circadian clock
223381_at	3.51e-28	1.47e-30	17.3	59.1155	2.83	0.163584	NUF2	NUF2, NDC80 kinetochore complex component
212097_at	3.67e-28	1.54e-30	-17.3	59.0675	-2.74	0.158382	CAV1	caveolin 1
205394_at	3.7e-28	1.56e-30	17.3	59.0533	2.47	0.142775	CHEK1	checkpoint kinase 1
235849_at	3.91e-28	1.66e-30	-17.3	58.9962	-3.2	0.184971	SCARA5	scavenger receptor class A member 5
214091_s_at	4.02e-28	1.71e-30	-17.3	58.9628	-3.07	0.177457	GPX3	glutathione peroxidase 3
209186_at	4.92e-28	2.1e-30	17.2	58.7588	1.7	0.0988372	ATP2A2	ATPase sarcoplasmic/endoplasmic reticulum Ca2+ transporting 2
210944_s_at	5.05e-28	2.17e-30	-17.2	58.7276	-2.73	0.158721	CAPN3	calpain 3
214505_s_at	5.42e-28	2.34e-30	-17.2	58.6541	-3.18	0.184884	FHL1	four and a half LIM domains 1
201710_at	5.47e-28	2.37e-30	17.2	58.6402	1.89	0.109884	MYBL2	MYB proto-oncogene like 2
203065_s_at	5.76e-28	2.51e-30	-17.2	58.5845	-2.82	0.163953	CAV1	caveolin 1
214687_x_at	6.28e-28	2.75e-30	17.1	58.4946	0.955	0.055848	ALDOA	aldolase, fructose-bisphosphate A
229452_at	6.37e-28	2.8e-30	-17.1	58.4762	-1.61	0.094152	TMEM88	transmembrane protein 88
210066_s_at	6.6e-28	2.91e-30	-17.1	58.4369	-3.34	0.195322	AQP4	aquaporin 4
204348_s_at	6.68e-28	2.96e-30	17.1	58.4205	3.04	0.177778	LOC100507855///AK4	adenylate kinase 4, mitochondrial-like///adenylate kinase 4
240189_at	6.7e-28	2.98e-30	-17.1	58.4133	-1.65	0.0964912	ACOXL	acyl-CoA oxidase-like
202094_at	6.72e-28	3e-30	17.1	58.4064	2.69	0.15731	BIRC5	baculoviral IAP repeat containing 5
219213_at	6.79e-28	3.04e-30	-17.1	58.393	-2.52	0.147368	JAM2	junctional adhesion molecule 2
220150_s_at	8.95e-28	4.03e-30	-17.1	58.114	-1.82	0.106433	FAM184A	family with sequence similarity 184 member A
203145_at	9.36e-28	4.23e-30	17	58.066	2.48	0.145882	SPAG5	sperm associated antigen 5
226101_at	9.62e-28	4.36e-30	-17	58.0344	-2.15	0.126471	PRKCE	protein kinase C epsilon
221520_s_at	9.74e-28	4.44e-30	17	58.0178	2.28	0.134118	CDCA8	cell division cycle associated 8
235427_at	1.01e-27	4.62e-30	-17	57.9784	-2.3	0.135294	CFLAR	CASP8 and FADD like apoptosis regulator
227131_at	1.03e-27	4.72e-30	-17	57.9572	-1.19	0.07	MAP3K3	mitogen-activated protein kinase kinase kinase 3
213007_at	1.08e-27	4.97e-30	17	57.9049	2.69	0.158235	FANCI	Fanconi anemia complementation group I
228268_at	1.08e-27	4.98e-30	-17	57.9038	-3.64	0.214118	FMO2	flavin containing monooxygenase 2
222077_s_at	1.16e-27	5.38e-30	17	57.8265	2.05	0.120588	RACGAP1	Rac GTPase activating protein 1
206208_at	1.28e-27	5.98e-30	-17	57.7206	-2.91	0.171176	CA4	carbonic anhydrase 4
241722_x_at	1.3e-27	6.08e-30	-17	57.7041	-3.38	0.198824
226985_at	1.37e-27	6.45e-30	-16.9	57.6457	-2.08	0.123077	FGD5	FYVE, RhoGEF and PH domain containing 5
222533_at	1.4e-27	6.6e-30	-16.9	57.6229	-1.35	0.0798817	CRBN	cereblon
227148_at	1.42e-27	6.72e-30	-16.9	57.6055	-2.89	0.171006	PLEKHH2	pleckstrin homology, MyTH4 and FERM domain containing H2
205414_s_at	1.45e-27	6.89e-30	-16.9	57.5811	-2.08	0.123077	ARHGAP44	Rho GTPase activating protein 44
208438_s_at	1.46e-27	6.98e-30	-16.9	57.5678	-2.62	0.15503	FGR	FGR proto-oncogene, Src family tyrosine kinase
205866_at	1.46e-27	6.99e-30	-16.9	57.5664	-4.34	0.256805	FCN3	ficolin 3
211519_s_at	1.54e-27	7.4e-30	16.9	57.509	2.29	0.135503	KIF2C	kinesin family member 2C
206488_s_at	1.65e-27	7.95e-30	-16.9	57.4381	-3.5	0.207101	CD36	CD36 molecule
219440_at	1.71e-27	8.3e-30	-16.9	57.3951	-2.37	0.140237	RAI2	retinoic acid induced 2
201539_s_at	1.81e-27	8.83e-30	-16.9	57.3343	-3.08	0.182249	FHL1	four and a half LIM domains 1
202674_s_at	1.88e-27	9.21e-30	-16.9	57.2923	-2.35	0.139053	LMO7	LIM domain 7
214437_s_at	1.88e-27	9.21e-30	16.9	57.2919	2.1	0.12426	SHMT2	serine hydroxymethyltransferase 2
205952_at	1.98e-27	9.73e-30	-16.8	57.2375	-3.36	0.2	KCNK3	potassium two pore domain channel subfamily K member 3
211726_s_at	2.26e-27	1.12e-29	-16.8	57.0994	-3.67	0.218452	FMO2	flavin containing monooxygenase 2
218960_at	2.34e-27	1.16e-29	16.8	57.0588	4.05	0.241071	TMPRSS4	transmembrane protease, serine 4
221861_at	2.34e-27	1.17e-29	-16.8	57.0573	-1.8	0.107143	ARRB1	arrestin beta 1
226028_at	2.4e-27	1.2e-29	-16.8	57.0311	-2.8	0.166667	ROBO4	roundabout guidance receptor 4
226056_at	2.47e-27	1.24e-29	-16.8	56.9994	-1.96	0.116667	ARHGAP31	Rho GTPase activating protein 31
210550_s_at	2.56e-27	1.29e-29	-16.8	56.9577	-2.21	0.131548	RASGRF1	Ras protein specific guanine nucleotide releasing factor 1
204033_at	2.65e-27	1.34e-29	16.8	56.9214	3.1	0.184524	TRIP13	thyroid hormone receptor interactor 13
228770_at	2.75e-27	1.39e-29	-16.8	56.8816	-2.02	0.120238	GPR146	G protein-coupled receptor 146
219978_s_at	2.75e-27	1.4e-29	16.8	56.877	2.86	0.170238	NUSAP1	nucleolar and spindle associated protein 1
227826_s_at	2.78e-27	1.42e-29	-16.7	56.8617	-2.76	0.165269	SORBS2	sorbin and SH3 domain containing 2
225078_at	2.79e-27	1.43e-29	-16.7	56.8569	-2.46	0.147305	EMP2	epithelial membrane protein 2
210762_s_at	2.79e-27	1.44e-29	-16.7	56.848	-2.87	0.171856	DLC1	DLC1 Rho GTPase activating protein
200966_x_at	2.79e-27	1.44e-29	16.7	56.8473	1	0.0598802	ALDOA	aldolase, fructose-bisphosphate A
49452_at	2.91e-27	1.51e-29	-16.7	56.8024	-2.15	0.128743	ACACB	acetyl-CoA carboxylase beta
229538_s_at	2.94e-27	1.53e-29	16.7	56.7886	1.59	0.0952096	IQGAP3	IQ motif containing GTPase activating protein 3
222416_at	3.08e-27	1.61e-29	16.7	56.7392	1.52	0.091018	ALDH18A1	aldehyde dehydrogenase 18 family member A1
230305_at	3.11e-27	1.63e-29	-16.7	56.7269	-1.54	0.0922156	DNAJC15	DnaJ heat shock protein family (Hsp40) member C15
201432_at	3.2e-27	1.68e-29	-16.7	56.6962	-1.73	0.103593	CAT	catalase
234996_at	3.58e-27	1.88e-29	-16.7	56.5808	-2.17	0.12994	CALCRL	calcitonin receptor like receptor
222571_at	3.68e-27	1.94e-29	-16.7	56.5494	-1.14	0.0682635	ST6GALNAC6	ST6 N-acetylgalactosaminide alpha-2,6-sialyltransferase 6
209464_at	3.86e-27	2.05e-29	16.7	56.4992	2.63	0.157485	AURKB	aurora kinase B
202589_at	4.16e-27	2.21e-29	16.6	56.4213	2.49	0.15	TYMS	thymidylate synthetase
204343_at	4.25e-27	2.27e-29	-16.6	56.3947	-2.58	0.155422	ABCA3	ATP binding cassette subfamily A member 3
214696_at	4.42e-27	2.37e-29	-16.6	56.3534	-2.56	0.154217	MIR22///MIR22HG	microRNA 22///MIR22 host gene
215918_s_at	4.51e-27	2.42e-29	-16.6	56.3301	-2.49	0.15	SPTBN1	spectrin beta, non-erythrocytic 1
226018_at	4.54e-27	2.45e-29	-16.6	56.3207	-1.98	0.119277	MTURN	maturin, neural progenitor differentiation regulator homolog (Xenopus)
235666_at	4.55e-27	2.46e-29	-16.6	56.3142	-2.86	0.172289	ITGA8	integrin subunit alpha 8
223816_at	4.58e-27	2.49e-29	-16.6	56.3054	-2.73	0.164458	SLC46A2	solute carrier family 46 member 2
229839_at	4.84e-27	2.64e-29	-16.6	56.2473	-3.24	0.195181	SCARA5	scavenger receptor class A member 5
222843_at	4.87e-27	2.66e-29	16.6	56.2372	2.07	0.124699	FIGNL1	fidgetin like 1
226673_at	4.97e-27	2.73e-29	-16.6	56.213	-1.79	0.107831	SH2D3C	SH2 domain containing 3C
1556037_s_at	5.26e-27	2.89e-29	-16.6	56.1541	-2.86	0.172289	HHIP	hedgehog interacting protein
200999_s_at	5.36e-27	2.96e-29	16.6	56.1309	1.51	0.0909639	CKAP4	cytoskeleton associated protein 4
226777_at	5.5e-27	3.05e-29	16.6	56.1021	3.41	0.205422	ADAM12	ADAM metallopeptidase domain 12
221591_s_at	5.8e-27	3.23e-29	16.5	56.0463	1.63	0.0987879	FAM64A	family with sequence similarity 64 member A
225604_s_at	6.17e-27	3.44e-29	-16.5	55.9824	-2.4	0.145455	GLIPR2	GLI pathogenesis related 2
225369_at	6.2e-27	3.48e-29	-16.5	55.9717	-2.25	0.136364	ESAM	endothelial cell adhesion molecule
223492_s_at	6.2e-27	3.48e-29	-16.5	55.9703	-2.33	0.141212	LRRFIP1	LRR binding FLII interacting protein 1
208693_s_at	6.2e-27	3.49e-29	16.5	55.9677	1.23	0.0745455	GARS	glycyl-tRNA synthetase
228548_at	6.64e-27	3.75e-29	-16.5	55.8959	-1.85	0.112121	RAP1A	RAP1A, member of RAS oncogene family
204683_at	6.96e-27	3.95e-29	-16.5	55.8458	-2.07	0.125455	ICAM2	intercellular adhesion molecule 2
203744_at	7.62e-27	4.33e-29	16.5	55.7531	2.81	0.170303	HMGB3	high mobility group box 3
229309_at	8.18e-27	4.67e-29	-16.5	55.6788	-3.75	0.227273	ADRB1	adrenoceptor beta 1
227983_at	8.46e-27	4.84e-29	-16.5	55.6421	-1.28	0.0775758	RILPL2	Rab interacting lysosomal protein like 2
236641_at	8.85e-27	5.08e-29	16.4	55.5944	2.21	0.134756	KIF14	kinesin family member 14
225766_s_at	9.18e-27	5.3e-29	16.4	55.552	1.63	0.0993902	TNPO1	transportin 1
226456_at	9.18e-27	5.31e-29	16.4	55.5515	2.7	0.164634	RMI2	RecQ mediated genome instability 2
210298_x_at	9.92e-27	5.75e-29	-16.4	55.4717	-3.07	0.187195	FHL1	four and a half LIM domains 1
204653_at	1.01e-26	5.85e-29	16.4	55.4555	3.63	0.221341	TFAP2A	transcription factor AP-2 alpha
201348_at	1.01e-26	5.9e-29	-16.4	55.4462	-3	0.182927	GPX3	glutathione peroxidase 3
235108_at	1.03e-26	6.02e-29	-16.4	55.4269	-2.57	0.156707	KCNK3	potassium two pore domain channel subfamily K member 3
43511_s_at	1.03e-26	6.08e-29	-16.4	55.4165	-2.18	0.132927	ARRB1	arrestin beta 1
204023_at	1.03e-26	6.09e-29	16.4	55.4145	2.65	0.161585	RFC4	replication factor C subunit 4
205382_s_at	1.07e-26	6.33e-29	-16.4	55.3771	-3.03	0.184756	CFD	complement factor D
219165_at	1.12e-26	6.62e-29	-16.4	55.3322	-1.82	0.110976	PDLIM2	PDZ and LIM domain 2
1554696_s_at	1.13e-26	6.74e-29	16.4	55.3136	2.37	0.144512	TYMS	thymidylate synthetase
227408_s_at	1.16e-26	6.91e-29	-16.4	55.2895	-1.89	0.115244	SNX25	sorting nexin 25
225687_at	1.19e-26	7.13e-29	16.4	55.2575	3.67	0.22378	FAM83D	family with sequence similarity 83 member D
208982_at	1.23e-26	7.39e-29	-16.3	55.2226	-2.13	0.130675	PECAM1	platelet and endothelial cell adhesion molecule 1
214475_x_at	1.26e-26	7.6e-29	-16.3	55.1948	-1.84	0.112883	CAPN3	calpain 3
209267_s_at	1.27e-26	7.68e-29	-16.3	55.184	-2.88	0.176687	SLC39A8	solute carrier family 39 member 8
200606_at	1.28e-26	7.77e-29	16.3	55.1723	3.8	0.233129	DSP	desmoplakin
203554_x_at	1.38e-26	8.4e-29	16.3	55.0956	2.49	0.152761	PTTG1	pituitary tumor-transforming 1
220006_at	1.4e-26	8.55e-29	-16.3	55.0779	-1.31	0.0803681	EFCC1	EF-hand and coiled-coil domain containing 1
214369_s_at	1.42e-26	8.68e-29	-16.3	55.0628	-1.57	0.096319	RASGRP2	RAS guanyl releasing protein 2
222304_x_at	1.46e-26	8.97e-29	-16.3	55.0301	-1.94	0.119018	OR7E47P	olfactory receptor family 7 subfamily E member 47 pseudogene
218775_s_at	1.5e-26	9.23e-29	-16.3	55.0015	-2.55	0.156442	WWC2///CLDN22	WW and C2 domain containing 2///claudin 22
204153_s_at	1.5e-26	9.28e-29	-16.3	54.9965	-2.06	0.12638	MFNG	MFNG O-fucosylpeptide 3-beta-N-acetylglucosaminyltransferase
212494_at	1.54e-26	9.5e-29	-16.3	54.9725	-2	0.122699	TNS2	tensin 2
224207_x_at	1.55e-26	9.61e-29	-16.3	54.9612	-1.18	0.0723926	MMP28	matrix metallopeptidase 28
223623_at	1.61e-26	9.99e-29	-16.3	54.9227	-3.7	0.226994	C2orf40	chromosome 2 open reading frame 40
218663_at	1.67e-26	1.04e-28	16.3	54.8832	2.46	0.15092	NCAPG	non-SMC condensin I complex subunit G
1555801_s_at	1.7e-26	1.06e-28	-16.3	54.8635	-3.43	0.210429	ZNF385B	zinc finger protein 385B
200700_s_at	1.75e-26	1.1e-28	16.3	54.8277	1.43	0.0877301	KDELR2	KDEL endoplasmic reticulum protein retention receptor 2
238061_at	1.81e-26	1.14e-28	-16.2	54.7944	-1.53	0.0944444	LGI3	leucine rich repeat LGI family member 3
228875_at	1.99e-26	1.25e-28	-16.2	54.6966	-2.59	0.159877	FAM162B	family with sequence similarity 162 member B
206726_at	2.02e-26	1.28e-28	-16.2	54.6757	-2.63	0.162346	HPGDS	hematopoietic prostaglandin D synthase
49111_at	2.08e-26	1.32e-28	-16.2	54.6471	-1.93	0.119136	ARRB1	arrestin beta 1
1557353_at	2.09e-26	1.33e-28	-16.2	54.6376	-1.42	0.0876543
225765_at	2.15e-26	1.37e-28	16.2	54.6057	1.79	0.110494	TNPO1	transportin 1
203548_s_at	2.15e-26	1.38e-28	-16.2	54.6042	-3.69	0.227778	LPL	lipoprotein lipase
222646_s_at	2.39e-26	1.53e-28	16.2	54.4959	2.66	0.164198	ERO1A	endoplasmic reticulum oxidoreductase 1 alpha
210776_x_at	2.51e-26	1.62e-28	16.2	54.444	1.17	0.0722222	TCF3	transcription factor 3
203432_at	2.51e-26	1.62e-28	16.2	54.4425	1.8	0.111111	TMPO	thymopoietin
60474_at	2.64e-26	1.71e-28	16.1	54.39	3.04	0.18882	FERMT1	fermitin family member 1
203323_at	2.69e-26	1.75e-28	-16.1	54.3662	-2.71	0.168323	CAV2	caveolin 2
215059_at	2.95e-26	1.92e-28	-16.1	54.2736	-3.14	0.195031
217232_x_at	3.07e-26	2e-28	-16.1	54.2308	-3.43	0.213043	HBB	hemoglobin subunit beta
228540_at	3.09e-26	2.02e-28	-16.1	54.2218	-1.22	0.0757764	QKI	QKI, KH domain containing RNA binding
238909_at	3.12e-26	2.05e-28	-16.1	54.2097	-3.02	0.187578	S100A10	S100 calcium binding protein A10
215039_at	3.36e-26	2.21e-28	-16.1	54.1335	-2.08	0.129193	LINC01140	long intergenic non-protein coding RNA 1140
213226_at	3.42e-26	2.26e-28	16.1	54.112	2.36	0.146584	CCNA2	cyclin A2
212695_at	3.49e-26	2.31e-28	-16.1	54.09	-1.36	0.084472	CRY2	cryptochrome circadian clock 2
226244_at	3.61e-26	2.39e-28	-16.1	54.0539	-2.18	0.135404	CLEC14A	C-type lectin domain family 14 member A
222036_s_at	3.61e-26	2.4e-28	16.1	54.0509	2.17	0.134783	MCM4	minichromosome maintenance complex component 4
212115_at	3.62e-26	2.42e-28	16.1	54.0439	1.34	0.0832298	HN1L	hematological and neurological expressed 1 like
227198_at	3.73e-26	2.5e-28	-16.1	54.0116	-3.25	0.201863	AFF3	AF4/FMR2 family member 3
228174_at	3.9e-26	2.61e-28	-16	53.9661	-1.75	0.109375	SCAI	suppressor of cancer cell invasion
201535_at	3.94e-26	2.65e-28	-16	53.9521	-1.66	0.10375	UBL3	ubiquitin like 3
227372_s_at	4.14e-26	2.79e-28	16	53.9004	2.05	0.128125	BAIAP2L1	BAI1 associated protein 2 like 1
238151_at	4.14e-26	2.8e-28	-16	53.8963	-1.65	0.103125
242868_at	4.19e-26	2.84e-28	-16	53.8827	-2.73	0.170625
209434_s_at	4.2e-26	2.86e-28	16	53.8767	1.98	0.12375	PPAT	phosphoribosyl pyrophosphate amidotransferase
230595_at	4.21e-26	2.87e-28	-16	53.8736	-1.6	0.1	PGM5-AS1	PGM5 antisense RNA 1
212111_at	4.49e-26	3.07e-28	-16	53.8069	-1.31	0.081875	STX12	syntaxin 12
216548_x_at	4.86e-26	3.33e-28	16	53.7256	2.24	0.14	HMGB3P1	high mobility group box 3 pseudogene 1
241560_at	5.13e-26	3.52e-28	-16	53.6692	-2.66	0.16625
231896_s_at	5.23e-26	3.61e-28	16	53.6457	0.876	0.05475	DENR	density regulated re-initiation and release factor
213620_s_at	5.43e-26	3.75e-28	-16	53.6067	-2.13	0.133125	ICAM2	intercellular adhesion molecule 2
201548_s_at	5.7e-26	3.95e-28	16	53.5552	1.55	0.096875	KDM5B	lysine demethylase 5B
218834_s_at	5.8e-26	4.03e-28	15.9	53.5356	1.72	0.108176	TMEM132A	transmembrane protein 132A
202240_at	5.81e-26	4.05e-28	15.9	53.5314	1.84	0.115723	PLK1	polo like kinase 1
201231_s_at	5.88e-26	4.11e-28	15.9	53.5167	1.23	0.0773585	ENO1	enolase 1
205003_at	6.52e-26	4.57e-28	-15.9	53.4117	-2.2	0.138365	DOCK4	dedicator of cytokinesis 4
239273_s_at	6.58e-26	4.62e-28	-15.9	53.3998	-2.46	0.154717	MMP28	matrix metallopeptidase 28
209763_at	6.63e-26	4.67e-28	-15.9	53.3904	-3.99	0.250943	CHRDL1	chordin like 1
1555497_a_at	6.71e-26	4.74e-28	-15.9	53.3755	-4.1	0.257862	CYP4B1	cytochrome P450 family 4 subfamily B member 1
206550_s_at	6.79e-26	4.81e-28	15.9	53.3606	1.95	0.122642	NUP155	nucleoporin 155
218883_s_at	6.99e-26	4.96e-28	15.9	53.3296	2.76	0.173585	CENPU	centromere protein U
212141_at	7e-26	4.98e-28	15.9	53.326	2.48	0.155975	MCM4	minichromosome maintenance complex component 4
236154_at	7.46e-26	5.32e-28	-15.9	53.2593	-1.51	0.0949686	QKI	QKI, KH domain containing RNA binding
218142_s_at	7.68e-26	5.49e-28	-15.9	53.2281	-1.25	0.0786164	CRBN	cereblon
215147_at	8.38e-26	6.01e-28	-15.9	53.1392	-1.14	0.0716981
221436_s_at	8.5e-26	6.11e-28	15.8	53.1226	2.26	0.143038	CDCA3	cell division cycle associated 3
224352_s_at	8.53e-26	6.14e-28	-15.8	53.1166	-1.82	0.11519	CFL2	cofilin 2
219059_s_at	8.75e-26	6.32e-28	-15.8	53.0878	-2.94	0.186076	LYVE1	lymphatic vessel endothelial hyaluronan receptor 1
212450_at	8.8e-26	6.38e-28	-15.8	53.0796	-1.91	0.120886	SECISBP2L	SECIS binding protein 2 like
229019_at	9.27e-26	6.73e-28	-15.8	53.0261	-3.28	0.207595	ZNF385B	zinc finger protein 385B
212071_s_at	9.9e-26	7.2e-28	-15.8	52.9583	-1.46	0.0924051	SPTBN1	spectrin beta, non-erythrocytic 1
217546_at	1.02e-25	7.41e-28	-15.8	52.93	-4.94	0.312658	MT1M	metallothionein 1M
215184_at	1.03e-25	7.53e-28	-15.8	52.9146	-2.03	0.128481	DAPK2	death associated protein kinase 2
205632_s_at	1.03e-25	7.57e-28	-15.8	52.9095	-2.89	0.182911	PIP5K1B	phosphatidylinositol-4-phosphate 5-kinase type 1 beta
227753_at	1.05e-25	7.73e-28	-15.8	52.8888	-2.42	0.153165	TMEM139	transmembrane protein 139
209529_at	1.05e-25	7.74e-28	15.8	52.8872	2.67	0.168987	PLPP2	phospholipid phosphatase 2
217901_at	1.07e-25	7.88e-28	15.8	52.869	2.2	0.139241	DSG2	desmoglein 2
229620_at	1.12e-25	8.3e-28	-15.8	52.8178	-1.68	0.106329	SEPP1	selenoprotein P, plasma, 1
229584_at	1.12e-25	8.3e-28	-15.8	52.8169	-4.01	0.253797	LRRK2	leucine rich repeat kinase 2
230645_at	1.14e-25	8.47e-28	-15.8	52.7977	-2.63	0.166456	FRMD3	FERM domain containing 3
205339_at	1.17e-25	8.72e-28	15.8	52.7688	2.07	0.131013	STIL	SCL/TAL1 interrupting locus
202487_s_at	1.19e-25	8.88e-28	15.8	52.7501	1.2	0.0759494	H2AFV	H2A histone family member V
217414_x_at	1.19e-25	8.89e-28	-15.8	52.7487	-3.29	0.208228	HBA2///HBA1	hemoglobin subunit alpha 2///hemoglobin subunit alpha 1
211699_x_at	1.2e-25	9e-28	-15.8	52.7365	-3.47	0.21962	HBA2///HBA1	hemoglobin subunit alpha 2///hemoglobin subunit alpha 1
204018_x_at	1.21e-25	9.08e-28	-15.8	52.7279	-3.24	0.205063	HBA2///HBA1	hemoglobin subunit alpha 2///hemoglobin subunit alpha 1
224861_at	1.21e-25	9.12e-28	-15.8	52.7237	-1.72	0.108861	GNAQ	G protein subunit alpha q
209116_x_at	1.25e-25	9.49e-28	-15.7	52.6847	-3.55	0.226115	HBB	hemoglobin subunit beta
235044_at	1.31e-25	9.96e-28	-15.7	52.636	-2.43	0.154777	CYYR1	cysteine and tyrosine rich 1
230560_at	1.38e-25	1.05e-27	-15.7	52.5839	-3.63	0.23121	STXBP6	syntaxin binding protein 6
212353_at	1.39e-25	1.06e-27	15.7	52.5731	3.66	0.233121	SULF1	sulfatase 1
204154_at	1.39e-25	1.06e-27	-15.7	52.5721	-2.77	0.176433	CDO1	cysteine dioxygenase type 1
217755_at	1.41e-25	1.08e-27	15.7	52.5586	1.8	0.11465	HN1	hematological and neurological expressed 1
230800_at	1.62e-25	1.25e-27	-15.7	52.4122	-1.41	0.0898089	ADCY4	adenylate cyclase 4
222740_at	1.68e-25	1.29e-27	15.7	52.3789	2.49	0.158599	ATAD2	ATPase family, AAA domain containing 2
210115_at	1.71e-25	1.32e-27	15.7	52.3555	2.51	0.159873	RPL39L	ribosomal protein L39 like
212112_s_at	1.77e-25	1.37e-27	-15.7	52.3195	-1.1	0.0700637	STX12	syntaxin 12
223126_s_at	1.77e-25	1.37e-27	-15.7	52.3173	-1.51	0.0961783	C1orf21	chromosome 1 open reading frame 21
203980_at	1.79e-25	1.39e-27	-15.7	52.3031	-5.03	0.320382	FABP4	fatty acid binding protein 4
220003_at	1.89e-25	1.47e-27	-15.6	52.2461	-2.46	0.157692	LRRC36	leucine rich repeat containing 36
219993_at	1.93e-25	1.51e-27	-15.6	52.2246	-2.66	0.170513	SOX17	SRY-box 17
227827_at	1.96e-25	1.54e-27	-15.6	52.2057	-2.49	0.159615	SORBS2	sorbin and SH3 domain containing 2
241789_at	2.01e-25	1.58e-27	-15.6	52.1782	-1.79	0.114744	RBMS3	RNA binding motif single stranded interacting protein 3
225943_at	2.02e-25	1.59e-27	15.6	52.1709	1.49	0.0955128	NLN	neurolysin
212949_at	2.04e-25	1.61e-27	15.6	52.1574	2.27	0.145513	NCAPH	non-SMC condensin I complex subunit H
204126_s_at	2.08e-25	1.64e-27	15.6	52.1395	2.63	0.16859	CDC45	cell division cycle 45
207668_x_at	2.11e-25	1.67e-27	15.6	52.1235	1.33	0.0852564	PDIA6	protein disulfide isomerase family A member 6
218796_at	2.14e-25	1.7e-27	15.6	52.1032	3.3	0.211538	FERMT1	fermitin family member 1
37512_at	2.17e-25	1.73e-27	-15.6	52.0881	-3.39	0.217308	HSD17B6	hydroxysteroid 17-beta dehydrogenase 6
211890_x_at	2.3e-25	1.83e-27	-15.6	52.0285	-1.61	0.103205	CAPN3	calpain 3
244455_at	2.33e-25	1.86e-27	-15.6	52.0154	-2.58	0.165385	KCNT2	potassium sodium-activated channel subfamily T member 2
1552398_a_at	2.38e-25	1.9e-27	-15.6	51.9922	-1.89	0.121154	CLEC12A	C-type lectin domain family 12 member A
242931_at	2.38e-25	1.91e-27	-15.6	51.9879	-2.63	0.16859
228890_at	2.41e-25	1.94e-27	-15.6	51.9741	-2.48	0.158974	ATOH8	atonal bHLH transcription factor 8
204709_s_at	2.65e-25	2.14e-27	15.6	51.8753	2.72	0.174359	KIF23	kinesin family member 23
232404_at	2.67e-25	2.16e-27	-15.6	51.8684	-1.4	0.0897436	SHROOM4	shroom family member 4
1560879_a_at	2.75e-25	2.23e-27	-15.5	51.8358	-1.26	0.0812903	SYT15	synaptotagmin 15
228410_at	2.75e-25	2.23e-27	-15.5	51.8343	-1.3	0.083871	GAB3	GRB2 associated binding protein 3
204570_at	2.82e-25	2.3e-27	-15.5	51.8059	-2.12	0.136774	COX7A1	cytochrome c oxidase subunit 7A1
213237_at	2.83e-25	2.31e-27	15.5	51.8012	1.57	0.10129	KNOP1	lysine rich nucleolar protein 1
227448_at	2.84e-25	2.32e-27	-15.5	51.7937	-1.76	0.113548	ARGLU1	arginine and glutamate rich 1
209458_x_at	2.93e-25	2.4e-27	-15.5	51.7612	-3.31	0.213548	HBA2///HBA1	hemoglobin subunit alpha 2///hemoglobin subunit alpha 1
212344_at	3.4e-25	2.79e-27	15.5	51.6105	3.46	0.223226	SULF1	sulfatase 1
243917_at	3.58e-25	2.95e-27	-15.5	51.5577	-1.08	0.0696774	CLIC5	chloride intracellular channel 5
210334_x_at	3.61e-25	2.98e-27	15.5	51.5461	2.31	0.149032	BIRC5	baculoviral IAP repeat containing 5
236065_at	3.65e-25	3.02e-27	-15.5	51.5325	-2.92	0.188387
200878_at	3.7e-25	3.07e-27	-15.5	51.5175	-2	0.129032	EPAS1	endothelial PAS domain protein 1
203087_s_at	3.72e-25	3.09e-27	15.5	51.5098	1.73	0.111613	KIF2A	kinesin family member 2A
238075_at	3.83e-25	3.19e-27	15.5	51.4792	1.71	0.110323	CHEK1	checkpoint kinase 1
202148_s_at	4.01e-25	3.35e-27	15.4	51.4309	1.82	0.118182	PYCR1	pyrroline-5-carboxylate reductase 1
208639_x_at	4.12e-25	3.44e-27	15.4	51.4021	1.33	0.0863636	PDIA6	protein disulfide isomerase family A member 6
215380_s_at	4.33e-25	3.63e-27	15.4	51.35	1.54	0.1	GGCT	gamma-glutamylcyclotransferase
219493_at	4.41e-25	3.7e-27	15.4	51.3309	1.87	0.121429	SHCBP1	SHC binding and spindle associated 1
212354_at	4.68e-25	3.94e-27	15.4	51.2685	3.41	0.221429	SULF1	sulfatase 1
204215_at	4.71e-25	3.97e-27	-15.4	51.2611	-1.64	0.106494	TMEM243	transmembrane protein 243
211696_x_at	4.75e-25	4.01e-27	-15.4	51.2508	-3.17	0.205844	HBB	hemoglobin subunit beta
205393_s_at	4.83e-25	4.09e-27	15.4	51.2321	2.13	0.138312	CHEK1	checkpoint kinase 1
204603_at	4.95e-25	4.2e-27	15.4	51.2039	2.1	0.136364	EXO1	exonuclease 1
239283_at	5.01e-25	4.26e-27	-15.4	51.1908	-1.28	0.0831169	TMED5	transmembrane p24 trafficking protein 5
202334_s_at	5.17e-25	4.41e-27	-15.4	51.1573	-0.988	0.0641558	UBE2B	ubiquitin conjugating enzyme E2 B
226974_at	5.29e-25	4.53e-27	-15.4	51.1295	-2.6	0.168831	NEDD4L	neural precursor cell expressed, developmentally down-regulated 4-like, E3 ubiquitin protein ligase
205982_x_at	5.29e-25	4.53e-27	-15.4	51.1294	-6.53	0.424026	SFTPC	surfactant protein C
218711_s_at	5.54e-25	4.75e-27	-15.4	51.0816	-3.03	0.196753	SDPR	serum deprivation response
219306_at	5.78e-25	4.97e-27	15.4	51.0376	2.16	0.14026	KIF15	kinesin family member 15
218662_s_at	5.89e-25	5.07e-27	15.4	51.0167	2.29	0.148701	NCAPG	non-SMC condensin I complex subunit G
203549_s_at	6.15e-25	5.31e-27	-15.3	50.9722	-3.37	0.220261	LPL	lipoprotein lipase
218087_s_at	6.48e-25	5.6e-27	-15.3	50.9181	-2.65	0.173203	SORBS1	sorbin and SH3 domain containing 1
228042_at	6.53e-25	5.66e-27	-15.3	50.9072	-1.31	0.0856209	ADPRH	ADP-ribosylarginine hydrolase
237466_s_at	6.71e-25	5.83e-27	-15.3	50.8789	-2.75	0.179739	HHIP	hedgehog interacting protein
216504_s_at	6.89e-25	6e-27	-15.3	50.8506	-2.11	0.137908	SLC39A8	solute carrier family 39 member 8
221272_s_at	6.99e-25	6.1e-27	-15.3	50.8339	-1.53	0.1	C1orf21	chromosome 1 open reading frame 21
1556579_s_at	7.14e-25	6.24e-27	-15.3	50.8107	-2.48	0.162092	IGSF10	immunoglobulin superfamily member 10
204134_at	7.34e-25	6.43e-27	-15.3	50.7816	-1.81	0.118301	PDE2A	phosphodiesterase 2A
224358_s_at	7.76e-25	6.81e-27	-15.3	50.724	-2.66	0.173856	MS4A7	membrane spanning 4-domains A7
212322_at	7.89e-25	6.94e-27	15.3	50.7048	1.51	0.0986928	SGPL1	sphingosine-1-phosphate lyase 1
222453_at	8.07e-25	7.11e-27	-15.3	50.6805	-1.88	0.122876	CYBRD1	cytochrome b reductase 1
1560049_at	8.26e-25	7.3e-27	-15.3	50.6555	-2.22	0.145098
239919_at	8.27e-25	7.32e-27	-15.3	50.6523	-1.87	0.122222	TBX5-AS1	TBX5 antisense RNA 1
204675_at	8.7e-25	7.72e-27	15.3	50.5992	2.73	0.178431	SRD5A1	steroid 5 alpha-reductase 1
230135_at	8.83e-25	7.85e-27	-15.3	50.5832	-3.26	0.213072	HHIP	hedgehog interacting protein
201098_at	9.14e-25	8.14e-27	15.2	50.5466	1.04	0.0684211	COPB2	coatomer protein complex subunit beta 2
206283_s_at	9.42e-25	8.41e-27	-15.2	50.5146	-1.98	0.130263	TAL1	TAL bHLH transcription factor 1, erythroid differentiation factor
222848_at	9.61e-25	8.6e-27	15.2	50.4922	1.82	0.119737	CENPK	centromere protein K
230943_at	9.82e-25	8.8e-27	-15.2	50.4694	-2.31	0.151974	SOX17	SRY-box 17
212160_at	1.03e-24	9.23e-27	15.2	50.4212	1.32	0.0868421	XPOT	exportin for tRNA
208741_at	1.03e-24	9.28e-27	-15.2	50.4164	-1.32	0.0868421	SAP18	Sin3A associated protein 18
1553105_s_at	1.1e-24	9.9e-27	15.2	50.3521	2.8	0.184211	DSG2	desmoglein 2
1555800_at	1.13e-24	1.02e-26	-15.2	50.3177	-3.34	0.219737	ZNF385B	zinc finger protein 385B
211745_x_at	1.16e-24	1.05e-26	-15.2	50.2896	-3.19	0.209868	HBA2///HBA1	hemoglobin subunit alpha 2///hemoglobin subunit alpha 1
1555388_s_at	1.16e-24	1.06e-26	-15.2	50.2883	-1.78	0.117105	SNX25	sorting nexin 25
208981_at	1.17e-24	1.07e-26	-15.2	50.2763	-2.09	0.1375	PECAM1	platelet and endothelial cell adhesion molecule 1
209555_s_at	1.22e-24	1.11e-26	-15.2	50.2393	-3.37	0.221711	CD36	CD36 molecule
239262_at	1.25e-24	1.14e-26	-15.2	50.2123	-2.31	0.151974
203270_at	1.25e-24	1.14e-26	15.2	50.2106	1.31	0.0861842	DTYMK	deoxythymidylate kinase
239272_at	1.26e-24	1.16e-26	-15.2	50.1978	-2.41	0.158553	MMP28	matrix metallopeptidase 28
207574_s_at	1.36e-24	1.25e-26	-15.1	50.1208	-2.58	0.170861	GADD45B	growth arrest and DNA damage inducible beta
220351_at	1.36e-24	1.25e-26	-15.1	50.1195	-1.91	0.12649	ACKR4	atypical chemokine receptor 4
201897_s_at	1.38e-24	1.27e-26	15.1	50.1041	1.75	0.115894	CKS1B	CDC28 protein kinase regulatory subunit 1B
206868_at	1.4e-24	1.29e-26	-15.1	50.088	-1.38	0.0913907	STARD8	StAR related lipid transfer domain containing 8
204318_s_at	1.46e-24	1.35e-26	15.1	50.0435	2.57	0.170199	GTSE1	G2 and S-phase expressed 1
243172_at	1.55e-24	1.44e-26	-15.1	49.9797	-1.54	0.101987
43427_at	1.69e-24	1.57e-26	-15.1	49.8909	-1.8	0.119205	ACACB	acetyl-CoA carboxylase beta
233947_s_at	1.69e-24	1.57e-26	-15.1	49.8899	-2.19	0.145033	TBX5-AS1	TBX5 antisense RNA 1
222762_x_at	1.7e-24	1.59e-26	-15.1	49.8814	-1.54	0.101987	LIMD1	LIM domains containing 1
213706_at	1.77e-24	1.65e-26	-15.1	49.8422	-2.09	0.138411	GPD1	glycerol-3-phosphate dehydrogenase 1
38158_at	1.82e-24	1.7e-26	15.1	49.8129	1.72	0.113907	ESPL1	extra spindle pole bodies like 1, separase
226140_s_at	1.95e-24	1.83e-26	-15.1	49.7397	-1.4	0.0927152	OTUD1	OTU deubiquitinase 1
218115_at	2e-24	1.88e-26	15	49.714	1.76	0.117333	ASF1B	anti-silencing function 1B histone chaperone
202619_s_at	2.02e-24	1.9e-26	15	49.7017	2.5	0.166667	PLOD2	procollagen-lysine,2-oxoglutarate 5-dioxygenase 2
227103_s_at	2.03e-24	1.91e-26	15	49.6955	2.29	0.152667	ECE2	endothelin converting enzyme 2
201061_s_at	2.05e-24	1.94e-26	-15	49.6827	-1.31	0.0873333	STOM	stomatin
213811_x_at	2.15e-24	2.04e-26	15	49.6325	1.04	0.0693333	TCF3	transcription factor 3
219371_s_at	2.16e-24	2.05e-26	-15	49.6274	-2.49	0.166	KLF2	Kruppel like factor 2
207396_s_at	2.37e-24	2.26e-26	15	49.5326	1.4	0.0933333	ALG3	ALG3, alpha-1,3- mannosyltransferase
214265_at	2.4e-24	2.28e-26	-15	49.5204	-2.67	0.178	ITGA8	integrin subunit alpha 8
227947_at	2.49e-24	2.38e-26	-15	49.4785	-1.65	0.11	PHACTR2	phosphatase and actin regulator 2
232278_s_at	2.49e-24	2.38e-26	15	49.4784	2.34	0.156	DEPDC1	DEP domain containing 1
222073_at	2.5e-24	2.4e-26	-15	49.4723	-3.95	0.263333	COL4A3	collagen type IV alpha 3 chain
205792_at	2.94e-24	2.82e-26	-15	49.3087	-2.75	0.183333	WISP2	WNT1 inducible signaling pathway protein 2
225276_at	3.09e-24	2.98e-26	-14.9	49.2565	-1.06	0.0711409	GSPT1	G1 to S phase transition 1
219121_s_at	3.11e-24	3e-26	14.9	49.2493	2.29	0.153691	ESRP1	epithelial splicing regulatory protein 1
1553984_s_at	3.16e-24	3.05e-26	14.9	49.2307	1.35	0.090604	DTYMK	deoxythymidylate kinase
203380_x_at	3.17e-24	3.06e-26	-14.9	49.2278	-1.04	0.0697987	SRSF5	serine and arginine rich splicing factor 5
202620_s_at	3.33e-24	3.23e-26	14.9	49.176	2.4	0.161074	PLOD2	procollagen-lysine,2-oxoglutarate 5-dioxygenase 2
207857_at	3.37e-24	3.28e-26	-14.9	49.1611	-1.89	0.126846	LILRA2	leukocyte immunoglobulin like receptor A2
1552553_a_at	3.42e-24	3.33e-26	-14.9	49.1458	-1.87	0.125503	NLRC4	NLR family CARD domain containing 4
205700_at	3.44e-24	3.35e-26	-14.9	49.1388	-3.26	0.218792	HSD17B6	hydroxysteroid 17-beta dehydrogenase 6
220244_at	3.46e-24	3.38e-26	-14.9	49.1294	-2.26	0.151678	LINC00312	long intergenic non-protein coding RNA 312
227721_at	3.46e-24	3.38e-26	-14.9	49.1291	-1.58	0.10604	CPAMD8	C3 and PZP like, alpha-2-macroglobulin domain containing 8
229369_at	3.56e-24	3.49e-26	-14.9	49.0982	-1.63	0.109396	VSIG2	V-set and immunoglobulin domain containing 2
219761_at	3.59e-24	3.52e-26	-14.9	49.0889	-1.75	0.11745	CLEC1A	C-type lectin domain family 1 member A
206170_at	3.65e-24	3.59e-26	-14.9	49.0693	-2.68	0.179866	ADRB2	adrenoceptor beta 2
236583_at	3.91e-24	3.86e-26	-14.9	48.9992	-1.93	0.12953	GIMAP1	GTPase, IMAP family member 1
203571_s_at	3.99e-24	3.94e-26	-14.9	48.9786	-3.26	0.218792	ADIRF	adipogenesis regulatory factor
203718_at	4.19e-24	4.14e-26	-14.9	48.9278	-1.55	0.104027	PNPLA6	patatin like phospholipase domain containing 6
214387_x_at	4.3e-24	4.27e-26	-14.9	48.8986	-6.39	0.428859	SFTPC	surfactant protein C
214054_at	4.32e-24	4.29e-26	-14.9	48.8939	-1.64	0.110067	DOK2	docking protein 2
202469_s_at	4.35e-24	4.33e-26	14.9	48.8836	1.06	0.0711409	CPSF6	cleavage and polyadenylation specific factor 6
227801_at	4.36e-24	4.34e-26	14.9	48.8808	2.27	0.152349	TRIM59	tripartite motif containing 59
203845_at	4.49e-24	4.48e-26	-14.8	48.8494	-1.63	0.110135	KAT2B	lysine acetyltransferase 2B
225557_at	4.7e-24	4.7e-26	-14.8	48.8016	-2.64	0.178378	CSRNP1	cysteine and serine rich nuclear protein 1
201037_at	5.04e-24	5.05e-26	14.8	48.7302	1.91	0.129054	PFKP	phosphofructokinase, platelet
217736_s_at	5.22e-24	5.24e-26	14.8	48.6936	0.905	0.0611486	EIF2AK1	eukaryotic translation initiation factor 2 alpha kinase 1
225681_at	5.47e-24	5.51e-26	14.8	48.6447	3.63	0.24527	CTHRC1	collagen triple helix repeat containing 1
212832_s_at	5.66e-24	5.7e-26	14.8	48.6101	0.963	0.0650676	CKAP5	cytoskeleton associated protein 5
1554503_a_at	5.82e-24	5.88e-26	-14.8	48.5796	-1.93	0.130405	OSCAR	osteoclast associated, immunoglobulin-like receptor
226071_at	6.06e-24	6.13e-26	-14.8	48.5382	-2.43	0.164189	ADAMTSL4	ADAMTS like 4
223395_at	6.59e-24	6.68e-26	-14.8	48.453	-3.29	0.222297	ABI3BP	ABI family member 3 binding protein
218512_at	6.81e-24	6.92e-26	14.7	48.4175	1.45	0.0986395	WDR12	WD repeat domain 12
230300_at	6.83e-24	6.95e-26	-14.7	48.4132	-1.36	0.092517	PSMA5	proteasome subunit alpha 5
235489_at	6.83e-24	6.95e-26	-14.7	48.4122	-2.63	0.178912	RHOJ	ras homolog family member J
219555_s_at	6.85e-24	6.99e-26	14.7	48.4066	2.44	0.165986	CENPN	centromere protein N
203979_at	6.93e-24	7.09e-26	-14.7	48.3933	-1.96	0.133333	CYP27A1	cytochrome P450 family 27 subfamily A member 1
204975_at	7e-24	7.17e-26	-14.7	48.3815	-2.09	0.142177	EMP2	epithelial membrane protein 2
228850_s_at	7.01e-24	7.19e-26	-14.7	48.3786	-2.15	0.146259	SLIT2	slit guidance ligand 2
205687_at	7.09e-24	7.29e-26	14.7	48.3655	1.46	0.0993197	UBFD1	ubiquitin family domain containing 1
215509_s_at	7.13e-24	7.34e-26	14.7	48.3583	1.73	0.117687	BUB1	BUB1 mitotic checkpoint serine/threonine kinase
34210_at	7.15e-24	7.38e-26	-14.7	48.353	-3.13	0.212925	CD52	CD52 molecule
222037_at	7.17e-24	7.41e-26	14.7	48.3492	2.18	0.148299	MCM4	minichromosome maintenance complex component 4
225913_at	7.57e-24	7.83e-26	-14.7	48.2939	-1.48	0.10068	PEAK1	pseudopodium enriched atypical kinase 1
211734_s_at	7.76e-24	8.05e-26	-14.7	48.2672	-2.8	0.190476	FCER1A	Fc fragment of IgE receptor Ia
243481_at	7.8e-24	8.1e-26	-14.7	48.2607	-1.72	0.117007	RHOJ	ras homolog family member J
208644_at	7.82e-24	8.14e-26	14.7	48.2558	1.19	0.0809524	PARP1	poly(ADP-ribose) polymerase 1
211735_x_at	7.91e-24	8.25e-26	-14.7	48.2425	-6.58	0.447619	SFTPC	surfactant protein C
204887_s_at	8.94e-24	9.34e-26	14.7	48.1183	1.53	0.104082	PLK4	polo like kinase 4
203358_s_at	8.94e-24	9.35e-26	14.7	48.1176	2.56	0.17415	EZH2	enhancer of zeste 2 polycomb repressive complex 2 subunit
1555274_a_at	9.01e-24	9.45e-26	14.7	48.1075	2.39	0.162585	EPT1	ethanolaminephosphotransferase 1
219010_at	9.02e-24	9.47e-26	14.7	48.1049	2.17	0.147619	C1orf106	chromosome 1 open reading frame 106
227224_at	9.16e-24	9.63e-26	14.7	48.0885	1.57	0.106803	RALGPS2	Ral GEF with PH domain and SH3 binding motif 2
212327_at	9.44e-24	9.95e-26	-14.7	48.056	-3.59	0.244218	LIMCH1	LIM and calponin homology domains 1
233527_at	9.89e-24	1.04e-25	-14.7	48.0084	-1.38	0.0938776	LOC101929340	uncharacterized LOC101929340
228232_s_at	1.01e-23	1.07e-25	-14.6	47.9809	-2.04	0.139726	VSIG2	V-set and immunoglobulin domain containing 2
228323_at	1.02e-23	1.08e-25	14.6	47.972	2.39	0.163699	KNL1	kinetochore scaffold 1
222593_s_at	1.03e-23	1.09e-25	14.6	47.9608	1.21	0.0828767	SPATS2	spermatogenesis associated serine rich 2
235306_at	1.11e-23	1.18e-25	-14.6	47.8874	-2.8	0.191781	GIMAP8	GTPase, IMAP family member 8
230933_at	1.11e-23	1.18e-25	-14.6	47.8852	-0.895	0.0613014	DSTN	destrin, actin depolymerizing factor
208381_s_at	1.11e-23	1.18e-25	14.6	47.8838	1.2	0.0821918	SGPL1	sphingosine-1-phosphate lyase 1
200762_at	1.14e-23	1.21e-25	-14.6	47.857	-1.96	0.134247	DPYSL2	dihydropyrimidinase like 2
209302_at	1.14e-23	1.22e-25	14.6	47.8532	1.37	0.0938356	POLR2H	RNA polymerase II subunit H
218897_at	1.17e-23	1.26e-25	14.6	47.8237	1.55	0.106164	TMEM177	transmembrane protein 177
217863_at	1.21e-23	1.3e-25	-14.6	47.7926	-1.16	0.0794521	PIAS1	protein inhibitor of activated STAT 1
209304_x_at	1.23e-23	1.32e-25	-14.6	47.7711	-2.33	0.159589	GADD45B	growth arrest and DNA damage inducible beta
207496_at	1.25e-23	1.35e-25	-14.6	47.7549	-2.04	0.139726	MS4A2	membrane spanning 4-domains A2
203256_at	1.34e-23	1.44e-25	14.6	47.6873	3.16	0.216438	CDH3	cadherin 3
212886_at	1.34e-23	1.44e-25	-14.6	47.6845	-1.77	0.121233	CCDC69	coiled-coil domain containing 69
204661_at	1.35e-23	1.47e-25	-14.6	47.6684	-2.98	0.20411	CD52	CD52 molecule
239349_at	1.35e-23	1.47e-25	-14.6	47.6681	-2.12	0.145205	C1QTNF7	C1q and tumor necrosis factor related protein 7
228333_at	1.38e-23	1.5e-25	-14.6	47.6446	-2.03	0.139041	ZEB2	zinc finger E-box binding homeobox 2
213638_at	1.39e-23	1.51e-25	-14.6	47.6396	-1.68	0.115068	PHACTR1	phosphatase and actin regulator 1
211998_at	1.41e-23	1.53e-25	-14.6	47.6252	-1.98	0.135616	MIR4738///H3F3B///H3F3A	microRNA 4738///H3 histone, family 3B///H3 histone, family 3A
226692_at	1.41e-23	1.54e-25	-14.6	47.6228	-1.27	0.0869863	MIR1282///HYPK///SERF2	microRNA 1282///huntingtin interacting protein K///small EDRK-rich factor 2
222039_at	1.5e-23	1.64e-25	14.6	47.5601	1.73	0.118493	KIF18B	kinesin family member 18B
200654_at	1.5e-23	1.64e-25	14.6	47.5595	0.906	0.0620548	P4HB	prolyl 4-hydroxylase subunit beta
1555579_s_at	1.5e-23	1.65e-25	-14.6	47.5521	-2.16	0.147945	PTPRM	protein tyrosine phosphatase, receptor type M
201774_s_at	1.52e-23	1.67e-25	14.5	47.5413	2.02	0.13931	NCAPD2	non-SMC condensin I complex subunit D2
229634_at	1.52e-23	1.67e-25	-14.5	47.5389	-1.78	0.122759	TMEM139	transmembrane protein 139
238891_at	1.53e-23	1.68e-25	-14.5	47.5333	-1.09	0.0751724
218469_at	1.57e-23	1.73e-25	14.5	47.5052	4.69	0.323448	GREM1	gremlin 1, DAN family BMP antagonist
223344_s_at	1.57e-23	1.74e-25	-14.5	47.5016	-2.79	0.192414	MS4A7	membrane spanning 4-domains A7
232686_at	1.58e-23	1.75e-25	-14.5	47.4959	-1.48	0.102069	SIGLEC17P	sialic acid binding Ig like lectin 17, pseudogene
201088_at	1.58e-23	1.75e-25	14.5	47.4924	1.5	0.103448	KPNA2	karyopherin subunit alpha 2
230670_at	1.6e-23	1.78e-25	-14.5	47.4761	-2.24	0.154483	IGSF10	immunoglobulin superfamily member 10
204078_at	1.68e-23	1.87e-25	14.5	47.428	2	0.137931	P3H4	prolyl 3-hydroxylase family member 4 (non-enzymatic)
218073_s_at	1.68e-23	1.87e-25	14.5	47.4253	1.92	0.132414	NDC1	NDC1 transmembrane nucleoporin
238905_at	1.69e-23	1.89e-25	-14.5	47.4183	-1.66	0.114483	RHOJ	ras homolog family member J
235556_at	1.74e-23	1.95e-25	-14.5	47.3862	-1.71	0.117931	CREBRF	CREB3 regulatory factor
37892_at	1.75e-23	1.96e-25	14.5	47.3792	4.68	0.322759	COL11A1	collagen type XI alpha 1 chain
213060_s_at	1.77e-23	1.99e-25	-14.5	47.3668	-2.84	0.195862	CHI3L2	chitinase 3 like 2
206324_s_at	1.8e-23	2.02e-25	-14.5	47.3513	-1.38	0.0951724	DAPK2	death associated protein kinase 2
220327_at	1.81e-23	2.04e-25	-14.5	47.3422	-2.26	0.155862	VGLL3	vestigial like family member 3
218736_s_at	1.88e-23	2.12e-25	-14.5	47.3047	-2.44	0.168276	PALMD	palmdelphin
210906_x_at	1.97e-23	2.23e-25	-14.5	47.2532	-3.92	0.270345	AQP4	aquaporin 4
204699_s_at	2.06e-23	2.33e-25	14.5	47.2075	1.15	0.0793103	DIEXF	digestive organ expansion factor homolog (zebrafish)
201041_s_at	2.07e-23	2.35e-25	-14.5	47.2022	-1.97	0.135862	DUSP1	dual specificity phosphatase 1
225834_at	2.12e-23	2.41e-25	14.5	47.1742	2.68	0.184828	FAM72A///FAM72D///FAM72B///FAM72C	family with sequence similarity 72 member A///family with sequence similarity 72 member D///family with sequence similarity 72 member B///family with sequence similarity 72 member C
209047_at	2.2e-23	2.51e-25	-14.5	47.1359	-2.72	0.187586	AQP1	aquaporin 1 (Colton blood group)
204642_at	2.27e-23	2.58e-25	-14.4	47.1062	-1.92	0.133333	S1PR1	sphingosine-1-phosphate receptor 1
229641_at	2.28e-23	2.6e-25	-14.4	47.101	-2.48	0.172222	CCBE1	collagen and calcium binding EGF domains 1
219892_at	2.28e-23	2.6e-25	-14.4	47.0994	-2.13	0.147917	TM6SF1	transmembrane 6 superfamily member 1
209505_at	2.28e-23	2.6e-25	-14.4	47.098	-1.64	0.113889	NR2F1	nuclear receptor subfamily 2 group F member 1
207317_s_at	2.29e-23	2.63e-25	-14.4	47.0889	-1.37	0.0951389	CASQ2	calsequestrin 2
209894_at	2.29e-23	2.63e-25	-14.4	47.0888	-3.12	0.216667	LEPROT///LEPR	leptin receptor overlapping transcript///leptin receptor
242714_at	2.31e-23	2.66e-25	-14.4	47.0763	-2.03	0.140972	LOC101928429	uncharacterized LOC101928429
227948_at	2.36e-23	2.72e-25	-14.4	47.0531	-1.78	0.123611	FGD4	FYVE, RhoGEF and PH domain containing 4
202524_s_at	2.48e-23	2.86e-25	-14.4	47.0045	-2.58	0.179167	SPOCK2	sparc/osteonectin, cwcv and kazal-like domains proteoglycan (testican) 2
235581_at	2.55e-23	2.95e-25	-14.4	46.9752	-1.67	0.115972
208873_s_at	2.6e-23	3.01e-25	-14.4	46.954	-1.27	0.0881944	REEP5	receptor accessory protein 5
212914_at	2.62e-23	3.03e-25	-14.4	46.9468	-1.66	0.115278	CBX7	chromobox 7
218468_s_at	2.64e-23	3.07e-25	14.4	46.9355	4.64	0.322222	GREM1	gremlin 1, DAN family BMP antagonist
243813_at	2.69e-23	3.13e-25	-14.4	46.9152	-2.24	0.155556	LINC00968	long intergenic non-protein coding RNA 968
220651_s_at	2.69e-23	3.14e-25	14.4	46.9127	2.57	0.178472	MCM10	minichromosome maintenance 10 replication initiation factor
211548_s_at	2.85e-23	3.33e-25	-14.4	46.8544	-3.42	0.2375	HPGD	hydroxyprostaglandin dehydrogenase 15-(NAD)
203476_at	2.87e-23	3.36e-25	14.4	46.845	1.87	0.129861	TPBG	trophoblast glycoprotein
219588_s_at	2.92e-23	3.41e-25	14.4	46.8293	2.04	0.141667	NCAPG2	non-SMC condensin II complex subunit G2
223556_at	2.97e-23	3.49e-25	14.4	46.8082	2.34	0.1625	HELLS	helicase, lymphoid-specific
235570_at	2.99e-23	3.51e-25	-14.4	46.8023	-2.41	0.167361	RBMS3	RNA binding motif single stranded interacting protein 3
203865_s_at	3e-23	3.52e-25	-14.4	46.797	-2.4	0.166667	ADARB1	adenosine deaminase, RNA specific B1
203661_s_at	3.09e-23	3.64e-25	-14.4	46.7648	-1.25	0.0868056	TMOD1	tropomodulin 1
1564194_a_at	3.2e-23	3.78e-25	-14.4	46.7277	-2.53	0.175694	MS4A15	membrane spanning 4-domains A15
209821_at	3.29e-23	3.89e-25	-14.4	46.6997	-2.99	0.207639	IL33	interleukin 33
213088_s_at	3.43e-23	4.06e-25	14.3	46.6557	1.2	0.0839161	DNAJC9	DnaJ heat shock protein family (Hsp40) member C9
217504_at	3.52e-23	4.17e-25	-14.3	46.6292	-1.44	0.100699	ABCA6	ATP binding cassette subfamily A member 6
204045_at	3.52e-23	4.18e-25	-14.3	46.6284	-1	0.0699301	TCEAL1	transcription elongation factor A like 1
210096_at	3.64e-23	4.32e-25	-14.3	46.5938	-5.27	0.368531	CYP4B1	cytochrome P450 family 4 subfamily B member 1
204172_at	3.68e-23	4.38e-25	14.3	46.5816	1.21	0.0846154	CPOX	coproporphyrinogen oxidase
239650_at	3.78e-23	4.51e-25	-14.3	46.5521	-2.25	0.157343	NCKAP5	NCK associated protein 5
229367_s_at	3.83e-23	4.58e-25	-14.3	46.5373	-2.44	0.170629	GIMAP6	GTPase, IMAP family member 6
205978_at	3.83e-23	4.58e-25	-14.3	46.5353	-1.96	0.137063	KL	klotho
230636_s_at	3.88e-23	4.64e-25	-14.3	46.5224	-1.58	0.11049	KLF9	Kruppel like factor 9
225079_at	4.01e-23	4.81e-25	-14.3	46.487	-2.07	0.144755	EMP2	epithelial membrane protein 2
204754_at	4.02e-23	4.83e-25	-14.3	46.4841	-2.22	0.155245	HLF	HLF, PAR bZIP transcription factor
225777_at	4.03e-23	4.85e-25	14.3	46.4802	1.85	0.129371	SAPCD2	suppressor APC domain containing 2
1555832_s_at	4.05e-23	4.88e-25	-14.3	46.4728	-1.81	0.126573	KLF6	Kruppel like factor 6
221677_s_at	4.1e-23	4.95e-25	14.3	46.4593	1.61	0.112587	DONSON	downstream neighbor of SON
204220_at	4.22e-23	5.1e-25	-14.3	46.4294	-2.06	0.144056	GMFG	glia maturation factor gamma
204146_at	4.51e-23	5.47e-25	14.3	46.3604	2.32	0.162238	RAD51AP1	RAD51 associated protein 1
204249_s_at	4.52e-23	5.48e-25	-14.3	46.3579	-1.85	0.129371	LMO2	LIM domain only 2
217779_s_at	4.8e-23	5.83e-25	-14.3	46.297	-1.02	0.0713287	PNRC2	proline rich nuclear receptor coactivator 2
1554762_a_at	4.89e-23	5.94e-25	-14.3	46.2773	-1.72	0.12028	WWC2///CLDN22	WW and C2 domain containing 2///claudin 22
217841_s_at	4.93e-23	6.01e-25	14.3	46.2663	0.97	0.0678322	PPME1	protein phosphatase methylesterase 1
218518_at	4.97e-23	6.06e-25	-14.3	46.2577	-1.65	0.115385	FAM13B	family with sequence similarity 13 member B
219958_at	5.12e-23	6.26e-25	-14.3	46.2255	-1.61	0.112587	TMEM74B	transmembrane protein 74B
226358_at	5.22e-23	6.39e-25	-14.2	46.2052	-1.13	0.0795775	APH1B	aph-1 homolog B, gamma-secretase subunit
239135_at	5.38e-23	6.59e-25	-14.2	46.1735	-1.27	0.0894366	CPPED1	calcineurin like phosphoesterase domain containing 1
209026_x_at	5.62e-23	6.89e-25	14.2	46.1293	1.26	0.0887324	TUBB	tubulin beta class I
227042_at	6.03e-23	7.42e-25	14.2	46.0567	1.33	0.093662	YDJC	YdjC homolog (bacterial)
219874_at	6.03e-23	7.42e-25	14.2	46.0566	1.94	0.13662	SLC12A8	solute carrier family 12 member 8
213375_s_at	6.06e-23	7.47e-25	-14.2	46.0493	-2.04	0.143662	N4BP2L1	NEDD4 binding protein 2 like 1
210067_at	6.35e-23	7.84e-25	-14.2	46.0018	-3.32	0.233803	AQP4	aquaporin 4
214414_x_at	6.58e-23	8.13e-25	-14.2	45.9646	-2.94	0.207042	HBA2///HBA1	hemoglobin subunit alpha 2///hemoglobin subunit alpha 1
202258_s_at	6.7e-23	8.29e-25	-14.2	45.9457	-0.968	0.068169	N4BP2L2	NEDD4 binding protein 2 like 2
205752_s_at	6.76e-23	8.38e-25	-14.2	45.9354	-1.47	0.103521	GSTM5	glutathione S-transferase mu 5
219869_s_at	7.11e-23	8.82e-25	-14.2	45.8836	-2.73	0.192254	SLC39A8	solute carrier family 39 member 8
202754_at	7.72e-23	9.6e-25	14.2	45.7995	1.05	0.0739437	R3HDM1	R3H domain containing 1
202947_s_at	8.07e-23	1.01e-24	-14.1	45.7541	-1.77	0.125532	GYPC	glycophorin C (Gerbich blood group)
1555826_at	8.08e-23	1.01e-24	14.1	45.7519	1.19	0.0843972	BIRC5	baculoviral IAP repeat containing 5
203306_s_at	8.15e-23	1.02e-24	-14.1	45.7413	-1.38	0.0978723	SLC35A1	solute carrier family 35 member A1
205819_at	8.24e-23	1.03e-24	-14.1	45.7292	-3.38	0.239716	MARCO	macrophage receptor with collagenous structure
212179_at	8.47e-23	1.06e-24	-14.1	45.7003	-1.74	0.123404	PNISR	PNN interacting serine and arginine rich protein
204428_s_at	8.48e-23	1.06e-24	-14.1	45.6973	-1.63	0.115603	LCAT	lecithin-cholesterol acyltransferase
221718_s_at	8.91e-23	1.12e-24	-14.1	45.6471	-1.15	0.0815603	AKAP13	A-kinase anchoring protein 13
212636_at	9e-23	1.13e-24	-14.1	45.6343	-2.08	0.147518	QKI	QKI, KH domain containing RNA binding
221928_at	9e-23	1.13e-24	-14.1	45.6341	-1.31	0.0929078	ACACB	acetyl-CoA carboxylase beta
204482_at	9.2e-23	1.16e-24	-14.1	45.611	-2.2	0.156028	CLDN5	claudin 5
226228_at	9.21e-23	1.16e-24	-14.1	45.6077	-5.29	0.375177	AQP4	aquaporin 4
219529_at	9.25e-23	1.17e-24	-14.1	45.6025	-2.96	0.209929	CLIC3	chloride intracellular channel 3
1554547_at	9.26e-23	1.17e-24	-14.1	45.5998	-2.18	0.15461	FAM13C	family with sequence similarity 13 member C
205609_at	9.32e-23	1.18e-24	-14.1	45.5915	-2.64	0.187234	ANGPT1	angiopoietin 1
217791_s_at	9.35e-23	1.19e-24	14.1	45.587	1.54	0.10922	ALDH18A1	aldehyde dehydrogenase 18 family member A1
1552667_a_at	9.37e-23	1.19e-24	-14.1	45.5832	-2.1	0.148936	SH2D3C	SH2 domain containing 3C
201566_x_at	9.39e-23	1.2e-24	-14.1	45.5806	-1.5	0.106383	ID2	inhibitor of DNA binding 2, HLH protein
239770_at	9.61e-23	1.23e-24	-14.1	45.5557	-1.43	0.101418	ESYT3	extended synaptotagmin 3
209534_x_at	9.67e-23	1.24e-24	-14.1	45.5481	-1.05	0.0744681	AKAP13	A-kinase anchoring protein 13
224606_at	1e-22	1.28e-24	-14.1	45.5124	-1.71	0.121277	KLF6	Kruppel like factor 6
224578_at	1.03e-22	1.32e-24	14.1	45.4821	1.23	0.087234	RCC2	regulator of chromosome condensation 2
214366_s_at	1.03e-22	1.33e-24	-14.1	45.4772	-2.53	0.179433	ALOX5	arachidonate 5-lipoxygenase
229796_at	1.04e-22	1.33e-24	14.1	45.4717	2.09	0.148227	SIX4	SIX homeobox 4
239848_at	1.15e-22	1.48e-24	-14.1	45.3674	-0.963	0.0682979	EIF3M	eukaryotic translation initiation factor 3 subunit M
225817_at	1.15e-22	1.49e-24	-14.1	45.3649	-2.43	0.17234	LOC101930349///LOC101930344///CGNL1	uncharacterized LOC101930349///uncharacterized LOC101930344///cingulin like 1
219990_at	1.16e-22	1.5e-24	14.1	45.3528	2.09	0.148227	E2F8	E2F transcription factor 8
242500_at	1.22e-22	1.57e-24	-14	45.3071	-1.92	0.137143
204649_at	1.22e-22	1.57e-24	14	45.3071	1.7	0.121429	TROAP	trophinin associated protein
208740_at	1.23e-22	1.59e-24	-14	45.2964	-1.36	0.0971429	SAP18	Sin3A associated protein 18
211714_x_at	1.27e-22	1.66e-24	14	45.2573	1.2	0.0857143	TUBB	tubulin beta class I
238798_at	1.28e-22	1.67e-24	-14	45.2494	-0.856	0.0611429	TAPT1	transmembrane anterior posterior transformation 1
219597_s_at	1.29e-22	1.67e-24	-14	45.2464	-2.53	0.180714	DUOX1	dual oxidase 1
229172_at	1.3e-22	1.69e-24	-14	45.2347	-2.05	0.146429	HSPA12B	heat shock protein family A (Hsp70) member 12B
201531_at	1.41e-22	1.84e-24	-14	45.1506	-2.15	0.153571	ZFP36	ZFP36 ring finger protein
226661_at	1.48e-22	1.94e-24	14	45.1015	1.85	0.132143	CDCA2	cell division cycle associated 2
232510_s_at	1.48e-22	1.94e-24	14	45.0982	1.11	0.0792857	DPP3	dipeptidyl peptidase 3
200052_s_at	1.54e-22	2.02e-24	14	45.0593	1.03	0.0735714	ILF2	interleukin enhancer binding factor 2
233867_at	1.73e-22	2.28e-24	-14	44.9395	-2.21	0.157857
202715_at	1.74e-22	2.29e-24	14	44.9338	1.35	0.0964286	CAD	carbamoyl-phosphate synthetase 2, aspartate transcarbamylase, and dihydroorotase
205756_s_at	1.76e-22	2.32e-24	-14	44.9198	-2.32	0.165714	F8	coagulation factor VIII
204468_s_at	1.78e-22	2.34e-24	-14	44.9124	-2.34	0.167143	TIE1	tyrosine kinase with immunoglobulin like and EGF like domains 1
204677_at	1.81e-22	2.39e-24	-13.9	44.892	-2.53	0.182014	CDH5	cadherin 5
203517_at	1.86e-22	2.46e-24	13.9	44.8629	1.02	0.0733813	MTX2	metaxin 2
212023_s_at	1.88e-22	2.49e-24	13.9	44.8522	1.79	0.128777	MKI67	marker of proliferation Ki-67
218594_at	2.01e-22	2.67e-24	13.9	44.781	1.35	0.0971223	HEATR1	HEAT repeat containing 1
226751_at	2.04e-22	2.71e-24	-13.9	44.7655	-1.87	0.134532	CNRIP1	cannabinoid receptor interacting protein 1
203914_x_at	2.05e-22	2.72e-24	-13.9	44.7626	-3.35	0.241007	HPGD	hydroxyprostaglandin dehydrogenase 15-(NAD)
229276_at	2.05e-22	2.73e-24	13.9	44.7595	2.63	0.189209	IGSF9	immunoglobulin superfamily member 9
226694_at	2.12e-22	2.83e-24	-13.9	44.7226	-2.16	0.155396	PALM2-AKAP2///AKAP2	PALM2-AKAP2 readthrough///A-kinase anchoring protein 2
210068_s_at	2.13e-22	2.84e-24	-13.9	44.7203	-3.85	0.276978	AQP4	aquaporin 4
202587_s_at	2.15e-22	2.87e-24	-13.9	44.7086	-1.94	0.139568	AK1	adenylate kinase 1
226452_at	2.2e-22	2.94e-24	13.9	44.6843	1.85	0.133094	PDK1	pyruvate dehydrogenase kinase 1
230585_at	2.21e-22	2.96e-24	-13.9	44.6791	-2.66	0.191367	KCNJ15	potassium voltage-gated channel subfamily J member 15
205034_at	2.23e-22	2.99e-24	13.9	44.6698	2.06	0.148201	CCNE2	cyclin E2
211922_s_at	2.23e-22	3e-24	-13.9	44.6668	-1.71	0.123022	CAT	catalase
227371_at	2.33e-22	3.13e-24	13.9	44.6235	1.9	0.136691	BAIAP2L1	BAI1 associated protein 2 like 1
228347_at	2.34e-22	3.16e-24	13.9	44.614	3.22	0.231655	SIX1	SIX homeobox 1
227480_at	2.37e-22	3.19e-24	-13.9	44.6037	-3.94	0.283453	SUSD2	sushi domain containing 2
244050_at	2.41e-22	3.26e-24	-13.9	44.5825	-1.81	0.130216	HACD4	3-hydroxyacyl-CoA dehydratase 4
205392_s_at	2.45e-22	3.32e-24	-13.9	44.5644	-3.4	0.244604	CCL15-CCL14///CCL14	CCL15-CCL14 readthrough (NMD candidate)///C-C motif chemokine ligand 14
210004_at	2.47e-22	3.35e-24	-13.9	44.5561	-3.34	0.240288	OLR1	oxidized low density lipoprotein receptor 1
208308_s_at	2.6e-22	3.53e-24	13.9	44.5028	1.55	0.111511	GPI	glucose-6-phosphate isomerase
223087_at	2.65e-22	3.6e-24	-13.9	44.4829	-0.996	0.0716547	ECHDC1	ethylmalonyl-CoA decarboxylase 1
214095_at	2.71e-22	3.69e-24	13.9	44.459	1.56	0.11223	SHMT2	serine hydroxymethyltransferase 2
223343_at	2.82e-22	3.84e-24	-13.8	44.4202	-2.92	0.211594	MS4A7	membrane spanning 4-domains A7
203752_s_at	2.92e-22	3.99e-24	-13.8	44.3827	-1.21	0.0876812	JUND	JunD proto-oncogene, AP-1 transcription factor subunit
221636_s_at	3.18e-22	4.34e-24	-13.8	44.2977	-1.53	0.11087	2025-03-02	mitochondrial amidoxime reducing component 2
220027_s_at	3.18e-22	4.35e-24	-13.8	44.2958	-2.22	0.16087	RASIP1	Ras interacting protein 1
214770_at	3.4e-22	4.66e-24	-13.8	44.2269	-2.65	0.192029	MSR1	macrophage scavenger receptor 1
225939_at	3.41e-22	4.68e-24	-13.8	44.2233	-1.1	0.0797101	EIF4E3	eukaryotic translation initiation factor 4E family member 3
213931_at	3.5e-22	4.81e-24	-13.8	44.1952	-2.38	0.172464	ID2B///ID2	inhibitor of DNA binding 2B, HLH protein (pseudogene)///inhibitor of DNA binding 2, HLH protein
214431_at	3.5e-22	4.82e-24	13.8	44.1945	1.56	0.113043	GMPS	guanine monophosphate synthase
202910_s_at	3.59e-22	4.95e-24	-13.8	44.168	-1.98	0.143478	ADGRE5	adhesion G protein-coupled receptor E5
1438_at	3.7e-22	5.11e-24	13.8	44.1357	1.88	0.136232	EPHB3	EPH receptor B3
244422_at	3.7e-22	5.11e-24	-13.8	44.1356	-1.13	0.0818841	LOC101928370	uncharacterized LOC101928370
219004_s_at	3.79e-22	5.24e-24	13.8	44.1096	1.53	0.11087	MIS18A	MIS18 kinetochore protein A
206637_at	3.9e-22	5.41e-24	-13.8	44.0793	-1.96	0.142029	P2RY14	purinergic receptor P2Y14
202149_at	3.92e-22	5.43e-24	-13.8	44.0748	-1.99	0.144203	NEDD9	neural precursor cell expressed, developmentally down-regulated 9
1598_g_at	3.94e-22	5.46e-24	-13.8	44.0689	-1.55	0.112319	GAS6	growth arrest specific 6
221276_s_at	4.03e-22	5.6e-24	-13.8	44.0441	-1.88	0.136232	SYNC	syncoilin, intermediate filament protein
210038_at	4.06e-22	5.66e-24	-13.8	44.0342	-1.79	0.12971	PRKCQ	protein kinase C theta
210401_at	4.13e-22	5.75e-24	-13.8	44.0173	-1.05	0.076087	P2RX1	purinergic receptor P2X 1
203967_at	4.25e-22	5.93e-24	13.7	43.9871	2.39	0.174453	CDC6	cell division cycle 6
204600_at	4.26e-22	5.95e-24	13.7	43.9843	1.32	0.0963504	EPHB3	EPH receptor B3
218567_x_at	4.26e-22	5.96e-24	13.7	43.9816	1.24	0.0905109	DPP3	dipeptidyl peptidase 3
1553102_a_at	4.27e-22	5.99e-24	-13.7	43.978	-1.87	0.136496	CCDC69	coiled-coil domain containing 69
202246_s_at	4.35e-22	6.1e-24	13.7	43.9598	1.08	0.0788321	CDK4	cyclin dependent kinase 4
202666_s_at	4.35e-22	6.11e-24	13.7	43.9572	1.62	0.118248	ACTL6A	actin like 6A
205083_at	4.49e-22	6.31e-24	-13.7	43.9247	-2.14	0.156204	AOX1	aldehyde oxidase 1
238447_at	4.58e-22	6.44e-24	-13.7	43.9046	-2.29	0.167153	RBMS3	RNA binding motif single stranded interacting protein 3
228915_at	4.62e-22	6.52e-24	-13.7	43.8928	-2.39	0.174453	DACH1	dachshund family transcription factor 1
209004_s_at	4.67e-22	6.59e-24	-13.7	43.8819	-0.866	0.0632117	FBXL5	F-box and leucine rich repeat protein 5
231233_at	4.81e-22	6.8e-24	13.7	43.8517	1.81	0.132117	PCAT6	prostate cancer associated transcript 6 (non-protein coding)
203088_at	4.91e-22	6.96e-24	-13.7	43.8285	-2.37	0.172993	FBLN5	fibulin 5
216640_s_at	4.94e-22	7e-24	13.7	43.8225	1.49	0.108759	PDIA6	protein disulfide isomerase family A member 6
205507_at	5.04e-22	7.16e-24	-13.7	43.7999	-1.52	0.110949	ARHGEF15	Rho guanine nucleotide exchange factor 15
225342_at	5.09e-22	7.24e-24	13.7	43.7888	2.72	0.19854	LOC100507855///AK4	adenylate kinase 4, mitochondrial-like///adenylate kinase 4
235609_at	5.55e-22	7.9e-24	13.7	43.7019	2.01	0.146715	BRIP1	BRCA1 interacting protein C-terminal helicase 1
222594_s_at	5.67e-22	8.07e-24	13.7	43.6801	1.1	0.080292	SPATS2	spermatogenesis associated serine rich 2
240397_x_at	5.86e-22	8.37e-24	-13.7	43.6447	-1.36	0.0992701
32259_at	6.11e-22	8.72e-24	-13.7	43.6031	-1.07	0.0781022	EZH1	enhancer of zeste 1 polycomb repressive complex 2 subunit
205909_at	6.63e-22	9.48e-24	13.6	43.5203	2.02	0.148529	POLE2	DNA polymerase epsilon 2, accessory subunit
228263_at	6.77e-22	9.69e-24	-13.6	43.4981	-0.921	0.0677206	GRASP	general receptor for phosphoinositides 1 associated scaffold protein
244447_at	6.87e-22	9.85e-24	-13.6	43.4824	-1.84	0.135294
205237_at	7.02e-22	1.01e-23	-13.6	43.4597	-2.67	0.196324	FCN1	ficolin 1
200886_s_at	7.05e-22	1.01e-23	13.6	43.4537	0.805	0.0591912	PGAM1	phosphoglycerate mutase 1
228868_x_at	7.25e-22	1.04e-23	13.6	43.4244	2.19	0.161029	CDT1	chromatin licensing and DNA replication factor 1
204894_s_at	7.35e-22	1.06e-23	-13.6	43.4102	-2.96	0.217647	AOC3	amine oxidase, copper containing 3
212713_at	7.44e-22	1.07e-23	-13.6	43.3968	-3.08	0.226471	MFAP4	microfibrillar associated protein 4
215633_x_at	7.46e-22	1.08e-23	-13.6	43.3923	-2.02	0.148529	LST1	leukocyte specific transcript 1
228372_at	7.59e-22	1.1e-23	-13.6	43.3739	-2.37	0.174265	C10orf128	chromosome 10 open reading frame 128
203329_at	7.73e-22	1.12e-23	-13.6	43.3539	-1.67	0.122794	PTPRM	protein tyrosine phosphatase, receptor type M
209002_s_at	7.86e-22	1.14e-23	-13.6	43.3363	-1.08	0.0794118	CALCOCO1	calcium binding and coiled-coil domain 1
213599_at	7.98e-22	1.16e-23	13.6	43.3201	2.64	0.194118	OIP5	Opa interacting protein 5
204236_at	8.05e-22	1.17e-23	-13.6	43.31	-1.84	0.135294	FLI1	Fli-1 proto-oncogene, ETS transcription factor
220295_x_at	8.25e-22	1.2e-23	13.6	43.285	1.83	0.134559	DEPDC1	DEP domain containing 1
201565_s_at	8.25e-22	1.2e-23	-13.6	43.2821	-1.59	0.116912	ID2	inhibitor of DNA binding 2, HLH protein
238332_at	8.25e-22	1.2e-23	-13.6	43.2818	-2.83	0.208088	ANKRD29	ankyrin repeat domain 29
209152_s_at	8.34e-22	1.22e-23	13.6	43.2696	1.07	0.0786765	TCF3	transcription factor 3
205774_at	8.37e-22	1.23e-23	13.6	43.2645	2.24	0.164706	F12	coagulation factor XII
200910_at	8.37e-22	1.23e-23	13.6	43.2644	1.03	0.0757353	LOC101927137///CCT3	uncharacterized LOC101927137///chaperonin containing TCP1 subunit 3
222217_s_at	8.47e-22	1.24e-23	-13.6	43.2506	-1.65	0.121324	SLC27A3	solute carrier family 27 member 3
202088_at	8.57e-22	1.26e-23	13.6	43.2385	1.22	0.0897059	SLC39A6	solute carrier family 39 member 6
241742_at	8.7e-22	1.28e-23	-13.6	43.2217	-1.34	0.0985294	PRAM1	PML-RARA regulated adaptor molecule 1
224261_at	8.78e-22	1.29e-23	-13.6	43.2113	-0.964	0.0708824
204446_s_at	8.8e-22	1.3e-23	-13.6	43.208	-3.02	0.222059	ALOX5	arachidonate 5-lipoxygenase
209610_s_at	8.97e-22	1.32e-23	13.6	43.1879	2.07	0.152206	SLC1A4	solute carrier family 1 member 4
222024_s_at	9.04e-22	1.34e-23	-13.6	43.1784	-1.25	0.0919118	AKAP13	A-kinase anchoring protein 13
237143_at	9.46e-22	1.4e-23	-13.6	43.1328	-0.441	0.0324265
220318_at	9.53e-22	1.41e-23	13.6	43.1233	1.81	0.133088	EPN3	epsin 3
209053_s_at	9.55e-22	1.42e-23	13.6	43.1206	1.45	0.106618	WHSC1	Wolf-Hirschhorn syndrome candidate 1
210190_at	9.65e-22	1.43e-23	-13.6	43.1085	-1.79	0.131618	STX11	syntaxin 11
203812_at	9.95e-22	1.48e-23	-13.5	43.0767	-1.42	0.105185	SLIT3	slit guidance ligand 3
1557422_at	9.99e-22	1.49e-23	-13.5	43.0721	-1.25	0.0925926
221747_at	1e-21	1.49e-23	-13.5	43.0689	-2.1	0.155556	TNS1	tensin 1
213730_x_at	1.01e-21	1.5e-23	13.5	43.061	0.924	0.0684444	TCF3	transcription factor 3
228243_at	1.03e-21	1.54e-23	-13.5	43.0354	-1.25	0.0925926
243843_at	1.05e-21	1.58e-23	-13.5	43.0131	-0.83	0.0614815	N4BP2L1	NEDD4 binding protein 2 like 1
238554_at	1.1e-21	1.65e-23	-13.5	42.9695	-0.971	0.0719259	CYB5B	cytochrome b5 type B
220840_s_at	1.12e-21	1.68e-23	13.5	42.9479	1.57	0.116296	C1orf112	chromosome 1 open reading frame 112
239464_at	1.14e-21	1.7e-23	-13.5	42.9361	-1.13	0.0837037	KCNJ15	potassium voltage-gated channel subfamily J member 15
219093_at	1.22e-21	1.83e-23	-13.5	42.8653	-2.2	0.162963	PID1	phosphotyrosine interaction domain containing 1
64064_at	1.24e-21	1.86e-23	-13.5	42.8467	-1.6	0.118519	GIMAP1-GIMAP5///GIMAP5	GIMAP1-GIMAP5 readthrough///GTPase, IMAP family member 5
210629_x_at	1.27e-21	1.92e-23	-13.5	42.8179	-2.03	0.15037	LST1	leukocyte specific transcript 1
212328_at	1.29e-21	1.94e-23	-13.5	42.807	-3.35	0.248148	LIMCH1	LIM and calponin homology domains 1
214906_x_at	1.29e-21	1.95e-23	-13.5	42.8006	-0.982	0.0727407	N4BP2L1	NEDD4 binding protein 2 like 1
219527_at	1.3e-21	1.97e-23	-13.5	42.7941	-1.44	0.106667	2025-03-02	mitochondrial amidoxime reducing component 2
205846_at	1.33e-21	2.02e-23	-13.5	42.7668	-2.49	0.184444	PTPRB	protein tyrosine phosphatase, receptor type B
209513_s_at	1.33e-21	2.02e-23	-13.5	42.7656	-1.4	0.103704	HSDL2	hydroxysteroid dehydrogenase like 2
219544_at	1.39e-21	2.11e-23	13.5	42.7244	1.54	0.114074	BORA	bora, aurora kinase A activator
229985_at	1.39e-21	2.11e-23	-13.5	42.7235	-2.56	0.18963	BTNL9	butyrophilin like 9
200998_s_at	1.4e-21	2.13e-23	13.5	42.7161	1.54	0.114074	CKAP4	cytoskeleton associated protein 4
221885_at	1.4e-21	2.13e-23	-13.5	42.7148	-1.18	0.0874074	DENND2A	DENN domain containing 2A
226713_at	1.41e-21	2.15e-23	-13.5	42.7046	-1.79	0.132593	CCDC50	coiled-coil domain containing 50
223811_s_at	1.41e-21	2.16e-23	13.5	42.7022	0.971	0.0719259	GET4///SUN1	golgi to ER traffic protein 4///Sad1 and UNC84 domain containing 1
222912_at	1.44e-21	2.21e-23	-13.5	42.6778	-2.65	0.196296	ARRB1	arrestin beta 1
206205_at	1.44e-21	2.21e-23	13.5	42.6775	1.26	0.0933333	MPHOSPH9	M-phase phosphoprotein 9
204320_at	1.46e-21	2.24e-23	13.5	42.6633	4.06	0.300741	COL11A1	collagen type XI alpha 1 chain
232027_at	1.47e-21	2.26e-23	-13.5	42.657	-1.03	0.0762963	SYNE1	spectrin repeat containing nuclear envelope protein 1
211237_s_at	1.47e-21	2.26e-23	-13.5	42.656	-1.35	0.1	FGFR4	fibroblast growth factor receptor 4
243404_at	1.51e-21	2.32e-23	-13.4	42.6309	-0.88	0.0656716
204500_s_at	1.57e-21	2.42e-23	-13.4	42.5858	-1.3	0.0970149	AGTPBP1	ATP/GTP binding protein 1
228693_at	1.59e-21	2.45e-23	-13.4	42.5749	-1.91	0.142537	CCDC50	coiled-coil domain containing 50
205743_at	1.61e-21	2.49e-23	-13.4	42.5574	-1.73	0.129104	STAC	SH3 and cysteine rich domain
228004_at	1.61e-21	2.49e-23	-13.4	42.5574	-2.07	0.154478	LINC00261	long intergenic non-protein coding RNA 261
212811_x_at	1.63e-21	2.52e-23	13.4	42.5488	2.02	0.150746	SLC1A4	solute carrier family 1 member 4
225093_at	1.66e-21	2.57e-23	-13.4	42.5259	-1.45	0.108209	UTRN	utrophin
208914_at	1.69e-21	2.63e-23	-13.4	42.5058	-1.17	0.0873134	GGA2	golgi associated, gamma adaptin ear containing, ARF binding protein 2
204648_at	1.7e-21	2.64e-23	-13.4	42.4991	-0.698	0.0520896	NPR1	natriuretic peptide receptor 1
37028_at	1.72e-21	2.67e-23	-13.4	42.4885	-1.91	0.142537	PPP1R15A	protein phosphatase 1 regulatory subunit 15A
218656_s_at	1.74e-21	2.7e-23	-13.4	42.4767	-1.65	0.123134	LHFP	lipoma HMGIC fusion partner
203820_s_at	1.75e-21	2.73e-23	13.4	42.4689	3.93	0.293284	IGF2BP3	insulin like growth factor 2 mRNA binding protein 3
201700_at	1.76e-21	2.74e-23	-13.4	42.4632	-1.41	0.105224	CCND3	cyclin D3
218392_x_at	1.85e-21	2.89e-23	13.4	42.4098	1.51	0.112687	SFXN1	sideroflexin 1
203249_at	1.86e-21	2.91e-23	-13.4	42.4025	-1.01	0.0753731	EZH1	enhancer of zeste 1 polycomb repressive complex 2 subunit
236383_at	1.86e-21	2.92e-23	-13.4	42.4002	-1.85	0.13806
201709_s_at	1.86e-21	2.92e-23	13.4	42.3993	1.19	0.088806	NIPSNAP1	nipsnap homolog 1 (C. elegans)
221652_s_at	1.87e-21	2.93e-23	13.4	42.3959	1.27	0.0947761	ASUN	asunder, spermatogenesis regulator
205898_at	2.05e-21	3.22e-23	-13.4	42.3017	-3.01	0.224627	CX3CR1	C-X3-C motif chemokine receptor 1
222498_at	2.06e-21	3.24e-23	-13.4	42.2983	-1.18	0.0880597	AZI2	5-azacytidine induced 2
208912_s_at	2.1e-21	3.31e-23	13.4	42.2768	0.791	0.0590299	CNP	2',3'-cyclic nucleotide 3' phosphodiesterase
201413_at	2.1e-21	3.31e-23	-13.4	42.2761	-0.927	0.0691791	HSD17B4	hydroxysteroid 17-beta dehydrogenase 4
223278_at	2.11e-21	3.33e-23	13.4	42.2685	4.78	0.356716	GJB2	gap junction protein beta 2
235183_at	2.11e-21	3.34e-23	-13.4	42.266	-2.47	0.184328	FILIP1	filamin A interacting protein 1
205033_s_at	2.17e-21	3.43e-23	-13.4	42.2395	-3.36	0.250746	DEFA1B///DEFA3///DEFA1	defensin alpha 1B///defensin alpha 3///defensin alpha 1
229572_at	2.18e-21	3.46e-23	-13.4	42.2325	-1.29	0.0962687	ATP6V0A2	ATPase H+ transporting V0 subunit a2
1554572_a_at	2.26e-21	3.58e-23	13.3	42.1969	1.68	0.126316	SUV39H2	suppressor of variegation 3-9 homolog 2
223151_at	2.31e-21	3.67e-23	13.3	42.1738	1.26	0.0947368	DCUN1D5	defective in cullin neddylation 1 domain containing 5
200843_s_at	2.33e-21	3.7e-23	13.3	42.1656	0.984	0.073985	EPRS	glutamyl-prolyl-tRNA synthetase
210854_x_at	2.41e-21	3.84e-23	13.3	42.1282	3.36	0.252632	SLC6A8	solute carrier family 6 member 8
213664_at	2.42e-21	3.85e-23	-13.3	42.1256	-3.01	0.226316	SLC1A1	solute carrier family 1 member 1
222423_at	2.56e-21	4.08e-23	-13.3	42.0677	-1.18	0.0887218	NDFIP1	Nedd4 family interacting protein 1
202014_at	2.57e-21	4.1e-23	-13.3	42.0622	-2.02	0.15188	PPP1R15A	protein phosphatase 1 regulatory subunit 15A
201327_s_at	2.61e-21	4.18e-23	13.3	42.044	1.15	0.0864662	CCT6A	chaperonin containing TCP1 subunit 6A
209109_s_at	2.73e-21	4.38e-23	13.3	41.9974	1.83	0.137594	TSPAN6	tetraspanin 6
242332_at	2.78e-21	4.46e-23	-13.3	41.9782	-1.14	0.0857143	FENDRR	FOXF1 adjacent non-coding developmental regulatory RNA
201810_s_at	2.8e-21	4.49e-23	-13.3	41.9714	-1.54	0.115789	SH3BP5	SH3 domain binding protein 5
225724_at	2.82e-21	4.53e-23	-13.3	41.9634	-1.33	0.1	PSMA3-AS1	PSMA3 antisense RNA 1
219777_at	2.86e-21	4.6e-23	-13.3	41.9476	-2.4	0.180451	GIMAP6	GTPase, IMAP family member 6
203022_at	2.87e-21	4.62e-23	13.3	41.9427	1.87	0.140602	RNASEH2A	ribonuclease H2 subunit A
201708_s_at	2.92e-21	4.71e-23	13.3	41.9251	1.49	0.11203	NIPSNAP1	nipsnap homolog 1 (C. elegans)
206074_s_at	2.96e-21	4.77e-23	13.3	41.9113	1.95	0.146617	HMGA1	high mobility group AT-hook 1
213008_at	2.98e-21	4.81e-23	13.3	41.9036	2.15	0.161654	FANCI	Fanconi anemia complementation group I
202968_s_at	3.07e-21	4.96e-23	13.3	41.8723	1.22	0.0917293	DYRK2	dual specificity tyrosine phosphorylation regulated kinase 2
226203_at	3.13e-21	5.07e-23	-13.3	41.8507	-1.22	0.0917293	MYO9A	myosin IXA
220430_at	3.15e-21	5.11e-23	-13.3	41.8429	-0.987	0.0742105	FAM110D	family with sequence similarity 110 member D
203207_s_at	3.19e-21	5.18e-23	13.3	41.8293	1.6	0.120301	MTFR1	mitochondrial fission regulator 1
219737_s_at	3.21e-21	5.22e-23	-13.3	41.8226	-2.31	0.173684	PCDH9	protocadherin 9
1554624_a_at	3.24e-21	5.26e-23	-13.3	41.8134	-1.78	0.133835	SIRPB1	signal regulatory protein beta 1
225914_s_at	3.34e-21	5.44e-23	-13.3	41.7807	-1.53	0.115038	CAB39L	calcium binding protein 39 like
228729_at	3.42e-21	5.57e-23	13.3	41.7579	2.46	0.184962	CCNB1	cyclin B1
217177_s_at	3.51e-21	5.73e-23	-13.2	41.7291	-1.46	0.110606	PTPRB	protein tyrosine phosphatase, receptor type B
202311_s_at	3.53e-21	5.77e-23	13.2	41.7223	3.51	0.265909	COL1A1	collagen type I alpha 1 chain
221748_s_at	3.71e-21	6.07e-23	-13.2	41.6715	-2.12	0.160606	TNS1	tensin 1
202219_at	3.92e-21	6.41e-23	13.2	41.6172	3.21	0.243182	SLC6A8	solute carrier family 6 member 8
239345_at	3.94e-21	6.45e-23	-13.2	41.6111	-1.42	0.107576	SLC19A3	solute carrier family 19 member 3
243929_at	3.94e-21	6.47e-23	-13.2	41.6089	-3.36	0.254545
210983_s_at	3.95e-21	6.48e-23	13.2	41.6066	1.82	0.137879	MCM7	minichromosome maintenance complex component 7
206499_s_at	4.04e-21	6.64e-23	13.2	41.5822	1.38	0.104545	RCC1	regulator of chromosome condensation 1
228325_at	4.04e-21	6.66e-23	-13.2	41.5792	-2.4	0.181818	SPIDR	scaffolding protein involved in DNA repair
209263_x_at	4.04e-21	6.67e-23	-13.2	41.5779	-1.52	0.115152	TSPAN4	tetraspanin 4
222478_at	4.04e-21	6.67e-23	-13.2	41.5779	-1.13	0.0856061	VPS36	vacuolar protein sorting 36 homolog
204817_at	4.05e-21	6.68e-23	13.2	41.5762	1.53	0.115909	ESPL1	extra spindle pole bodies like 1, separase
226304_at	4.08e-21	6.74e-23	-13.2	41.5679	-1.62	0.122727	HSPB6	heat shock protein family B (small) member 6
240665_at	4.13e-21	6.83e-23	-13.2	41.5541	-1.51	0.114394
202760_s_at	4.13e-21	6.84e-23	-13.2	41.5534	-2.28	0.172727	PALM2-AKAP2///AKAP2	PALM2-AKAP2 readthrough///A-kinase anchoring protein 2
211626_x_at	4.23e-21	7.02e-23	-13.2	41.5265	-1.06	0.080303	ERG	ERG, ETS transcription factor
209036_s_at	4.45e-21	7.39e-23	13.2	41.4765	0.941	0.0712879	MDH2	malate dehydrogenase 2
221685_s_at	4.49e-21	7.46e-23	13.2	41.466	1.46	0.110606	SPDL1	spindle apparatus coiled-coil protein 1
235798_at	4.52e-21	7.52e-23	-13.2	41.4583	-1.31	0.0992424	TMEM170B	transmembrane protein 170B
230165_at	4.6e-21	7.66e-23	13.2	41.44	1.86	0.140909	SGO2	shugoshin 2
229454_at	4.61e-21	7.68e-23	-13.2	41.4373	-0.704	0.0533333	BCLAF1	BCL2 associated transcription factor 1
225291_at	4.99e-21	8.34e-23	13.2	41.3559	1.35	0.102273	PNPT1	polyribonucleotide nucleotidyltransferase 1
205259_at	5.01e-21	8.37e-23	-13.2	41.3517	-2.03	0.153788	NR3C2	nuclear receptor subfamily 3 group C member 2
238617_at	5.09e-21	8.51e-23	13.2	41.3353	2.36	0.178788	KIF26B	kinesin family member 26B
205206_at	5.26e-21	8.81e-23	-13.2	41.3007	-2.59	0.196212	ANOS1	anosmin 1
228710_at	5.28e-21	8.86e-23	-13.2	41.2948	-1.24	0.0939394
1566968_at	5.33e-21	8.95e-23	-13.1	41.2851	-1.92	0.146565	SPRY4-IT1	SPRY4 intronic transcript 1
214426_x_at	5.34e-21	8.98e-23	13.1	41.2821	1.07	0.0816794	CHAF1A	chromatin assembly factor 1 subunit A
208944_at	5.51e-21	9.28e-23	-13.1	41.2496	-1.96	0.149618	TGFBR2	transforming growth factor beta receptor 2
202615_at	5.51e-21	9.29e-23	-13.1	41.2486	-1.17	0.089313	GNAQ	G protein subunit alpha q
217839_at	5.51e-21	9.3e-23	13.1	41.2472	0.874	0.0667176	TFG	TRK-fused gene
201663_s_at	5.61e-21	9.46e-23	13.1	41.2298	1.89	0.144275	SMC4	structural maintenance of chromosomes 4
220037_s_at	5.63e-21	9.51e-23	-13.1	41.2249	-2.42	0.184733	LYVE1	lymphatic vessel endothelial hyaluronan receptor 1
235301_at	5.74e-21	9.72e-23	-13.1	41.2031	-1.72	0.131298	KIAA1324L	KIAA1324 like
230733_at	5.74e-21	9.72e-23	-13.1	41.2029	-2.2	0.167939
206686_at	5.85e-21	9.93e-23	13.1	41.1821	1.62	0.123664	PDK1	pyruvate dehydrogenase kinase 1
228162_at	5.92e-21	1e-22	-13.1	41.1701	-0.919	0.0701527	ESD	esterase D
1552921_a_at	5.94e-21	1.01e-22	13.1	41.1662	1.67	0.127481	FIGNL1	fidgetin like 1
202911_at	5.95e-21	1.01e-22	13.1	41.1627	1.43	0.10916	MSH6	mutS homolog 6
208696_at	5.98e-21	1.02e-22	13.1	41.1569	1.35	0.103053	CCT5	chaperonin containing TCP1 subunit 5
228311_at	6.03e-21	1.03e-22	-13.1	41.1466	-1.42	0.108397	BCL6B	B-cell CLL/lymphoma 6B
210423_s_at	6.13e-21	1.05e-22	-13.1	41.13	-2.21	0.168702	SLC11A1	solute carrier family 11 member 1
227088_at	6.29e-21	1.08e-22	-13.1	41.1026	-1.98	0.151145	PDE5A	phosphodiesterase 5A
1556402_at	6.29e-21	1.08e-22	-13.1	41.1017	-1.52	0.116031
201536_at	6.29e-21	1.08e-22	-13.1	41.1005	-0.887	0.0677099	DUSP3	dual specificity phosphatase 3
235529_x_at	6.36e-21	1.09e-22	-13.1	41.0892	-1.48	0.112977	SAMHD1	SAM and HD domain containing deoxynucleoside triphosphate triphosphohydrolase 1
201811_x_at	6.36e-21	1.09e-22	-13.1	41.0873	-1.52	0.116031	SH3BP5	SH3 domain binding protein 5
228193_s_at	6.52e-21	1.12e-22	-13.1	41.0627	-1.57	0.119847	RGCC	regulator of cell cycle
235714_at	6.54e-21	1.12e-22	-13.1	41.0588	-1.02	0.0778626	GANC	glucosidase alpha, neutral C
204959_at	6.62e-21	1.14e-22	-13.1	41.0447	-2.43	0.185496	MNDA	myeloid cell nuclear differentiation antigen
239568_at	6.63e-21	1.14e-22	-13.1	41.0421	-1.73	0.132061	PLEKHH2	pleckstrin homology, MyTH4 and FERM domain containing H2
1552501_a_at	6.78e-21	1.17e-22	-13.1	41.0189	-0.747	0.0570229	GPBAR1	G protein-coupled bile acid receptor 1
204073_s_at	6.89e-21	1.19e-22	-13.1	41.0018	-2.35	0.179389	MYRF	myelin regulatory factor
209441_at	7.15e-21	1.23e-22	-13.1	40.9646	-1.71	0.130534	RHOBTB2	Rho related BTB domain containing 2
221204_s_at	7.3e-21	1.26e-22	-13.1	40.9417	-1.77	0.135115	CRTAC1	cartilage acidic protein 1
1569095_at	7.44e-21	1.29e-22	-13.1	40.922	-1.65	0.125954	MIR3945HG	MIR3945 host gene
214318_s_at	8e-21	1.39e-22	-13.1	40.8493	-1.78	0.135878	FRY	FRY microtubule binding protein
201681_s_at	8.09e-21	1.4e-22	13	40.8372	1.5	0.115385	DLG5	discs large MAGUK scaffold protein 5
223991_s_at	8.15e-21	1.42e-22	13	40.8279	1.49	0.114615	GALNT2	polypeptide N-acetylgalactosaminyltransferase 2
236401_at	8.24e-21	1.43e-22	-13	40.8159	-1.32	0.101538	GIMAP1	GTPase, IMAP family member 1
1553956_at	8.5e-21	1.48e-22	13	40.7845	1.52	0.116923	TMEM237	transmembrane protein 237
203550_s_at	8.61e-21	1.5e-22	13	40.7708	0.888	0.0683077	FAM189B	family with sequence similarity 189 member B
203968_s_at	8.69e-21	1.52e-22	13	40.7608	2.04	0.156923	CDC6	cell division cycle 6
212448_at	8.72e-21	1.52e-22	-13	40.7559	-1.93	0.148462	NEDD4L	neural precursor cell expressed, developmentally down-regulated 4-like, E3 ubiquitin protein ligase
216952_s_at	8.79e-21	1.54e-22	13	40.7468	1.88	0.144615	LMNB2	lamin B2
209793_at	9.11e-21	1.59e-22	-13	40.71	-1.67	0.128462	GRIA1	glutamate ionotropic receptor AMPA type subunit 1
212427_at	9.24e-21	1.62e-22	-13	40.6947	-0.908	0.0698462	KIAA0368	KIAA0368
242268_at	9.3e-21	1.63e-22	-13	40.6877	-1.48	0.113846	CELF2	CUGBP, Elav-like family member 2
218831_s_at	9.49e-21	1.67e-22	-13	40.6651	-1.24	0.0953846	FCGRT	Fc fragment of IgG receptor and transporter
205569_at	9.49e-21	1.67e-22	-13	40.6649	-2.81	0.216154	LAMP3	lysosomal associated membrane protein 3
1552701_a_at	9.58e-21	1.69e-22	-13	40.655	-1.92	0.147692	CARD16	caspase recruitment domain family member 16
204475_at	9.62e-21	1.69e-22	13	40.6503	5.11	0.393077	MMP1	matrix metallopeptidase 1
229844_at	9.62e-21	1.7e-22	-13	40.6484	-1.41	0.108462	FOXP1	forkhead box P1
230319_at	9.63e-21	1.7e-22	-13	40.6466	-3.67	0.282308
218741_at	9.63e-21	1.7e-22	13	40.646	1.85	0.142308	CENPM	centromere protein M
222669_s_at	9.73e-21	1.72e-22	-13	40.6341	-0.949	0.073	SBDSP1///SBDS	Shwachman-Bodian-Diamond syndrome pseudogene 1///SBDS ribosome assembly guanine nucleotide exchange factor
203931_s_at	1.03e-20	1.82e-22	13	40.5759	1.24	0.0953846	MRPL12	mitochondrial ribosomal protein L12
205070_at	1.04e-20	1.84e-22	-13	40.5692	-1.16	0.0892308	ING3	inhibitor of growth family member 3
204244_s_at	1.04e-20	1.85e-22	13	40.5631	1.68	0.129231	DBF4	DBF4 zinc finger
223649_s_at	1.05e-20	1.86e-22	13	40.5577	1.1	0.0846154	SLC25A39	solute carrier family 25 member 39
201287_s_at	1.05e-20	1.86e-22	13	40.5573	1.8	0.138462	SDC1	syndecan 1
208510_s_at	1.06e-20	1.89e-22	-13	40.5407	-2.2	0.169231	PPARG	peroxisome proliferator activated receptor gamma
209744_x_at	1.1e-20	1.95e-22	13	40.5092	1.38	0.106154	ITCH	itchy E3 ubiquitin protein ligase
228532_at	1.11e-20	1.97e-22	-13	40.4995	-2.73	0.21	C1orf162	chromosome 1 open reading frame 162
204445_s_at	1.12e-20	1.99e-22	-13	40.4872	-1.94	0.149231	ALOX5	arachidonate 5-lipoxygenase
235962_at	1.14e-20	2.04e-22	-13	40.4626	-0.733	0.0563846	AZI2	5-azacytidine induced 2
208758_at	1.15e-20	2.05e-22	13	40.4603	1.02	0.0784615	ATIC	5-aminoimidazole-4-carboxamide ribonucleotide formyltransferase/IMP cyclohydrolase
241114_s_at	1.2e-20	2.15e-22	-13	40.4141	-0.976	0.0750769	ACAA2	acetyl-CoA acyltransferase 2
217919_s_at	1.2e-20	2.15e-22	13	40.4124	1.3	0.1	MRPL42	mitochondrial ribosomal protein L42
222925_at	1.2e-20	2.16e-22	-13	40.4094	-1.29	0.0992308	DCDC2	doublecortin domain containing 2
208799_at	1.2e-20	2.16e-22	13	40.4069	0.919	0.0706923	PSMB5	proteasome subunit beta 5
222937_s_at	1.25e-20	2.25e-22	-12.9	40.3663	-1.03	0.079845	MMP28	matrix metallopeptidase 28
209433_s_at	1.28e-20	2.3e-22	12.9	40.3467	2.22	0.172093	PPAT	phosphoribosyl pyrophosphate amidotransferase
205941_s_at	1.31e-20	2.36e-22	12.9	40.3217	3.65	0.282946	COL10A1	collagen type X alpha 1 chain
1562921_at	1.31e-20	2.36e-22	-12.9	40.3206	-2.33	0.18062	EP300-AS1	EP300 antisense RNA 1
218842_at	1.33e-20	2.41e-22	12.9	40.2992	1.25	0.0968992	RPAP3	RNA polymerase II associated protein 3
200650_s_at	1.34e-20	2.43e-22	12.9	40.2913	0.828	0.064186	LDHA	lactate dehydrogenase A
201427_s_at	1.35e-20	2.45e-22	-12.9	40.2831	-1.24	0.096124	SEPP1	selenoprotein P, plasma, 1
228807_at	1.36e-20	2.47e-22	-12.9	40.2757	-0.894	0.0693023	ASPA	aspartoacylase
232267_at	1.42e-20	2.57e-22	-12.9	40.235	-2.86	0.221705	ADGRD1	adhesion G protein-coupled receptor D1
213050_at	1.42e-20	2.58e-22	-12.9	40.2292	-2.3	0.178295	COBL	cordon-bleu WH2 repeat protein
203192_at	1.43e-20	2.59e-22	12.9	40.2279	1.87	0.144961	ABCB6	ATP binding cassette subfamily B member 6 (Langereis blood group)
202138_x_at	1.45e-20	2.63e-22	12.9	40.2123	0.962	0.0745736	AIMP2	aminoacyl tRNA synthetase complex interacting multifunctional protein 2
222774_s_at	1.51e-20	2.75e-22	12.9	40.1681	2.05	0.158915	NETO2	neuropilin and tolloid like 2
225207_at	1.53e-20	2.79e-22	-12.9	40.1539	-3.7	0.286822	PDK4	pyruvate dehydrogenase kinase 4
234310_s_at	1.53e-20	2.79e-22	-12.9	40.1539	-1.72	0.133333	SUSD2	sushi domain containing 2
213541_s_at	1.56e-20	2.84e-22	-12.9	40.1341	-2.08	0.16124	ERG	ERG, ETS transcription factor
226074_at	1.56e-20	2.85e-22	-12.9	40.1337	-1.29	0.1	PPM1M	protein phosphatase, Mg2+/Mn2+ dependent 1M
200750_s_at	1.59e-20	2.91e-22	12.9	40.1121	1.01	0.0782946	RAN	RAN, member RAS oncogene family
213520_at	1.61e-20	2.95e-22	12.9	40.0963	1.15	0.0891473	RECQL4	RecQ like helicase 4
240385_at	1.64e-20	3.01e-22	-12.9	40.078	-1.17	0.0906977
213364_s_at	1.64e-20	3.01e-22	-12.9	40.0772	-1.44	0.111628	SNX1	sorting nexin 1
209506_s_at	1.64e-20	3.01e-22	-12.9	40.076	-1.12	0.0868217	NR2F2///NR2F1	nuclear receptor subfamily 2 group F member 2///nuclear receptor subfamily 2 group F member 1
205024_s_at	1.65e-20	3.04e-22	12.9	40.069	2	0.155039	RAD51	RAD51 recombinase
210657_s_at	1.65e-20	3.04e-22	-12.9	40.0678	-1.6	0.124031	2025-09-04	septin 4
1553043_a_at	1.66e-20	3.07e-22	-12.9	40.0596	-2.14	0.165891	CD300LF	CD300 molecule like family member f
223363_at	1.68e-20	3.1e-22	12.9	40.0498	1.06	0.0821705	PSMG3	proteasome assembly chaperone 3
203010_at	1.72e-20	3.18e-22	-12.9	40.0244	-0.883	0.0684496	STAT5A	signal transducer and activator of transcription 5A
213974_at	1.74e-20	3.21e-22	-12.9	40.0144	-1.99	0.154264	ADAMTSL3	ADAMTS like 3
202610_s_at	1.81e-20	3.35e-22	12.9	39.9719	0.912	0.0706977	MED14	mediator complex subunit 14
217862_at	1.82e-20	3.37e-22	-12.9	39.9659	-1.33	0.103101	PIAS1	protein inhibitor of activated STAT 1
1560826_at	1.98e-20	3.66e-22	-12.8	39.8824	-1.34	0.104688	LOC101929398	uncharacterized LOC101929398
212266_s_at	2.01e-20	3.73e-22	-12.8	39.8643	-0.799	0.0624219	SRSF5	serine and arginine rich splicing factor 5
239845_at	2.02e-20	3.75e-22	-12.8	39.8581	-1.2	0.09375
232227_at	2.02e-20	3.76e-22	-12.8	39.8572	-0.932	0.0728125	HSPC324	uncharacterized LOC101928612
229616_s_at	2.03e-20	3.77e-22	-12.8	39.8533	-2.32	0.18125	GRAMD2	GRAM domain containing 2
209421_at	2.03e-20	3.78e-22	12.8	39.8512	1.69	0.132031	MSH2	mutS homolog 2
222663_at	2.05e-20	3.82e-22	-12.8	39.8399	-0.899	0.0702344	RIOK2	RIO kinase 2
226485_at	2.07e-20	3.86e-22	-12.8	39.8305	-1.82	0.142187	LOC101928274///VSIG10	uncharacterized LOC101928274///V-set and immunoglobulin domain containing 10
238206_at	2.1e-20	3.92e-22	-12.8	39.8141	-1.4	0.109375	RXFP1	relaxin/insulin like family peptide receptor 1
209891_at	2.1e-20	3.93e-22	12.8	39.8118	2.11	0.164844	SPC25	SPC25, NDC80 kinetochore complex component
210272_at	2.18e-20	4.07e-22	-12.8	39.7768	-2.99	0.233594	CYP2B7P	cytochrome P450 family 2 subfamily B member 7, pseudogene
225883_at	2.2e-20	4.12e-22	-12.8	39.765	-1.19	0.0929687	ATG16L2	autophagy related 16 like 2
238178_at	2.28e-20	4.28e-22	-12.8	39.7264	-1.48	0.115625
234915_s_at	2.29e-20	4.29e-22	12.8	39.7238	1.35	0.105469	DENR	density regulated re-initiation and release factor
212561_at	2.31e-20	4.34e-22	-12.8	39.7127	-0.966	0.0754687	DENND5A	DENN domain containing 5A
40687_at	2.33e-20	4.37e-22	-12.8	39.7054	-1.48	0.115625	GJA4	gap junction protein alpha 4
204267_x_at	2.33e-20	4.38e-22	12.8	39.7035	1.02	0.0796875	PKMYT1	protein kinase, membrane associated tyrosine/threonine 1
224862_at	2.38e-20	4.49e-22	-12.8	39.6796	-1.5	0.117188	GNAQ	G protein subunit alpha q
230711_at	2.38e-20	4.5e-22	-12.8	39.6781	-1.71	0.133594
229610_at	2.41e-20	4.55e-22	12.8	39.6659	1.39	0.108594	CKAP2L	cytoskeleton associated protein 2 like
204499_at	2.41e-20	4.55e-22	-12.8	39.6657	-0.799	0.0624219	AGTPBP1	ATP/GTP binding protein 1
227929_at	2.41e-20	4.56e-22	-12.8	39.6633	-1.99	0.155469	LIN7A	lin-7 homolog A, crumbs cell polarity complex component
235228_at	2.45e-20	4.63e-22	-12.8	39.6487	-2.05	0.160156	CCDC85A	coiled-coil domain containing 85A
208689_s_at	2.46e-20	4.67e-22	12.8	39.6412	1.03	0.0804687	RPN2	ribophorin II
220088_at	2.51e-20	4.75e-22	-12.8	39.6225	-2.01	0.157031	C5AR1	complement component 5a receptor 1
220560_at	2.52e-20	4.78e-22	-12.8	39.6167	-1.11	0.0867187	C11orf21	chromosome 11 open reading frame 21
211048_s_at	2.53e-20	4.8e-22	12.8	39.6123	1.52	0.11875	PDIA4	protein disulfide isomerase family A member 4
212072_s_at	2.55e-20	4.86e-22	12.8	39.6012	1.12	0.0875	CSNK2A1	casein kinase 2 alpha 1
234192_s_at	2.63e-20	5.01e-22	-12.8	39.5714	-1.2	0.09375	GKAP1	G kinase anchoring protein 1
53991_at	2.63e-20	5.01e-22	-12.8	39.5702	-1.18	0.0921875	DENND2A	DENN domain containing 2A
206949_s_at	2.64e-20	5.04e-22	12.8	39.5648	0.896	0.07	RUSC1	RUN and SH3 domain containing 1
212631_at	2.68e-20	5.11e-22	-12.8	39.5498	-1.07	0.0835937	STX7	syntaxin 7
214181_x_at	2.69e-20	5.13e-22	-12.8	39.546	-2.05	0.160156	LST1	leukocyte specific transcript 1
227945_at	2.69e-20	5.15e-22	-12.8	39.5434	-1.24	0.096875	TBC1D1	TBC1 domain family member 1
213273_at	2.69e-20	5.15e-22	12.8	39.5427	1.94	0.151562	TENM4	teneurin transmembrane protein 4
226984_at	2.72e-20	5.21e-22	-12.8	39.5309	-1.27	0.0992187	FGD5	FYVE, RhoGEF and PH domain containing 5
203103_s_at	2.72e-20	5.22e-22	12.8	39.5287	0.947	0.0739844	PRPF19	pre-mRNA processing factor 19
209326_at	2.81e-20	5.39e-22	12.8	39.4967	1.09	0.0851563	SLC35A2	solute carrier family 35 member A2
206120_at	2.81e-20	5.4e-22	-12.8	39.4966	-1.56	0.121875	CD33	CD33 molecule
209875_s_at	2.81e-20	5.4e-22	12.8	39.495	4.32	0.3375	SPP1	secreted phosphoprotein 1
208613_s_at	2.81e-20	5.41e-22	12.8	39.4934	1.36	0.10625	FLNB	filamin B
213843_x_at	2.83e-20	5.45e-22	12.8	39.4863	3.23	0.252344	SLC6A8	solute carrier family 6 member 8
226319_s_at	2.83e-20	5.45e-22	12.8	39.4858	1.42	0.110937	ALYREF	Aly/REF export factor
225460_at	2.92e-20	5.63e-22	-12.7	39.4541	-1.03	0.0811024	SEC22C	SEC22 homolog C, vesicle trafficking protein
207871_s_at	3.16e-20	6.11e-22	-12.7	39.372	-1.38	0.108661	MIR6132///ST7-OT3///ST7	microRNA 6132///ST7 overlapping transcript 3///suppression of tumorigenicity 7
235692_at	3.21e-20	6.22e-22	-12.7	39.3555	-1.18	0.0929134	SH3KBP1	SH3 domain containing kinase binding protein 1
201745_at	3.31e-20	6.42e-22	12.7	39.3243	1.09	0.0858268	TWF1	twinfilin actin binding protein 1
1554271_a_at	3.41e-20	6.62e-22	12.7	39.2932	1.55	0.122047	CENPL	centromere protein L
231382_at	3.48e-20	6.75e-22	-12.7	39.2739	-1.8	0.141732	FGF18	fibroblast growth factor 18
205504_at	3.5e-20	6.79e-22	-12.7	39.267	-1.53	0.120472	BTK	Bruton tyrosine kinase
209735_at	3.53e-20	6.86e-22	-12.7	39.2571	-1.84	0.144882	ABCG2	ATP binding cassette subfamily G member 2 (Junior blood group)
1559584_a_at	3.53e-20	6.88e-22	-12.7	39.2552	-2.12	0.166929	C16orf54	chromosome 16 open reading frame 54
229222_at	3.56e-20	6.93e-22	-12.7	39.2481	-1.44	0.113386	ACSS3	acyl-CoA synthetase short-chain family member 3
232331_at	3.59e-20	7e-22	-12.7	39.2373	-1.28	0.100787
211763_s_at	3.71e-20	7.25e-22	-12.7	39.203	-0.814	0.0640945	UBE2B	ubiquitin conjugating enzyme E2 B
210002_at	3.75e-20	7.33e-22	-12.7	39.1918	-2.67	0.210236	GATA6	GATA binding protein 6
1552318_at	3.81e-20	7.44e-22	-12.7	39.1765	-2.04	0.16063	GIMAP1	GTPase, IMAP family member 1
219046_s_at	3.84e-20	7.52e-22	-12.7	39.166	-1.28	0.100787	PKNOX2	PBX/knotted 1 homeobox 2
217507_at	3.86e-20	7.56e-22	-12.7	39.1605	-1.23	0.0968504	SLC11A1	solute carrier family 11 member 1
214783_s_at	3.95e-20	7.74e-22	-12.7	39.1371	-1.27	0.1	ANXA11	annexin A11
221030_s_at	3.95e-20	7.75e-22	-12.7	39.136	-0.996	0.0784252	ARHGAP24	Rho GTPase activating protein 24
229887_at	3.95e-20	7.76e-22	-12.7	39.1354	-0.909	0.0715748	ALS2CL	ALS2 C-terminal like
228113_at	3.98e-20	7.82e-22	-12.7	39.1272	-0.832	0.0655118	RAB37	RAB37, member RAS oncogene family
232056_at	4.02e-20	7.91e-22	-12.7	39.1159	-2.93	0.230709	SCEL	sciellin
208335_s_at	4.03e-20	7.94e-22	-12.7	39.1121	-3.39	0.266929	ACKR1	atypical chemokine receptor 1 (Duffy blood group)
234954_at	4.07e-20	8.03e-22	12.7	39.1004	1.46	0.114961
1555216_a_at	4.21e-20	8.31e-22	-12.7	39.0667	-2	0.15748	LOC101060604///SLC7A5P2///SLC7A5P1	putative L-type amino acid transporter 1-like protein IMAA///solute carrier family 7 member 5 pseudogene 2///solute carrier family 7 member 5 pseudogene 1
200738_s_at	4.29e-20	8.48e-22	12.7	39.0461	0.902	0.0710236	PGK1	phosphoglycerate kinase 1
222640_at	4.31e-20	8.53e-22	12.7	39.0411	1.27	0.1	DNMT3A	DNA methyltransferase 3 alpha
206855_s_at	4.33e-20	8.57e-22	-12.7	39.0365	-1.27	0.1	HYAL2	hyaluronoglucosaminidase 2
205357_s_at	4.35e-20	8.61e-22	-12.7	39.0312	-2.51	0.197638	AGTR1	angiotensin II receptor type 1
242271_at	4.35e-20	8.63e-22	-12.7	39.0292	-2.47	0.194488	SLC26A9	solute carrier family 26 member 9
209607_x_at	4.42e-20	8.78e-22	-12.7	39.0122	-1.59	0.125197	SLX1B-SULT1A4///SLX1A-SULT1A3///SULT1A4///SULT1A3	SLX1B-SULT1A4 readthrough (NMD candidate)///SLX1A-SULT1A3 readthrough (NMD candidate)///sulfotransferase family 1A member 4///sulfotransferase family 1A member 3
203801_at	4.44e-20	8.81e-22	-12.7	39.0082	-1.23	0.0968504	MRPS14	mitochondrial ribosomal protein S14
204049_s_at	4.51e-20	8.96e-22	-12.6	38.9916	-1.6	0.126984	PHACTR2	phosphatase and actin regulator 2
203299_s_at	4.57e-20	9.1e-22	-12.6	38.9759	-1.35	0.107143	AP1S2	adaptor related protein complex 1 sigma 2 subunit
218350_s_at	4.59e-20	9.15e-22	12.6	38.9706	1.61	0.127778	GMNN	geminin, DNA replication inhibitor
225720_at	4.7e-20	9.36e-22	-12.6	38.9477	-2.19	0.17381	SYNPO2	synaptopodin 2
1552678_a_at	4.75e-20	9.47e-22	12.6	38.9367	1.04	0.0825397	USP28	ubiquitin specific peptidase 28
211056_s_at	4.78e-20	9.54e-22	12.6	38.9295	2.02	0.160317	SRD5A1	steroid 5 alpha-reductase 1
224839_s_at	4.83e-20	9.66e-22	12.6	38.9162	2.31	0.183333	GPT2	glutamic--pyruvic transaminase 2
219064_at	4.91e-20	9.82e-22	-12.6	38.9	-2.05	0.162698	ITIH5	inter-alpha-trypsin inhibitor heavy chain family member 5
211581_x_at	4.94e-20	9.89e-22	-12.6	38.893	-1.9	0.150794	LST1	leukocyte specific transcript 1
209774_x_at	4.96e-20	9.95e-22	-12.6	38.8873	-3.71	0.294444	CXCL2	C-X-C motif chemokine ligand 2
231311_at	5.11e-20	1.03e-21	12.6	38.8573	2.3	0.18254
227917_at	5.18e-20	1.04e-21	-12.6	38.8436	-1.72	0.136508	LOC100506990	uncharacterized LOC100506990
211080_s_at	5.24e-20	1.05e-21	12.6	38.8312	1.54	0.122222	NEK2	NIMA related kinase 2
221539_at	5.28e-20	1.06e-21	12.6	38.8216	1.88	0.149206	EIF4EBP1	eukaryotic translation initiation factor 4E binding protein 1
228728_at	5.43e-20	1.09e-21	-12.6	38.7931	-2.05	0.162698	CPED1	cadherin like and PC-esterase domain containing 1
205436_s_at	5.44e-20	1.1e-21	12.6	38.7897	1.17	0.0928571	H2AFX	H2A histone family member X
202759_s_at	5.46e-20	1.1e-21	-12.6	38.7858	-2.19	0.17381	PALM2-AKAP2///AKAP2	PALM2-AKAP2 readthrough///A-kinase anchoring protein 2
231035_s_at	5.48e-20	1.11e-21	-12.6	38.7823	-1.46	0.115873	OTUD1	OTU deubiquitinase 1
229519_at	5.59e-20	1.13e-21	12.6	38.7611	1.5	0.119048	FXR1	FMR1 autosomal homolog 1
212020_s_at	5.64e-20	1.14e-21	12.6	38.7504	1.7	0.134921	MKI67	marker of proliferation Ki-67
1555404_a_at	5.7e-20	1.15e-21	-12.6	38.74	-1.14	0.0904762	DUOXA1	dual oxidase maturation factor 1
223054_at	5.7e-20	1.15e-21	12.6	38.7392	1.18	0.0936508	DNAJB11	DnaJ heat shock protein family (Hsp40) member B11
214053_at	5.71e-20	1.16e-21	-12.6	38.7356	-1.46	0.115873	ERBB4	erb-b2 receptor tyrosine kinase 4
226875_at	5.74e-20	1.17e-21	-12.6	38.7299	-1.58	0.125397	DOCK11	dedicator of cytokinesis 11
234983_at	5.97e-20	1.21e-21	-12.6	38.6895	-1.16	0.0920635	C12orf49	chromosome 12 open reading frame 49
229824_at	6.05e-20	1.23e-21	-12.6	38.6763	-1.69	0.134127	SHC3	SHC adaptor protein 3
207122_x_at	6.09e-20	1.24e-21	-12.6	38.6678	-1.48	0.11746	SULT1A2	sulfotransferase family 1A member 2
203060_s_at	6.1e-20	1.24e-21	-12.6	38.6665	-1.83	0.145238	PAPSS2	3'-phosphoadenosine 5'-phosphosulfate synthase 2
206437_at	6.3e-20	1.28e-21	-12.6	38.6331	-0.884	0.0701587	S1PR4	sphingosine-1-phosphate receptor 4
205554_s_at	6.33e-20	1.29e-21	-12.6	38.6275	-2.72	0.215873	DNASE1L3	deoxyribonuclease 1 like 3
202697_at	6.38e-20	1.3e-21	12.6	38.6188	1.19	0.0944444	NUDT21	nudix hydrolase 21
203819_s_at	6.46e-20	1.32e-21	12.6	38.6047	3.66	0.290476	IGF2BP3	insulin like growth factor 2 mRNA binding protein 3
203656_at	6.47e-20	1.32e-21	-12.6	38.6022	-1.23	0.097619	FIG4	FIG4 phosphoinositide 5-phosphatase
217428_s_at	6.81e-20	1.4e-21	12.6	38.5505	3.45	0.27381	COL10A1	collagen type X alpha 1 chain
206754_s_at	6.82e-20	1.4e-21	-12.6	38.548	-3.86	0.306349	CYP2B7P///CYP2B6	cytochrome P450 family 2 subfamily B member 7, pseudogene///cytochrome P450 family 2 subfamily B member 6
210619_s_at	7.02e-20	1.44e-21	-12.5	38.5192	-2.44	0.1952	HYAL1	hyaluronoglucosaminidase 1
224925_at	7.42e-20	1.52e-21	-12.5	38.463	-1.32	0.1056	PREX1	phosphatidylinositol-3,4,5-trisphosphate dependent Rac exchange factor 1
214737_x_at	7.52e-20	1.55e-21	12.5	38.4485	0.647	0.05176	HNRNPC	heterogeneous nuclear ribonucleoprotein C (C1/C2)
203186_s_at	7.55e-20	1.55e-21	-12.5	38.444	-2.09	0.1672	S100A4	S100 calcium binding protein A4
207069_s_at	7.75e-20	1.6e-21	-12.5	38.4173	-2.32	0.1856	SMAD6	SMAD family member 6
219250_s_at	7.88e-20	1.62e-21	-12.5	38.3991	-2.72	0.2176	FLRT3	fibronectin leucine rich transmembrane protein 3
244787_at	7.94e-20	1.64e-21	-12.5	38.3911	-1.49	0.1192
38691_s_at	8.12e-20	1.68e-21	-12.5	38.3677	-5.49	0.4392	SFTPC	surfactant protein C
226249_at	8.2e-20	1.69e-21	-12.5	38.3571	-1.54	0.1232	SNX30	sorting nexin family member 30
1553243_at	8.2e-20	1.7e-21	-12.5	38.3559	-1.21	0.0968	ITIH5	inter-alpha-trypsin inhibitor heavy chain family member 5
222756_s_at	8.25e-20	1.71e-21	-12.5	38.3489	-1.8	0.144	ARRB1	arrestin beta 1
59375_at	8.38e-20	1.74e-21	-12.5	38.333	-1.26	0.1008	MYO15B	myosin XVB
229355_at	8.56e-20	1.78e-21	-12.5	38.3102	-0.949	0.07592	UBE2D3	ubiquitin conjugating enzyme E2 D3
202483_s_at	8.59e-20	1.78e-21	12.5	38.3069	1.38	0.1104	RANBP1	RAN binding protein 1
219274_at	8.91e-20	1.85e-21	-12.5	38.2687	-2.37	0.1896	TSPAN12	tetraspanin 12
227039_at	9.07e-20	1.89e-21	-12.5	38.2506	-1.24	0.0992	AKAP13	A-kinase anchoring protein 13
229893_at	9.24e-20	1.92e-21	-12.5	38.231	-1.6	0.128	FRMD3	FERM domain containing 3
227645_at	9.25e-20	1.93e-21	-12.5	38.2287	-1.69	0.1352	PIK3R5	phosphoinositide-3-kinase regulatory subunit 5
210383_at	9.26e-20	1.93e-21	-12.5	38.2275	-1.27	0.1016	SCN1A	sodium voltage-gated channel alpha subunit 1
243501_at	9.41e-20	1.96e-21	-12.5	38.2103	-0.727	0.05816	ATP5F1	ATP synthase, H+ transporting, mitochondrial Fo complex subunit B1
201112_s_at	9.44e-20	1.97e-21	12.5	38.2064	1.18	0.0944	CSE1L	chromosome segregation 1 like
229070_at	9.82e-20	2.05e-21	-12.5	38.1667	-2.69	0.2152	ADTRP	androgen dependent TFPI regulating protein
212563_at	9.96e-20	2.08e-21	12.5	38.1516	1.94	0.1552	MIR7112///BOP1	microRNA 7112///block of proliferation 1
49077_at	1.02e-19	2.13e-21	12.5	38.1276	0.72	0.0576	PPME1	protein phosphatase methylesterase 1
1556325_at	1.07e-19	2.24e-21	-12.4	38.0786	-2.42	0.195161	FILIP1	filamin A interacting protein 1
228471_at	1.09e-19	2.29e-21	-12.4	38.057	-1.86	0.15	ANKRD44	ankyrin repeat domain 44
201736_s_at	1.11e-19	2.34e-21	12.4	38.0366	1.23	0.0991935	2025-03-06	membrane associated ring-CH-type finger 6
218876_at	1.13e-19	2.38e-21	-12.4	38.0206	-2.63	0.212097	TPPP3	tubulin polymerization promoting protein family member 3
242340_at	1.14e-19	2.4e-21	-12.4	38.0126	-1.56	0.125806
218930_s_at	1.15e-19	2.42e-21	12.4	38.0025	0.996	0.0803226	TMEM106B	transmembrane protein 106B
201477_s_at	1.15e-19	2.42e-21	12.4	38.0016	1.23	0.0991935	RRM1	ribonucleotide reductase catalytic subunit M1
227081_at	1.15e-19	2.43e-21	-12.4	37.9976	-2.43	0.195968	DNALI1	dynein axonemal light intermediate chain 1
211202_s_at	1.19e-19	2.51e-21	12.4	37.9665	1.15	0.0927419	KDM5B	lysine demethylase 5B
238840_at	1.19e-19	2.52e-21	-12.4	37.9638	-1.09	0.0879032	LRRFIP1	LRR binding FLII interacting protein 1
209080_x_at	1.2e-19	2.54e-21	12.4	37.9524	1.24	0.1	GLRX3	glutaredoxin 3
228444_at	1.21e-19	2.55e-21	-12.4	37.9489	-1.87	0.150806	ARRB1	arrestin beta 1
235463_s_at	1.22e-19	2.59e-21	12.4	37.936	2.15	0.173387	CERS6	ceramide synthase 6
204826_at	1.22e-19	2.59e-21	12.4	37.9358	1.04	0.083871	CCNF	cyclin F
204700_x_at	1.22e-19	2.6e-21	12.4	37.9326	1.18	0.0951613	DIEXF	digestive organ expansion factor homolog (zebrafish)
222722_at	1.23e-19	2.6e-21	-12.4	37.9296	-3.21	0.258871	OGN	osteoglycin
1555191_a_at	1.23e-19	2.61e-21	-12.4	37.9267	-1.6	0.129032	FHL5	four and a half LIM domains 5
225162_at	1.25e-19	2.67e-21	-12.4	37.9061	-1.17	0.0943548	SH3D19	SH3 domain containing 19
209795_at	1.29e-19	2.76e-21	-12.4	37.8728	-2.75	0.221774	CD69	CD69 molecule
211582_x_at	1.3e-19	2.78e-21	-12.4	37.8648	-2.06	0.166129	LST1	leukocyte specific transcript 1
63305_at	1.31e-19	2.79e-21	-12.4	37.8624	-1.08	0.0870968	PKNOX2	PBX/knotted 1 homeobox 2
220011_at	1.31e-19	2.79e-21	12.4	37.8612	1.58	0.127419	AUNIP	aurora kinase A and ninein interacting protein
205471_s_at	1.31e-19	2.79e-21	-12.4	37.8591	-2.24	0.180645	DACH1	dachshund family transcription factor 1
224320_s_at	1.31e-19	2.81e-21	12.4	37.8554	1.64	0.132258	MCM8	minichromosome maintenance 8 homologous recombination repair factor
201521_s_at	1.39e-19	2.97e-21	12.4	37.7983	1.48	0.119355	NCBP2	nuclear cap binding protein subunit 2
212552_at	1.39e-19	2.99e-21	-12.4	37.7928	-1.31	0.105645	HPCAL1	hippocalcin like 1
201251_at	1.39e-19	2.99e-21	12.4	37.7919	1.28	0.103226	PKM	pyruvate kinase, muscle
243584_at	1.4e-19	2.99e-21	-12.4	37.7909	-1.74	0.140323
202259_s_at	1.4e-19	3.01e-21	-12.4	37.7866	-1.59	0.128226	N4BP2L2	NEDD4 binding protein 2 like 2
205608_s_at	1.41e-19	3.04e-21	-12.4	37.7762	-2.22	0.179032	ANGPT1	angiopoietin 1
209680_s_at	1.46e-19	3.13e-21	12.4	37.7449	1.07	0.0862903	KIFC1	kinesin family member C1
222392_x_at	1.46e-19	3.14e-21	12.4	37.7441	1.94	0.156452	PERP	PERP, TP53 apoptosis effector
229759_s_at	1.47e-19	3.16e-21	-12.4	37.7355	-1.47	0.118548	VEPH1	ventricular zone expressed PH domain containing 1
1552509_a_at	1.47e-19	3.18e-21	-12.4	37.7315	-2.04	0.164516	CD300LG	CD300 molecule like family member g
222606_at	1.47e-19	3.18e-21	12.4	37.7304	1.54	0.124194	ZWILCH	zwilch kinetochore protein
209841_s_at	1.5e-19	3.24e-21	-12.4	37.7132	-2.35	0.189516	LRRN3	leucine rich repeat neuronal 3
241672_at	1.5e-19	3.25e-21	-12.4	37.7083	-2.22	0.179032	SERTM1	serine rich and transmembrane domain containing 1
226440_at	1.51e-19	3.28e-21	-12.4	37.7011	-1.14	0.0919355	LOC100653247///DUSP22	dual specificity protein phosphatase 22-like///dual specificity phosphatase 22
225200_at	1.58e-19	3.41e-21	-12.4	37.6596	-1.35	0.108871	DPH3	diphthamide biosynthesis 3
203913_s_at	1.58e-19	3.43e-21	-12.4	37.656	-2.91	0.234677	HPGD	hydroxyprostaglandin dehydrogenase 15-(NAD)
217834_s_at	1.59e-19	3.45e-21	12.4	37.6485	1.21	0.0975806	SYNCRIP	synaptotagmin binding cytoplasmic RNA interacting protein
225253_s_at	1.6e-19	3.47e-21	12.4	37.6435	1.07	0.0862903	METTL2A///METTL2B	methyltransferase like 2A///methyltransferase like 2B
218622_at	1.63e-19	3.53e-21	12.4	37.6254	1.15	0.0927419	NUP37	nucleoporin 37
202310_s_at	1.64e-19	3.57e-21	12.3	37.6165	2.93	0.238211	COL1A1	collagen type I alpha 1 chain
219105_x_at	1.65e-19	3.58e-21	12.3	37.6124	1.17	0.095122	ORC6	origin recognition complex subunit 6
201609_x_at	1.73e-19	3.76e-21	12.3	37.5632	0.873	0.0709756	ICMT	isoprenylcysteine carboxyl methyltransferase
204115_at	1.76e-19	3.83e-21	-12.3	37.5445	-2.52	0.204878	GNG11	G protein subunit gamma 11
201202_at	1.77e-19	3.86e-21	12.3	37.5363	1.34	0.108943	PCNA	proliferating cell nuclear antigen
220638_s_at	1.79e-19	3.9e-21	12.3	37.5272	1.9	0.154472	CBLC	Cbl proto-oncogene C
204793_at	1.82e-19	3.98e-21	-12.3	37.5073	-1.47	0.119512	GPRASP1	G protein-coupled receptor associated sorting protein 1
233110_s_at	1.83e-19	4e-21	12.3	37.501	1.1	0.0894309	BCL2L12	BCL2 like 12
203906_at	1.85e-19	4.05e-21	-12.3	37.4901	-1.16	0.0943089	IQSEC1	IQ motif and Sec7 domain 1
227249_at	1.86e-19	4.07e-21	12.3	37.4852	1.82	0.147967	NDE1	nudE neurodevelopment protein 1
208983_s_at	1.9e-19	4.18e-21	-12.3	37.4582	-2	0.162602	PECAM1	platelet and endothelial cell adhesion molecule 1
202177_at	1.9e-19	4.18e-21	-12.3	37.4581	-1.81	0.147154	GAS6	growth arrest specific 6
200685_at	1.91e-19	4.2e-21	-12.3	37.4527	-1.4	0.113821	SRSF11	serine and arginine rich splicing factor 11
215084_s_at	1.96e-19	4.31e-21	12.3	37.4282	0.978	0.0795122	LRRC42	leucine rich repeat containing 42
229111_at	1.96e-19	4.32e-21	-12.3	37.4261	-1.32	0.107317
201688_s_at	1.97e-19	4.33e-21	12.3	37.4224	1.77	0.143902	TPD52	tumor protein D52
214641_at	1.97e-19	4.34e-21	-12.3	37.4209	-1.88	0.152846	COL4A3	collagen type IV alpha 3 chain
210046_s_at	1.98e-19	4.36e-21	12.3	37.4156	1.31	0.106504	IDH2	isocitrate dehydrogenase (NADP(+)) 2, mitochondrial
231810_at	1.98e-19	4.37e-21	12.3	37.4151	1.43	0.11626	THRIL///BRI3BP	TNF and HNRNPL related immunoregulatory long non-coding RNA///BRI3 binding protein
219281_at	1.98e-19	4.37e-21	-12.3	37.4135	-1.24	0.100813	MSRA	methionine sulfoxide reductase A
202952_s_at	1.99e-19	4.41e-21	12.3	37.4055	2.25	0.182927	ADAM12	ADAM metallopeptidase domain 12
229164_s_at	2e-19	4.42e-21	-12.3	37.4028	-0.823	0.0669106	ABTB1	ankyrin repeat and BTB domain containing 1
213844_at	2e-19	4.43e-21	-12.3	37.4014	-2.03	0.165041	HOXA5	homeobox A5
207624_s_at	2e-19	4.43e-21	-12.3	37.3994	-1.32	0.107317	RPGR	retinitis pigmentosa GTPase regulator
218043_s_at	2.01e-19	4.45e-21	-12.3	37.3954	-0.855	0.0695122	AZI2	5-azacytidine induced 2
239146_at	2.07e-19	4.59e-21	-12.3	37.3642	-1.04	0.0845528	CLDND1	claudin domain containing 1
221476_s_at	2.08e-19	4.63e-21	-12.3	37.3558	-0.755	0.0613821	RPL15	ribosomal protein L15
201336_at	2.1e-19	4.68e-21	-12.3	37.3467	-0.713	0.0579675	VAMP3	vesicle associated membrane protein 3
218140_x_at	2.12e-19	4.72e-21	12.3	37.3365	0.972	0.0790244	SRPRB	SRP receptor beta subunit
227013_at	2.14e-19	4.78e-21	-12.3	37.3253	-1.45	0.117886	LATS2	large tumor suppressor kinase 2
211385_x_at	2.16e-19	4.82e-21	-12.3	37.3165	-1.58	0.128455	SULT1A2	sulfotransferase family 1A member 2
225778_at	2.2e-19	4.92e-21	-12.3	37.2962	-0.922	0.0749593	RBMS2	RNA binding motif single stranded interacting protein 2
230320_at	2.25e-19	5.02e-21	-12.3	37.2758	-1.05	0.0853659	TBRG1	transforming growth factor beta regulator 1
237400_at	2.26e-19	5.05e-21	-12.3	37.2697	-1.58	0.128455	ATP5S	ATP synthase, H+ transporting, mitochondrial Fo complex subunit s (factor B)
201614_s_at	2.28e-19	5.1e-21	12.3	37.2608	1.39	0.113008	RUVBL1	RuvB like AAA ATPase 1
202276_at	2.28e-19	5.1e-21	12.3	37.2607	1.01	0.0821138	SHFM1	split hand/foot malformation (ectrodactyly) type 1
224950_at	2.3e-19	5.16e-21	12.3	37.2483	2.15	0.174797	PTGFRN	prostaglandin F2 receptor inhibitor
215603_x_at	2.31e-19	5.18e-21	-12.3	37.244	-1.95	0.158537	LOC102724197///LOC100132705///GGT2///GGTLC1///GGTLC2///GGT3P///GGT1	inactive gamma-glutamyltranspeptidase 2-like///immunoglobulin superfamily member 3-like///gamma-glutamyltransferase 2///gamma-glutamyltransferase light chain 1///gamma-glutamyltransferase light chain 2///gamma-glutamyltransferase 3 pseudogene///gamma-glutamyltransferase 1
205936_s_at	2.36e-19	5.29e-21	-12.3	37.223	-1.72	0.139837	HK3	hexokinase 3
235076_at	2.36e-19	5.3e-21	-12.3	37.2226	-0.988	0.0803252	CALCOCO2	calcium binding and coiled-coil domain 2
226997_at	2.4e-19	5.39e-21	12.3	37.2043	2.19	0.178049	ADAMTS12	ADAM metallopeptidase with thrombospondin type 1 motif 12
217744_s_at	2.42e-19	5.45e-21	12.3	37.1934	2.6	0.211382	PERP	PERP, TP53 apoptosis effector
222853_at	2.44e-19	5.5e-21	-12.3	37.185	-3.01	0.244715	FLRT3	fibronectin leucine rich transmembrane protein 3
204122_at	2.55e-19	5.75e-21	-12.2	37.1407	-2.02	0.165574	TYROBP	TYRO protein tyrosine kinase binding protein
235978_at	2.61e-19	5.88e-21	-12.2	37.1189	-1.84	0.15082	FABP4	fatty acid binding protein 4
244485_at	2.62e-19	5.92e-21	-12.2	37.1125	-1.5	0.122951	HLA-DPB1	major histocompatibility complex, class II, DP beta 1
228854_at	2.63e-19	5.95e-21	-12.2	37.1073	-3.94	0.322951
1564064_a_at	2.75e-19	6.23e-21	12.2	37.0613	2.25	0.184426	ATP11B	ATPase phospholipid transporting 11B (putative)
200903_s_at	2.76e-19	6.25e-21	12.2	37.0573	1.41	0.115574	AHCY	adenosylhomocysteinase
203853_s_at	2.78e-19	6.3e-21	-12.2	37.0497	-1.28	0.104918	GAB2	GRB2 associated binding protein 2
227719_at	2.9e-19	6.56e-21	-12.2	37.0093	-2.41	0.197541	SMAD9	SMAD family member 9
200830_at	2.93e-19	6.64e-21	12.2	36.9975	1.28	0.104918	PSMD2	proteasome 26S subunit, non-ATPase 2
226016_at	2.98e-19	6.76e-21	-12.2	36.98	-1.76	0.144262	CD47	CD47 molecule
201714_at	3.03e-19	6.89e-21	12.2	36.9613	1.25	0.102459	TUBG1	tubulin gamma 1
242890_at	3.04e-19	6.9e-21	12.2	36.9591	1.56	0.127869
214574_x_at	3.08e-19	7e-21	-12.2	36.9451	-1.96	0.160656	LST1	leukocyte specific transcript 1
209435_s_at	3.1e-19	7.05e-21	-12.2	36.9375	-0.907	0.0743443	ARHGEF2	Rho/Rac guanine nucleotide exchange factor 2
207542_s_at	3.1e-19	7.06e-21	-12.2	36.9365	-2.46	0.201639	AQP1	aquaporin 1 (Colton blood group)
215299_x_at	3.1e-19	7.08e-21	-12.2	36.9336	-1.8	0.147541	SULT1A1	sulfotransferase family 1A member 1
243690_at	3.12e-19	7.12e-21	-12.2	36.9279	-0.84	0.0688525	TRIOBP	TRIO and F-actin binding protein
212142_at	3.15e-19	7.2e-21	12.2	36.9176	1.66	0.136066	MCM4	minichromosome maintenance complex component 4
218805_at	3.19e-19	7.3e-21	-12.2	36.9032	-1.91	0.156557	GIMAP1-GIMAP5///GIMAP5	GIMAP1-GIMAP5 readthrough///GTPase, IMAP family member 5
205857_at	3.24e-19	7.42e-21	-12.2	36.8867	-1.45	0.118852	SLC18A2	solute carrier family 18 member A2
217757_at	3.26e-19	7.46e-21	-12.2	36.8819	-1.82	0.14918	A2M	alpha-2-macroglobulin
225940_at	3.3e-19	7.55e-21	-12.2	36.8694	-1.2	0.0983607	EIF4E3	eukaryotic translation initiation factor 4E family member 3
223700_at	3.3e-19	7.56e-21	12.2	36.8683	1.62	0.132787	MND1	meiotic nuclear divisions 1
210632_s_at	3.3e-19	7.58e-21	-12.2	36.8662	-1.2	0.0983607	SGCA	sarcoglycan alpha
236600_at	3.37e-19	7.74e-21	-12.2	36.8451	-1.12	0.0918033	SPG20	spastic paraplegia 20 (Troyer syndrome)
201475_x_at	3.37e-19	7.75e-21	12.2	36.844	0.893	0.0731967	MIR6758///MARS	microRNA 6758///methionyl-tRNA synthetase
206979_at	3.4e-19	7.82e-21	-12.2	36.8341	-2.08	0.170492	C8B	complement component 8, beta polypeptide
1554007_at	3.46e-19	7.97e-21	-12.2	36.8152	-1.69	0.138525
218399_s_at	3.6e-19	8.3e-21	12.2	36.7753	1.6	0.131148	CDCA4	cell division cycle associated 4
203615_x_at	3.63e-19	8.36e-21	-12.2	36.7676	-1.72	0.140984	SULT1A1	sulfotransferase family 1A member 1
40560_at	3.78e-19	8.72e-21	-12.2	36.7261	-1.78	0.145902	TBX2	T-box 2
203058_s_at	3.86e-19	8.92e-21	-12.2	36.7037	-1.93	0.158197	PAPSS2	3'-phosphoadenosine 5'-phosphosulfate synthase 2
224888_at	3.92e-19	9.07e-21	12.1	36.6875	1.39	0.114876	EPT1	ethanolaminephosphotransferase 1
224596_at	3.93e-19	9.1e-21	12.1	36.6838	1.24	0.102479	SLC44A1	solute carrier family 44 member 1
224663_s_at	3.97e-19	9.2e-21	-12.1	36.6725	-1.17	0.0966942	CFL2	cofilin 2
223775_at	3.99e-19	9.24e-21	-12.1	36.6689	-1.76	0.145455	HHIP	hedgehog interacting protein
202992_at	4.11e-19	9.53e-21	-12.1	36.6379	-3.57	0.295041	C7	complement component 7
222680_s_at	4.16e-19	9.65e-21	12.1	36.6248	2.26	0.186777	DTL	denticleless E3 ubiquitin protein ligase homolog
236118_at	4.4e-19	1.02e-20	-12.1	36.5677	-0.999	0.082562	GATA6-AS1	GATA6 antisense RNA 1 (head to head)
205247_at	4.4e-19	1.02e-20	-12.1	36.5669	-1.54	0.127273	NOTCH4	notch 4
215812_s_at	4.42e-19	1.03e-20	12.1	36.5623	2.5	0.206612	SLC6A10PB///SLC6A10P///SLC6A8	solute carrier family 6 member 8 pseudogene///solute carrier family 6 member 10, pseudogene///solute carrier family 6 member 8
218014_at	4.43e-19	1.03e-20	12.1	36.5582	0.808	0.0667769	NUP85	nucleoporin 85
221261_x_at	4.47e-19	1.04e-20	12.1	36.5482	2.44	0.201653	SNORA11E///SNORA11D///MAGED4///MAGED4B	small nucleolar RNA, H/ACA box 11E///small nucleolar RNA, H/ACA box 11D///MAGE family member D4///MAGE family member D4B
1552316_a_at	4.47e-19	1.04e-20	-12.1	36.5481	-2	0.165289	GIMAP1	GTPase, IMAP family member 1
203564_at	4.6e-19	1.07e-20	12.1	36.5191	1.31	0.108264	FANCG	Fanconi anemia complementation group G
224937_at	4.63e-19	1.08e-20	12.1	36.5128	2.11	0.17438	PTGFRN	prostaglandin F2 receptor inhibitor
238906_s_at	4.72e-19	1.1e-20	-12.1	36.4928	-1.59	0.131405	RHOJ	ras homolog family member J
213399_x_at	4.77e-19	1.12e-20	12.1	36.4814	0.778	0.0642975	RPN2	ribophorin II
224452_s_at	4.82e-19	1.13e-20	12.1	36.469	1.02	0.0842975	FAM220A	family with sequence similarity 220 member A
210580_x_at	4.85e-19	1.14e-20	-12.1	36.4617	-1.42	0.117355	SLX1B-SULT1A4///SLX1A-SULT1A3///SULT1A4///SULT1A3	SLX1B-SULT1A4 readthrough (NMD candidate)///SLX1A-SULT1A3 readthrough (NMD candidate)///sulfotransferase family 1A member 4///sulfotransferase family 1A member 3
219960_s_at	4.87e-19	1.14e-20	12.1	36.4579	1.03	0.085124	UCHL5	ubiquitin C-terminal hydrolase L5
212296_at	4.89e-19	1.15e-20	12.1	36.4537	0.861	0.071157	PSMD14	proteasome 26S subunit, non-ATPase 14
212247_at	4.89e-19	1.15e-20	12.1	36.4518	1.22	0.100826	NUP205	nucleoporin 205
205407_at	4.96e-19	1.17e-20	-12.1	36.4374	-1.96	0.161983	RECK	reversion inducing cysteine rich protein with kazal motifs
202854_at	5.04e-19	1.19e-20	12.1	36.4203	1.27	0.104959	HPRT1	hypoxanthine phosphoribosyltransferase 1
227829_at	5.1e-19	1.2e-20	12.1	36.4081	1.39	0.114876	LARGE2	LARGE xylosyl- and glucuronyltransferase 2
40284_at	5.11e-19	1.2e-20	-12.1	36.4052	-2.77	0.228926	FOXA2	forkhead box A2
212632_at	5.26e-19	1.24e-20	-12.1	36.3756	-0.953	0.0787603	STX7	syntaxin 7
242809_at	5.36e-19	1.27e-20	-12.1	36.3555	-1.82	0.150413	IL1RL1	interleukin 1 receptor like 1
206380_s_at	5.37e-19	1.27e-20	-12.1	36.3544	-1.32	0.109091	CFP	complement factor properdin
210751_s_at	5.38e-19	1.27e-20	-12.1	36.3513	-1.69	0.139669	RGN	regucalcin
214433_s_at	5.38e-19	1.27e-20	-12.1	36.3503	-3.05	0.252066	SELENBP1	selenium binding protein 1
223063_at	5.43e-19	1.28e-20	-12.1	36.3404	-1.26	0.104132	C1orf198	chromosome 1 open reading frame 198
218781_at	5.43e-19	1.29e-20	12.1	36.3392	1.39	0.114876	SMC6	structural maintenance of chromosomes 6
227133_at	5.46e-19	1.29e-20	12.1	36.3328	1.84	0.152066	FAM199X	family with sequence similarity 199, X-linked
218546_at	5.49e-19	1.3e-20	-12.1	36.3268	-1.63	0.134711	C1orf115	chromosome 1 open reading frame 115
225474_at	5.51e-19	1.31e-20	-12.1	36.3226	-1.49	0.12314	MAGI1	membrane associated guanylate kinase, WW and PDZ domain containing 1
203208_s_at	5.51e-19	1.31e-20	12.1	36.3219	1.2	0.0991736	MTFR1	mitochondrial fission regulator 1
200896_x_at	5.52e-19	1.31e-20	12.1	36.319	0.876	0.0723967	HDGF	hepatoma-derived growth factor
206987_x_at	5.6e-19	1.33e-20	-12.1	36.3041	-1.31	0.108264	FGF18	fibroblast growth factor 18
212058_at	5.65e-19	1.35e-20	12.1	36.2939	1.13	0.0933884	U2SURP	U2 snRNP associated SURP domain containing
212586_at	5.66e-19	1.35e-20	-12.1	36.2921	-1.33	0.109917	CAST	calpastatin
238534_at	5.73e-19	1.37e-20	-12.1	36.279	-1.59	0.131405	LRRFIP1	LRR binding FLII interacting protein 1
209840_s_at	5.73e-19	1.37e-20	-12.1	36.2775	-2.8	0.231405	LRRN3	leucine rich repeat neuronal 3
225166_at	5.75e-19	1.37e-20	-12.1	36.2732	-1.7	0.140496	ARHGAP18	Rho GTPase activating protein 18
223315_at	5.81e-19	1.39e-20	-12.1	36.2624	-2.57	0.212397	NTN4	netrin 4
206331_at	5.82e-19	1.39e-20	-12.1	36.2601	-1.89	0.156198	CALCRL	calcitonin receptor like receptor
229510_at	5.84e-19	1.4e-20	-12.1	36.2567	-1.59	0.131405	MS4A14	membrane spanning 4-domains A14
201518_at	5.84e-19	1.4e-20	12.1	36.2562	1.09	0.0900826	CBX1	chromobox 1
229689_s_at	5.9e-19	1.41e-20	12.1	36.2449	0.943	0.0779339
206914_at	5.9e-19	1.42e-20	-12.1	36.2428	-1.77	0.146281	CRTAM	cytotoxic and regulatory T-cell molecule
207067_s_at	5.9e-19	1.42e-20	-12.1	36.2422	-1.46	0.120661	HDC	histidine decarboxylase
203878_s_at	5.92e-19	1.42e-20	12.1	36.2381	2.96	0.244628	MMP11	matrix metallopeptidase 11
226633_at	6.06e-19	1.46e-20	-12	36.2144	-1.26	0.105	RAB8B	RAB8B, member RAS oncogene family
225082_at	6.06e-19	1.46e-20	12	36.2128	0.925	0.0770833	CPSF3	cleavage and polyadenylation specific factor 3
225373_at	6.06e-19	1.46e-20	-12	36.2125	-1.36	0.113333	C10orf54	chromosome 10 open reading frame 54
205661_s_at	6.1e-19	1.47e-20	12	36.2054	1.14	0.095	FLAD1	flavin adenine dinucleotide synthetase 1
206480_at	6.11e-19	1.47e-20	-12	36.204	-1.17	0.0975	LTC4S	leukotriene C4 synthase
242324_x_at	6.13e-19	1.48e-20	-12	36.1989	-1.78	0.148333	CCBE1	collagen and calcium binding EGF domains 1
203210_s_at	6.17e-19	1.49e-20	12	36.192	1.47	0.1225	RFC5	replication factor C subunit 5
225564_at	6.25e-19	1.51e-20	-12	36.1788	-1.41	0.1175	SPATA13	spermatogenesis associated 13
205611_at	6.27e-19	1.52e-20	-12	36.1748	-1.32	0.11	TNFSF12-TNFSF13///TNFSF12	TNFSF12-TNFSF13 readthrough///tumor necrosis factor superfamily member 12
203388_at	6.28e-19	1.52e-20	-12	36.1731	-1.29	0.1075	ARRB2	arrestin beta 2
1555578_at	6.51e-19	1.58e-20	-12	36.1357	-0.572	0.0476667
222317_at	6.53e-19	1.58e-20	-12	36.1321	-1.02	0.085	PDE3B	phosphodiesterase 3B
227923_at	6.58e-19	1.6e-20	-12	36.1245	-1.71	0.1425	SHANK3	SH3 and multiple ankyrin repeat domains 3
1558397_at	6.58e-19	1.6e-20	-12	36.1226	-2.11	0.175833	PECAM1	platelet and endothelial cell adhesion molecule 1
221069_s_at	6.67e-19	1.62e-20	12	36.1086	0.875	0.0729167	TACO1	translational activator of cytochrome c oxidase I
220676_at	6.78e-19	1.65e-20	-12	36.0917	-0.625	0.0520833	ADAMTS8	ADAM metallopeptidase with thrombospondin type 1 motif 8
1562953_s_at	6.86e-19	1.67e-20	-12	36.0792	-0.884	0.0736667	WDFY3-AS2	WDFY3 antisense RNA 2
220512_at	6.99e-19	1.7e-20	-12	36.0596	-1.81	0.150833	DLC1	DLC1 Rho GTPase activating protein
223313_s_at	7.05e-19	1.72e-20	12	36.0499	2.24	0.186667	SNORA11E///SNORA11D///MAGED4///MAGED4B	small nucleolar RNA, H/ACA box 11E///small nucleolar RNA, H/ACA box 11D///MAGE family member D4///MAGE family member D4B
230030_at	7.12e-19	1.74e-20	12	36.0405	3.14	0.261667	HS6ST2	heparan sulfate 6-O-sulfotransferase 2
226066_at	7.23e-19	1.77e-20	-12	36.0242	-1.52	0.126667	MITF	melanogenesis associated transcription factor
202178_at	7.23e-19	1.77e-20	-12	36.0234	-1.4	0.116667	PRKCZ	protein kinase C zeta
217716_s_at	7.39e-19	1.81e-20	12	36.0002	0.872	0.0726667	SEC61A1	Sec61 translocon alpha 1 subunit
203765_at	7.48e-19	1.83e-20	-12	35.9883	-1.43	0.119167	GCA	grancalcin
204048_s_at	7.5e-19	1.84e-20	-12	35.9844	-1.42	0.118333	PHACTR2	phosphatase and actin regulator 2
225427_s_at	7.68e-19	1.88e-20	12	35.96	0.976	0.0813333	NAXE	NAD(P)HX epimerase
225328_at	7.74e-19	1.9e-20	12	35.9518	2.06	0.171667	FBXO32	F-box protein 32
230405_at	7.86e-19	1.93e-20	-12	35.9351	-1.44	0.12	C5orf56	chromosome 5 open reading frame 56
217785_s_at	7.89e-19	1.94e-20	12	35.9312	1.54	0.128333	YKT6	YKT6 v-SNARE homolog (S. cerevisiae)
224780_at	8.01e-19	1.97e-20	-12	35.9156	-1.43	0.119167	RBM17	RNA binding motif protein 17
230142_s_at	8.04e-19	1.98e-20	-12	35.9106	-1.53	0.1275	CIRBP	cold inducible RNA binding protein
203588_s_at	8.46e-19	2.08e-20	12	35.8592	1.68	0.14	TFDP2	transcription factor Dp-2
200656_s_at	8.61e-19	2.12e-20	12	35.8407	1.17	0.0975	P4HB	prolyl 4-hydroxylase subunit beta
205019_s_at	8.62e-19	2.12e-20	-12	35.8395	-2.44	0.203333	VIPR1	vasoactive intestinal peptide receptor 1
222150_s_at	8.73e-19	2.15e-20	-12	35.8264	-2.19	0.1825	GSAP	gamma-secretase activating protein
226996_at	8.79e-19	2.17e-20	12	35.818	1.19	0.0991667	LCLAT1	lysocardiolipin acyltransferase 1
211318_s_at	8.81e-19	2.18e-20	12	35.8156	1.14	0.095	RAE1	ribonucleic acid export 1
212626_x_at	8.83e-19	2.18e-20	12	35.8129	0.621	0.05175	HNRNPC	heterogeneous nuclear ribonucleoprotein C (C1/C2)
217989_at	8.95e-19	2.22e-20	-12	35.798	-1.35	0.1125	HSD17B11	hydroxysteroid 17-beta dehydrogenase 11
208502_s_at	9.01e-19	2.23e-20	12	35.7914	3.21	0.2675	PITX1	paired like homeodomain 1
207098_s_at	9.03e-19	2.24e-20	12	35.7878	1.37	0.114167	MFN1	mitofusin 1
201563_at	9.04e-19	2.24e-20	12	35.7856	1.97	0.164167	SORD	sorbitol dehydrogenase
213523_at	9.21e-19	2.29e-20	12	35.7668	1.5	0.125	CCNE1	cyclin E1
202404_s_at	9.21e-19	2.29e-20	12	35.7661	2.58	0.215	COL1A2	collagen type I alpha 2 chain
206148_at	9.28e-19	2.31e-20	-11.9	35.7575	-1.23	0.103361	IL3RA	interleukin 3 receptor subunit alpha
234992_x_at	9.49e-19	2.36e-20	11.9	35.7352	1.88	0.157983	ECT2	epithelial cell transforming 2
205499_at	9.61e-19	2.39e-20	11.9	35.7218	2.03	0.170588	SRPX2	sushi repeat containing protein, X-linked 2
227113_at	9.76e-19	2.43e-20	-11.9	35.7058	-1.14	0.0957983	ADHFE1	alcohol dehydrogenase, iron containing 1
213935_at	9.97e-19	2.49e-20	-11.9	35.6834	-1.06	0.0890756	ABHD5	abhydrolase domain containing 5
1555953_at	1e-18	2.49e-20	-11.9	35.6799	-0.772	0.0648739	SLC19A1	solute carrier family 19 member 1
240410_at	1.01e-18	2.51e-20	-11.9	35.6724	-1.06	0.0890756
223679_at	1.05e-18	2.64e-20	-11.9	35.6253	-1.59	0.133613	CTNNB1	catenin beta 1
226950_at	1.06e-18	2.65e-20	-11.9	35.6196	-1.95	0.163866	ACVRL1	activin A receptor like type 1
240715_at	1.06e-18	2.65e-20	-11.9	35.6195	-1.65	0.138655	TBX5	T-box 5
242008_at	1.07e-18	2.69e-20	-11.9	35.6058	-1.8	0.151261
201697_s_at	1.09e-18	2.72e-20	11.9	35.5935	0.986	0.0828571	DNMT1	DNA (cytosine-5-)-methyltransferase 1
201195_s_at	1.1e-18	2.75e-20	11.9	35.582	2.36	0.198319	SLC7A5	solute carrier family 7 member 5
218820_at	1.11e-18	2.79e-20	-11.9	35.57	-2.12	0.178151	C14orf132	chromosome 14 open reading frame 132
228727_at	1.11e-18	2.8e-20	-11.9	35.5652	-1.12	0.0941176	ANXA11	annexin A11
218012_at	1.15e-18	2.88e-20	-11.9	35.537	-1.09	0.0915966	TSPYL2	TSPY like 2
202920_at	1.15e-18	2.89e-20	-11.9	35.5337	-2.28	0.191597	ANK2	ankyrin 2, neuronal
209539_at	1.15e-18	2.89e-20	-11.9	35.5333	-1.59	0.133613	ARHGEF6	Rac/Cdc42 guanine nucleotide exchange factor 6
218398_at	1.16e-18	2.93e-20	11.9	35.5189	1.39	0.116807	MRPS30	mitochondrial ribosomal protein S30
1555278_a_at	1.18e-18	2.97e-20	11.9	35.5076	1.41	0.118487	CKAP5	cytoskeleton associated protein 5
222143_s_at	1.18e-18	2.98e-20	-11.9	35.5032	-0.769	0.0646218	MTMR14	myotubularin related protein 14
225776_at	1.19e-18	3.01e-20	-11.9	35.4922	-1.69	0.142017	RBMS2	RNA binding motif single stranded interacting protein 2
221729_at	1.21e-18	3.07e-20	11.9	35.4741	2.55	0.214286	COL5A2	collagen type V alpha 2 chain
212451_at	1.25e-18	3.15e-20	-11.9	35.4462	-1.89	0.158824	SECISBP2L	SECIS binding protein 2 like
223809_at	1.26e-18	3.19e-20	-11.9	35.4345	-1.73	0.145378	RGS18	regulator of G-protein signaling 18
231772_x_at	1.27e-18	3.23e-20	11.9	35.4237	1.84	0.154622	CENPH	centromere protein H
203378_at	1.28e-18	3.23e-20	-11.9	35.4225	-1.37	0.115126	PCF11	PCF11 cleavage and polyadenylation factor subunit
227271_at	1.29e-18	3.26e-20	11.9	35.4141	1.12	0.0941176	FGF11	fibroblast growth factor 11
204992_s_at	1.29e-18	3.27e-20	11.9	35.4107	2.27	0.190756	PFN2	profilin 2
203083_at	1.3e-18	3.31e-20	11.9	35.3991	2.85	0.239496	THBS2	thrombospondin 2
223167_s_at	1.3e-18	3.32e-20	-11.9	35.3967	-1.27	0.106723	USP25	ubiquitin specific peptidase 25
223274_at	1.31e-18	3.32e-20	11.9	35.3955	1.42	0.119328	TCF19	transcription factor 19
201549_x_at	1.31e-18	3.33e-20	11.9	35.3932	1.23	0.103361	KDM5B	lysine demethylase 5B
202768_at	1.32e-18	3.35e-20	-11.9	35.3865	-3.73	0.313445	FOSB	FosB proto-oncogene, AP-1 transcription factor subunit
209369_at	1.34e-18	3.42e-20	-11.9	35.3651	-2.75	0.231092	ANXA3	annexin A3
200768_s_at	1.35e-18	3.44e-20	-11.9	35.3591	-1.04	0.087395	MAT2A	methionine adenosyltransferase 2A
212230_at	1.37e-18	3.51e-20	-11.9	35.3406	-1.27	0.106723	PLPP3	phospholipid phosphatase 3
201843_s_at	1.38e-18	3.52e-20	-11.9	35.3365	-2.29	0.192437	EFEMP1	EGF containing fibulin like extracellular matrix protein 1
242283_at	1.39e-18	3.55e-20	11.9	35.3279	1.53	0.128571	DNAH14	dynein axonemal heavy chain 14
218265_at	1.39e-18	3.56e-20	-11.9	35.327	-0.986	0.0828571	SECISBP2	SECIS binding protein 2
200853_at	1.41e-18	3.61e-20	11.9	35.3131	0.851	0.0715126	H2AFZ	H2A histone family member Z
222043_at	1.41e-18	3.61e-20	-11.9	35.3122	-2.24	0.188235	CLU	clusterin
235830_at	1.41e-18	3.62e-20	-11.9	35.309	-0.772	0.0648739	NT5DC1	5'-nucleotidase domain containing 1
210090_at	1.42e-18	3.63e-20	-11.9	35.3051	-1.5	0.12605	ARC	activity regulated cytoskeleton associated protein
218309_at	1.42e-18	3.63e-20	-11.9	35.3051	-2.35	0.197479	CAMK2N1	calcium/calmodulin dependent protein kinase II inhibitor 1
242871_at	1.45e-18	3.72e-20	-11.8	35.2831	-2.2	0.186441	PAQR5	progestin and adipoQ receptor family member 5
220180_at	1.45e-18	3.73e-20	-11.8	35.2797	-1.55	0.131356	CCDC68	coiled-coil domain containing 68
208195_at	1.46e-18	3.75e-20	-11.8	35.2732	-1.43	0.121186	TTN	titin
206049_at	1.47e-18	3.77e-20	-11.8	35.2685	-2.16	0.183051	SELP	selectin P
208958_at	1.47e-18	3.79e-20	-11.8	35.2643	-0.87	0.0737288	ERP44	endoplasmic reticulum protein 44
1555943_at	1.47e-18	3.8e-20	11.8	35.2605	0.856	0.0725424	PGAM5	PGAM family member 5, mitochondrial serine/threonine protein phosphatase
1552767_a_at	1.48e-18	3.82e-20	11.8	35.2564	3.14	0.266102	HS6ST2	heparan sulfate 6-O-sulfotransferase 2
243681_at	1.48e-18	3.82e-20	-11.8	35.2562	-1.23	0.104237	SHANK2	SH3 and multiple ankyrin repeat domains 2
235483_at	1.49e-18	3.85e-20	-11.8	35.2474	-0.929	0.0787288	STX3	syntaxin 3
236262_at	1.49e-18	3.86e-20	-11.8	35.2465	-2.23	0.188983	MMRN2	multimerin 2
203402_at	1.5e-18	3.87e-20	-11.8	35.2427	-1.1	0.0932203	KCNAB2	potassium voltage-gated channel subfamily A regulatory beta subunit 2
201557_at	1.51e-18	3.9e-20	-11.8	35.236	-0.975	0.0826271	VAMP2	vesicle associated membrane protein 2
228793_at	1.52e-18	3.94e-20	-11.8	35.2242	-2.22	0.188136	JMJD1C	jumonji domain containing 1C
203143_s_at	1.53e-18	3.98e-20	-11.8	35.2159	-1.44	0.122034	KIAA0040	KIAA0040
227928_at	1.53e-18	3.98e-20	11.8	35.2146	1.34	0.113559	PARPBP	PARP1 binding protein
220751_s_at	1.58e-18	4.09e-20	-11.8	35.1873	-2.18	0.184746	FAXDC2	fatty acid hydroxylase domain containing 2
213415_at	1.62e-18	4.22e-20	-11.8	35.1571	-1.8	0.152542	CLIC2	chloride intracellular channel 2
208658_at	1.64e-18	4.26e-20	11.8	35.1463	1.28	0.108475	PDIA4	protein disulfide isomerase family A member 4
225941_at	1.64e-18	4.27e-20	-11.8	35.144	-1.42	0.120339	EIF4E3	eukaryotic translation initiation factor 4E family member 3
213327_s_at	1.66e-18	4.33e-20	-11.8	35.132	-0.879	0.0744915	USP12	ubiquitin specific peptidase 12
228618_at	1.66e-18	4.33e-20	-11.8	35.1304	-1.31	0.111017	PEAR1	platelet endothelial aggregation receptor 1
238893_at	1.67e-18	4.35e-20	-11.8	35.1257	-1.61	0.136441	LINC00936	long intergenic non-protein coding RNA 936
201391_at	1.67e-18	4.35e-20	11.8	35.1254	1.14	0.0966102	TRAP1	TNF receptor associated protein 1
211609_x_at	1.68e-18	4.39e-20	11.8	35.1178	0.592	0.0501695	PSMD4	proteasome 26S subunit, non-ATPase 4
227554_at	1.71e-18	4.47e-20	-11.8	35.0995	-1.69	0.14322	MAGI2-AS3	MAGI2 antisense RNA 3
204775_at	1.73e-18	4.53e-20	11.8	35.0868	0.845	0.0716102	CHAF1B	chromatin assembly factor 1 subunit B
226936_at	1.74e-18	4.54e-20	11.8	35.0827	2.18	0.184746	CENPW	centromere protein W
203961_at	1.77e-18	4.63e-20	-11.8	35.0649	-2.14	0.181356	NEBL	nebulette
209879_at	1.77e-18	4.64e-20	-11.8	35.062	-1.7	0.144068	SELPLG	selectin P ligand
213491_x_at	1.78e-18	4.67e-20	11.8	35.0557	0.775	0.065678	RPN2	ribophorin II
219173_at	1.78e-18	4.67e-20	-11.8	35.0548	-1.28	0.108475	MYO15B	myosin XVB
218308_at	1.82e-18	4.76e-20	11.8	35.0357	1.31	0.111017	TACC3	transforming acidic coiled-coil containing protein 3
41644_at	1.83e-18	4.81e-20	-11.8	35.0268	-1.34	0.113559	SASH1	SAM and SH3 domain containing 1
204347_at	1.83e-18	4.81e-20	11.8	35.0264	1.62	0.137288	LOC100507855///AK4	adenylate kinase 4, mitochondrial-like///adenylate kinase 4
200737_at	1.85e-18	4.88e-20	11.8	35.0125	1.3	0.110169	PGK1	phosphoglycerate kinase 1
227095_at	1.86e-18	4.89e-20	-11.8	35.0102	-1.43	0.121186	LEPROT	leptin receptor overlapping transcript
211549_s_at	1.86e-18	4.9e-20	-11.8	35.0085	-2.3	0.194915	HPGD	hydroxyprostaglandin dehydrogenase 15-(NAD)
209291_at	1.88e-18	4.96e-20	-11.8	34.9953	-2.23	0.188983	ID4	inhibitor of DNA binding 4, HLH protein
230917_at	1.9e-18	5.01e-20	-11.8	34.9848	-0.97	0.0822034	PLCG2	phospholipase C gamma 2
225676_s_at	1.9e-18	5.02e-20	11.8	34.9837	1.39	0.117797	DCAF13	DDB1 and CUL4 associated factor 13
205730_s_at	1.91e-18	5.03e-20	-11.8	34.9813	-1.46	0.123729	ABLIM3	actin binding LIM protein family member 3
218100_s_at	1.92e-18	5.06e-20	-11.8	34.9753	-1.32	0.111864	IFT57	intraflagellar transport 57
200039_s_at	1.92e-18	5.07e-20	11.8	34.9738	0.867	0.0734746	PSMB2	proteasome subunit beta 2
210460_s_at	1.99e-18	5.26e-20	11.8	34.9364	0.67	0.0567797	PSMD4	proteasome 26S subunit, non-ATPase 4
205929_at	1.99e-18	5.27e-20	-11.8	34.9361	-1.66	0.140678	GPA33	glycoprotein A33
205588_s_at	2.02e-18	5.35e-20	11.8	34.9198	1.15	0.0974576	FGFR1OP	FGFR1 oncogene partner
212442_s_at	2.02e-18	5.37e-20	11.8	34.9169	1.28	0.108475	CERS6	ceramide synthase 6
232424_at	2.09e-18	5.56e-20	-11.8	34.8821	-1.68	0.142373	PRDM16	PR/SET domain 16
201268_at	2.1e-18	5.58e-20	11.8	34.8779	0.951	0.0805932	NME1-NME2///NME2	NME1-NME2 readthrough///NME/NM23 nucleoside diphosphate kinase 2
1559605_a_at	2.12e-18	5.63e-20	-11.8	34.8698	-1.52	0.128814	LOC285043	uncharacterized LOC285043
220789_s_at	2.12e-18	5.64e-20	11.8	34.8677	1.09	0.0923729	SNORA5B///TBRG4	small nucleolar RNA, H/ACA box 5B///transforming growth factor beta regulator 4
202352_s_at	2.12e-18	5.65e-20	11.8	34.8658	1.04	0.0881356	PSMD12	proteasome 26S subunit, non-ATPase 12
238996_x_at	2.15e-18	5.72e-20	11.8	34.8534	1.18	0.1	ALDOA	aldolase, fructose-bisphosphate A
223394_at	2.17e-18	5.79e-20	-11.8	34.8423	-1.68	0.142373	SERTAD1	SERTA domain containing 1
216484_x_at	2.19e-18	5.83e-20	11.8	34.8352	0.712	0.060339
230490_x_at	2.23e-18	5.94e-20	-11.7	34.8156	-0.853	0.072906	RSU1	Ras suppressor protein 1
214805_at	2.24e-18	5.99e-20	-11.7	34.8078	-1.97	0.168376	SNORD10///SNORA48///SNORA67///EIF4A1	small nucleolar RNA, C/D box 10///small nucleolar RNA, H/ACA box 48///small nucleolar RNA, H/ACA box 67///eukaryotic translation initiation factor 4A1
204904_at	2.24e-18	5.99e-20	-11.7	34.8072	-1.31	0.111966	GJA4	gap junction protein alpha 4
210980_s_at	2.27e-18	6.08e-20	-11.7	34.7936	-1.03	0.0880342	ASAH1	N-acylsphingosine amidohydrolase 1
217094_s_at	2.32e-18	6.22e-20	11.7	34.7709	1.18	0.100855	ITCH	itchy E3 ubiquitin protein ligase
1564521_x_at	2.34e-18	6.27e-20	11.7	34.7624	0.83	0.0709402	PRMT5	protein arginine methyltransferase 5
244433_at	2.35e-18	6.3e-20	-11.7	34.7575	-1.38	0.117949
204703_at	2.38e-18	6.37e-20	-11.7	34.7464	-0.81	0.0692308	IFT88	intraflagellar transport 88
205167_s_at	2.38e-18	6.38e-20	11.7	34.7452	1.25	0.106838	CDC25C	cell division cycle 25C
240242_at	2.4e-18	6.43e-20	-11.7	34.7365	-2.73	0.233333
212673_at	2.4e-18	6.46e-20	11.7	34.7327	1.05	0.0897436	METAP1	methionyl aminopeptidase 1
208795_s_at	2.46e-18	6.62e-20	11.7	34.7086	1.51	0.12906	MCM7	minichromosome maintenance complex component 7
204442_x_at	2.5e-18	6.72e-20	-11.7	34.6926	-1.58	0.135043	LTBP4	latent transforming growth factor beta binding protein 4
208056_s_at	2.53e-18	6.81e-20	-11.7	34.6806	-1.11	0.0948718	CBFA2T3	CBFA2/RUNX1 translocation partner 3
217043_s_at	2.57e-18	6.92e-20	11.7	34.6641	1.33	0.113675	MFN1	mitofusin 1
222684_s_at	2.62e-18	7.05e-20	11.7	34.6449	0.897	0.0766667	NOL10	nucleolar protein 10
224884_at	2.66e-18	7.18e-20	-11.7	34.627	-1.05	0.0897436	AKAP13	A-kinase anchoring protein 13
203536_s_at	2.68e-18	7.24e-20	11.7	34.6198	0.837	0.0715385	CIAO1	cytosolic iron-sulfur assembly component 1
216863_s_at	2.69e-18	7.28e-20	11.7	34.6136	1.16	0.0991453	MORC2	MORC family CW-type zinc finger 2
211416_x_at	2.69e-18	7.28e-20	-11.7	34.6132	-2.29	0.195726	GGTLC1	gamma-glutamyltransferase light chain 1
213790_at	2.72e-18	7.37e-20	11.7	34.6012	2.06	0.176068	ADAM12	ADAM metallopeptidase domain 12
201312_s_at	2.78e-18	7.52e-20	-11.7	34.5812	-1.16	0.0991453	SH3BGRL	SH3 domain binding glutamate rich protein like
203209_at	2.79e-18	7.56e-20	11.7	34.5757	1.48	0.126496	RFC5	replication factor C subunit 5
204744_s_at	2.88e-18	7.82e-20	11.7	34.5425	0.93	0.0794872	IARS	isoleucyl-tRNA synthetase
212951_at	2.89e-18	7.86e-20	-11.7	34.5379	-2.61	0.223077	ADGRF5	adhesion G protein-coupled receptor F5
218460_at	2.89e-18	7.86e-20	11.7	34.5378	0.853	0.072906	DNAAF5	dynein axonemal assembly factor 5
224468_s_at	2.9e-18	7.88e-20	11.7	34.5344	1.42	0.121368	SNORD88C///C19orf48	small nucleolar RNA, C/D box 88C///chromosome 19 open reading frame 48
225314_at	2.9e-18	7.89e-20	11.7	34.5337	1.51	0.12906	OCIAD2	OCIA domain containing 2
205449_at	2.93e-18	7.98e-20	11.7	34.522	1.25	0.106838	SAC3D1	SAC3 domain containing 1
202552_s_at	2.97e-18	8.09e-20	-11.7	34.5082	-1.19	0.101709	LOC101929500///CRIM1	uncharacterized LOC101929500///cysteine rich transmembrane BMP regulator 1
227350_at	2.99e-18	8.15e-20	11.7	34.501	1.69	0.144444	HELLS	helicase, lymphoid-specific
219140_s_at	3.02e-18	8.23e-20	-11.7	34.4918	-2.29	0.195726	RBP4	retinol binding protein 4
226022_at	3.03e-18	8.25e-20	-11.7	34.4887	-1.55	0.132479	SASH1	SAM and SH3 domain containing 1
220060_s_at	3.04e-18	8.3e-20	11.7	34.4835	1.43	0.122222	PARPBP	PARP1 binding protein
223035_s_at	3.08e-18	8.42e-20	11.7	34.4693	0.756	0.0646154	FARSB	phenylalanyl-tRNA synthetase beta subunit
242293_at	3.1e-18	8.47e-20	-11.7	34.4624	-0.59	0.0504274	ING3	inhibitor of growth family member 3
229377_at	3.11e-18	8.51e-20	11.7	34.4581	1.62	0.138462	GRTP1	growth hormone regulated TBC protein 1
1556321_a_at	3.12e-18	8.54e-20	-11.7	34.4547	-1.21	0.103419	MESDC1	mesoderm development candidate 1
224623_at	3.12e-18	8.54e-20	11.7	34.4545	1.9	0.162393	LOC728554///THOC3	THO complex 3 pseudogene///THO complex 3
218418_s_at	3.12e-18	8.55e-20	-11.7	34.4534	-1.71	0.146154	KANK2	KN motif and ankyrin repeat domains 2
220570_at	3.19e-18	8.73e-20	-11.7	34.4324	-1.61	0.137607	RETN	resistin
203560_at	3.19e-18	8.77e-20	11.7	34.4286	2.15	0.183761	GGH	gamma-glutamyl hydrolase
218984_at	3.19e-18	8.77e-20	11.7	34.4282	1.37	0.117094	PUS7	pseudouridylate synthase 7 (putative)
204331_s_at	3.19e-18	8.77e-20	11.7	34.4279	1.3	0.111111	MRPS12	mitochondrial ribosomal protein S12
209964_s_at	3.23e-18	8.88e-20	-11.7	34.4156	-1.09	0.0931624	ATXN7	ataxin 7
211663_x_at	3.24e-18	8.91e-20	-11.7	34.4122	-2.24	0.191453	PTGDS	prostaglandin D2 synthase
204654_s_at	3.25e-18	8.94e-20	11.7	34.4091	1.54	0.131624	TFAP2A	transcription factor AP-2 alpha
226267_at	3.28e-18	9.03e-20	-11.7	34.3995	-1.34	0.11453	JDP2	Jun dimerization protein 2
201925_s_at	3.34e-18	9.2e-20	-11.7	34.3804	-2.08	0.177778	CD55	CD55 molecule (Cromer blood group)
210821_x_at	3.37e-18	9.31e-20	11.7	34.3692	0.999	0.0853846	CENPA	centromere protein A
212444_at	3.44e-18	9.48e-20	-11.6	34.3506	-2.84	0.244828	GPRC5A	G protein-coupled receptor class C group 5 member A
202243_s_at	3.46e-18	9.54e-20	11.6	34.3443	0.589	0.0507759	PSMB4	proteasome subunit beta 4
218982_s_at	3.49e-18	9.64e-20	11.6	34.3338	1.21	0.10431	MRPS17	mitochondrial ribosomal protein S17
223119_s_at	3.49e-18	9.66e-20	-11.6	34.3322	-0.986	0.085	USP47	ubiquitin specific peptidase 47
220083_x_at	3.49e-18	9.67e-20	11.6	34.331	0.981	0.084569	UCHL5	ubiquitin C-terminal hydrolase L5
222303_at	3.5e-18	9.7e-20	-11.6	34.3283	-2.17	0.187069
210103_s_at	3.5e-18	9.7e-20	-11.6	34.3281	-2.63	0.226724	FOXA2	forkhead box A2
213733_at	3.51e-18	9.74e-20	-11.6	34.3241	-1.6	0.137931	MYO1F	myosin IF
228071_at	3.56e-18	9.89e-20	-11.6	34.3085	-2.37	0.20431	GIMAP7	GTPase, IMAP family member 7
223258_s_at	3.56e-18	9.9e-20	11.6	34.3079	1.27	0.109483	G2E3	G2/M-phase specific E3 ubiquitin protein ligase
200913_at	3.6e-18	1e-19	11.6	34.2975	0.736	0.0634483	PPM1G	protein phosphatase, Mg2+/Mn2+ dependent 1G
224436_s_at	3.62e-18	1.01e-19	-11.6	34.2921	-1.14	0.0982759	NIPSNAP3A	nipsnap homolog 3A
238861_at	3.79e-18	1.06e-19	-11.6	34.2443	-0.947	0.0816379	SSBP2	single stranded DNA binding protein 2
243041_s_at	3.82e-18	1.06e-19	-11.6	34.236	-1.59	0.137069
212789_at	3.82e-18	1.06e-19	11.6	34.236	1.03	0.0887931	NCAPD3	non-SMC condensin II complex subunit D3
203835_at	3.85e-18	1.07e-19	-11.6	34.2265	-1.99	0.171552	LRRC32	leucine rich repeat containing 32
211316_x_at	3.88e-18	1.08e-19	-11.6	34.2202	-1.5	0.12931	CFLAR	CASP8 and FADD like apoptosis regulator
200050_at	4.09e-18	1.14e-19	11.6	34.1647	0.808	0.0696552	ZNF146	zinc finger protein 146
220892_s_at	4.11e-18	1.15e-19	11.6	34.161	2.27	0.19569	PSAT1	phosphoserine aminotransferase 1
204787_at	4.23e-18	1.18e-19	-11.6	34.1304	-2.74	0.236207	VSIG4	V-set and immunoglobulin domain containing 4
202732_at	4.28e-18	1.2e-19	-11.6	34.1185	-1.6	0.137931	PKIG	protein kinase (cAMP-dependent, catalytic) inhibitor gamma
1568768_s_at	4.3e-18	1.2e-19	-11.6	34.1132	-2.23	0.192241	BRE-AS1	BRE antisense RNA 1
222532_at	4.37e-18	1.22e-19	11.6	34.097	1.42	0.122414	SRPRB	SRP receptor beta subunit
224511_s_at	4.38e-18	1.23e-19	11.6	34.0947	1.14	0.0982759	TXNDC17	thioredoxin domain containing 17
201690_s_at	4.47e-18	1.25e-19	11.6	34.0729	1.32	0.113793	TPD52	tumor protein D52
219167_at	4.49e-18	1.26e-19	-11.6	34.0668	-1.72	0.148276	RASL12	RAS like family 12
201479_at	4.51e-18	1.27e-19	11.6	34.0628	1.25	0.107759	MIR664B///SNORA56///DKC1	microRNA 664b///small nucleolar RNA, H/ACA box 56///dyskerin pseudouridine synthase 1
235591_at	4.52e-18	1.27e-19	-11.6	34.0602	-2.05	0.176724	SSTR1	somatostatin receptor 1
225575_at	4.54e-18	1.28e-19	-11.6	34.0546	-2.39	0.206034	LIFR	leukemia inhibitory factor receptor alpha
238081_at	4.55e-18	1.28e-19	-11.6	34.0516	-0.981	0.084569	WDFY3-AS2	WDFY3 antisense RNA 2
201263_at	4.56e-18	1.28e-19	11.6	34.0486	1.21	0.10431	TARS	threonyl-tRNA synthetase
222218_s_at	4.56e-18	1.28e-19	-11.6	34.0483	-1.73	0.149138	PILRA	paired immunoglobin like type 2 receptor alpha
204440_at	4.58e-18	1.29e-19	-11.6	34.0437	-2.1	0.181034	CD83	CD83 molecule
208694_at	4.6e-18	1.3e-19	11.6	34.0378	1.62	0.139655	PRKDC	protein kinase, DNA-activated, catalytic polypeptide
213686_at	4.62e-18	1.3e-19	-11.6	34.0336	-0.859	0.0740517	VPS13A	vacuolar protein sorting 13 homolog A
205430_at	4.63e-18	1.31e-19	-11.6	34.0306	-2.16	0.186207	BMP5	bone morphogenetic protein 5
226625_at	4.63e-18	1.31e-19	-11.6	34.0303	-2.11	0.181897	TGFBR3	transforming growth factor beta receptor 3
218412_s_at	4.67e-18	1.32e-19	11.6	34.0206	1.16	0.1	GTF2IRD1	GTF2I repeat domain containing 1
217197_x_at	4.7e-18	1.33e-19	-11.6	34.0144	-1.1	0.0948276	N4BP2L1	NEDD4 binding protein 2 like 1
235476_at	4.7e-18	1.33e-19	11.6	34.0141	2.16	0.186207	TRIM59///IFT80	tripartite motif containing 59///intraflagellar transport 80
213035_at	4.71e-18	1.33e-19	-11.6	34.0105	-1.31	0.112931	ANKRD28	ankyrin repeat domain 28
235915_at	4.72e-18	1.34e-19	-11.6	34.0081	-1.82	0.156897
218176_at	4.72e-18	1.34e-19	11.6	34.0078	1.08	0.0931034	MAGEF1	MAGE family member F1
1553906_s_at	4.74e-18	1.34e-19	-11.6	34.0031	-1.28	0.110345	FGD2	FYVE, RhoGEF and PH domain containing 2
212127_at	4.88e-18	1.39e-19	11.6	33.9723	0.848	0.0731034	RANGAP1	Ran GTPase activating protein 1
208634_s_at	4.95e-18	1.41e-19	-11.6	33.9583	-1.16	0.1	MACF1	microtubule-actin crosslinking factor 1
232488_at	5.02e-18	1.43e-19	-11.6	33.9435	-0.958	0.0825862	PHYKPL	5-phosphohydroxy-L-lysine phospho-lyase
1560359_at	5.06e-18	1.44e-19	-11.6	33.9356	-1.4	0.12069	ITGA1	integrin subunit alpha 1
217496_s_at	5.08e-18	1.45e-19	11.6	33.9289	1.31	0.112931	IDE	insulin degrading enzyme
211417_x_at	5.08e-18	1.45e-19	-11.6	33.9285	-1.84	0.158621	GGT2///GGTLC1///GGTLC2///GGT1	gamma-glutamyltransferase 2///gamma-glutamyltransferase light chain 1///gamma-glutamyltransferase light chain 2///gamma-glutamyltransferase 1
229145_at	5.17e-18	1.47e-19	-11.6	33.912	-1.05	0.0905172	ANAPC16	anaphase promoting complex subunit 16
213702_x_at	5.17e-18	1.48e-19	-11.6	33.9104	-1.1	0.0948276	ASAH1	N-acylsphingosine amidohydrolase 1
201629_s_at	5.21e-18	1.49e-19	11.6	33.9014	1.39	0.119828	ACP1	acid phosphatase 1, soluble
201425_at	5.23e-18	1.49e-19	-11.6	33.8975	-1.63	0.140517	ALDH2	aldehyde dehydrogenase 2 family (mitochondrial)
209481_at	5.27e-18	1.51e-19	-11.6	33.8892	-1.21	0.10431	SNRK	SNF related kinase
218305_at	5.27e-18	1.51e-19	11.6	33.8884	1.38	0.118966	IPO4	importin 4
227165_at	5.28e-18	1.51e-19	11.5	33.8866	1.05	0.0913043	SKA3	spindle and kinetochore associated complex subunit 3
211434_s_at	5.29e-18	1.52e-19	-11.5	33.8835	-1.88	0.163478	CCRL2	C-C motif chemokine receptor like 2
200672_x_at	5.3e-18	1.52e-19	-11.5	33.8815	-1.51	0.131304	SPTBN1	spectrin beta, non-erythrocytic 1
204204_at	5.44e-18	1.56e-19	-11.5	33.8557	-1.65	0.143478	SLC31A2	solute carrier family 31 member 2
210087_s_at	5.5e-18	1.58e-19	11.5	33.8439	1.53	0.133043	MPZL1	myelin protein zero like 1
201534_s_at	5.51e-18	1.58e-19	-11.5	33.8405	-0.958	0.0833043	UBL3	ubiquitin like 3
225132_at	5.54e-18	1.59e-19	-11.5	33.8342	-0.734	0.0638261	FBXL3	F-box and leucine rich repeat protein 3
223380_s_at	5.62e-18	1.62e-19	-11.5	33.8193	-1.27	0.110435	LATS2	large tumor suppressor kinase 2
226519_s_at	5.69e-18	1.64e-19	-11.5	33.8075	-1.07	0.0930435	PHYKPL	5-phosphohydroxy-L-lysine phospho-lyase
201836_s_at	5.78e-18	1.66e-19	-11.5	33.7909	-0.888	0.0772174	SUPT7L	SPT7-like STAGA complex gamma subunit
38149_at	5.78e-18	1.67e-19	-11.5	33.7895	-1.16	0.10087	ARHGAP25	Rho GTPase activating protein 25
202782_s_at	5.78e-18	1.67e-19	-11.5	33.7892	-0.762	0.0662609	INPP5K	inositol polyphosphate-5-phosphatase K
202156_s_at	5.85e-18	1.69e-19	-11.5	33.7767	-1.78	0.154783	CELF2	CUGBP, Elav-like family member 2
201564_s_at	5.97e-18	1.72e-19	11.5	33.7563	2.18	0.189565	FSCN1	fascin actin-bundling protein 1
201738_at	6.09e-18	1.76e-19	-11.5	33.7359	-0.776	0.0674783	EIF1B	eukaryotic translation initiation factor 1B
219366_at	6.13e-18	1.77e-19	11.5	33.7292	0.955	0.0830435	AVEN	apoptosis and caspase activation inhibitor
235593_at	6.21e-18	1.8e-19	-11.5	33.7149	-1.6	0.13913	ZEB2	zinc finger E-box binding homeobox 2
208967_s_at	6.25e-18	1.81e-19	11.5	33.7081	0.938	0.0815652	AK2	adenylate kinase 2
242380_at	6.26e-18	1.81e-19	-11.5	33.706	-0.571	0.0496522
219315_s_at	6.27e-18	1.82e-19	-11.5	33.704	-1.84	0.16	TMEM204	transmembrane protein 204
207233_s_at	6.27e-18	1.82e-19	-11.5	33.7025	-1.37	0.11913	MITF	melanogenesis associated transcription factor
208688_x_at	6.27e-18	1.82e-19	11.5	33.7023	0.907	0.0788696	EIF3B	eukaryotic translation initiation factor 3 subunit B
219282_s_at	6.31e-18	1.83e-19	-11.5	33.6952	-1.68	0.146087	TRPV2	transient receptor potential cation channel subfamily V member 2
201478_s_at	6.32e-18	1.84e-19	11.5	33.6924	1.35	0.117391	MIR664B///SNORA56///DKC1	microRNA 664b///small nucleolar RNA, H/ACA box 56///dyskerin pseudouridine synthase 1
209949_at	6.41e-18	1.86e-19	-11.5	33.679	-1.98	0.172174	NCF2	neutrophil cytosolic factor 2
230381_at	6.43e-18	1.87e-19	-11.5	33.6744	-1.43	0.124348	LOC101929219///C1orf186	uncharacterized LOC101929219///chromosome 1 open reading frame 186
213142_x_at	6.43e-18	1.87e-19	-11.5	33.674	-2.14	0.186087	GSAP	gamma-secretase activating protein
227108_at	6.46e-18	1.88e-19	-11.5	33.668	-0.822	0.0714783	STARD9	StAR related lipid transfer domain containing 9
214255_at	6.52e-18	1.9e-19	-11.5	33.6582	-1.46	0.126957	ATP10A	ATPase phospholipid transporting 10A (putative)
217645_at	6.52e-18	1.9e-19	-11.5	33.6582	-1.34	0.116522	SYNJ2BP-COX16///COX16	SYNJ2BP-COX16 readthrough///COX16, cytochrome c oxidase assembly homolog
204123_at	6.58e-18	1.92e-19	11.5	33.6483	1.12	0.0973913	LIG3	DNA ligase 3
205733_at	6.6e-18	1.93e-19	11.5	33.6455	1.59	0.138261	BLM	Bloom syndrome RecQ like helicase
218586_at	6.72e-18	1.96e-19	11.5	33.6267	0.916	0.0796522	MRGBP	MRG/MORF4L binding protein
206610_s_at	6.77e-18	1.98e-19	-11.5	33.6177	-0.779	0.0677391	F11	coagulation factor XI
219937_at	6.83e-18	2e-19	-11.5	33.6082	-1.37	0.11913	TRHDE	thyrotropin releasing hormone degrading enzyme
217900_at	6.9e-18	2.02e-19	11.5	33.5975	0.931	0.0809565	IARS2	isoleucyl-tRNA synthetase 2, mitochondrial
236704_at	7.08e-18	2.07e-19	-11.5	33.5722	-1.11	0.0965217	LOC101929787	uncharacterized LOC101929787
212187_x_at	7.1e-18	2.08e-19	-11.5	33.5683	-2.34	0.203478	PTGDS	prostaglandin D2 synthase
204519_s_at	7.13e-18	2.09e-19	-11.5	33.564	-2.25	0.195652	PLLP	plasmolipin
222159_at	7.16e-18	2.1e-19	-11.5	33.5583	-0.708	0.0615652
218950_at	7.23e-18	2.12e-19	-11.5	33.5483	-1.41	0.122609	ARAP3	ArfGAP with RhoGAP domain, ankyrin repeat and PH domain 3
225716_at	7.33e-18	2.15e-19	11.5	33.5339	1.64	0.142609	BRI3BP	BRI3 binding protein
223506_at	7.46e-18	2.19e-19	11.5	33.5161	1.34	0.116522	ZC3H8	zinc finger CCCH-type containing 8
209615_s_at	7.53e-18	2.21e-19	11.5	33.5066	1.89	0.164348	PAK1	p21 (RAC1) activated kinase 1
209357_at	7.68e-18	2.26e-19	-11.5	33.4855	-1.83	0.15913	CITED2	Cbp/p300 interacting transactivator with Glu/Asp rich carboxy-terminal domain 2
208767_s_at	7.89e-18	2.32e-19	11.5	33.4587	1.65	0.143478	LAPTM4B	lysosomal protein transmembrane 4 beta
229802_at	7.97e-18	2.35e-19	11.5	33.4481	2.84	0.246957	WISP1	WNT1 inducible signaling pathway protein 1
202779_s_at	8.11e-18	2.39e-19	11.5	33.4303	2.03	0.176522	UBE2S	ubiquitin conjugating enzyme E2 S
207072_at	8.31e-18	2.45e-19	-11.4	33.405	-1.59	0.139474	IL18RAP	interleukin 18 receptor accessory protein
209825_s_at	8.43e-18	2.49e-19	11.4	33.3895	2.11	0.185088	MIR3658///UCK2	microRNA 3658///uridine-cytidine kinase 2
225334_at	8.46e-18	2.5e-19	-11.4	33.3863	-1.16	0.101754	BORCS7	BLOC-1 related complex subunit 7
200708_at	8.52e-18	2.52e-19	11.4	33.3777	0.911	0.0799123	GOT2	glutamic-oxaloacetic transaminase 2
234998_at	8.52e-18	2.52e-19	-11.4	33.3776	-1.42	0.124561	RAB11A	RAB11A, member RAS oncogene family
200958_s_at	8.58e-18	2.54e-19	-11.4	33.3702	-0.832	0.0729825	SDCBP	syndecan binding protein
208775_at	8.7e-18	2.57e-19	11.4	33.3561	0.773	0.067807	XPO1	exportin 1
206159_at	8.86e-18	2.63e-19	-11.4	33.3368	-2.51	0.220175	GDF10	growth differentiation factor 10
218825_at	9.06e-18	2.69e-19	-11.4	33.3139	-1.55	0.135965	EGFL7	EGF like domain multiple 7
225546_at	9.2e-18	2.73e-19	-11.4	33.2985	-1.06	0.0929825	LOC101930123///EEF2K	eukaryotic elongation factor 2 kinase///eukaryotic elongation factor 2 kinase
240452_at	9.2e-18	2.73e-19	-11.4	33.2974	-1.81	0.158772	GSPT1	G1 to S phase transition 1
228411_at	9.29e-18	2.76e-19	-11.4	33.287	-1.4	0.122807	PARD3B	par-3 family cell polarity regulator beta
213278_at	9.36e-18	2.78e-19	-11.4	33.279	-0.964	0.0845614	MTMR9	myotubularin related protein 9
225171_at	9.6e-18	2.86e-19	-11.4	33.2524	-1.51	0.132456	ARHGAP18	Rho GTPase activating protein 18
235964_x_at	9.6e-18	2.86e-19	-11.4	33.2522	-1.47	0.128947	SAMHD1	SAM and HD domain containing deoxynucleoside triphosphate triphosphohydrolase 1
225372_at	9.65e-18	2.87e-19	-11.4	33.2473	-1.14	0.1	C10orf54	chromosome 10 open reading frame 54
213937_s_at	9.85e-18	2.93e-19	11.4	33.2264	0.755	0.0662281	FTSJ1	FtsJ RNA methyltransferase homolog 1 (E. coli)
228597_at	9.99e-18	2.98e-19	11.4	33.2111	1.36	0.119298	MIS18A	MIS18 kinetochore protein A
211748_x_at	1e-17	2.98e-19	-11.4	33.2101	-2.31	0.202632	PTGDS	prostaglandin D2 synthase
201015_s_at	1e-17	2.98e-19	11.4	33.2094	1.92	0.168421	JUP	junction plakoglobin
203139_at	1.02e-17	3.04e-19	-11.4	33.1906	-1.96	0.17193	DAPK1	death associated protein kinase 1
218903_s_at	1.02e-17	3.05e-19	11.4	33.1888	0.967	0.0848246	NABP2	nucleic acid binding protein 2
235335_at	1.03e-17	3.08e-19	-11.4	33.1782	-0.371	0.0325439	ABCA9	ATP binding cassette subfamily A member 9
209832_s_at	1.04e-17	3.1e-19	11.4	33.1721	1.32	0.115789	CDT1	chromatin licensing and DNA replication factor 1
213911_s_at	1.05e-17	3.13e-19	11.4	33.1613	0.737	0.0646491	H2AFZ	H2A histone family member Z
240929_at	1.05e-17	3.15e-19	-11.4	33.1556	-1.43	0.125439	RBPMS-AS1	RBPMS antisense RNA 1
1556364_at	1.06e-17	3.17e-19	-11.4	33.1505	-0.928	0.0814035	ADAMTS9-AS2	ADAMTS9 antisense RNA 2
239942_at	1.06e-17	3.18e-19	-11.4	33.1454	-1.84	0.161404	GNG11	G protein subunit gamma 11
207008_at	1.07e-17	3.22e-19	-11.4	33.1351	-2.54	0.222807	CXCR2	C-X-C motif chemokine receptor 2
211208_s_at	1.08e-17	3.23e-19	11.4	33.1308	0.998	0.0875439	CASK	calcium/calmodulin dependent serine protein kinase
219191_s_at	1.09e-17	3.27e-19	-11.4	33.1186	-1.62	0.142105	BIN2	bridging integrator 2
214467_at	1.09e-17	3.27e-19	-11.4	33.1175	-1.74	0.152632	GPR65	G protein-coupled receptor 65
1554569_a_at	1.09e-17	3.29e-19	-11.4	33.1123	-0.859	0.0753509	CELF2	CUGBP, Elav-like family member 2
227407_at	1.1e-17	3.33e-19	-11.4	33.1012	-1.36	0.119298	TAPT1	transmembrane anterior posterior transformation 1
229781_at	1.11e-17	3.35e-19	-11.4	33.0944	-0.87	0.0763158	LOC100506725	uncharacterized LOC100506725
207497_s_at	1.12e-17	3.36e-19	-11.4	33.0898	-1.32	0.115789	MS4A2	membrane spanning 4-domains A2
217786_at	1.12e-17	3.37e-19	11.4	33.0871	1.1	0.0964912	PRMT5	protein arginine methyltransferase 5
214450_at	1.12e-17	3.39e-19	-11.4	33.083	-1.32	0.115789	CTSW	cathepsin W
217784_at	1.13e-17	3.41e-19	11.4	33.0778	0.913	0.0800877	YKT6	YKT6 v-SNARE homolog (S. cerevisiae)
203071_at	1.13e-17	3.41e-19	-11.4	33.0772	-1.57	0.137719	MIR6872///SEMA3B	microRNA 6872///semaphorin 3B
213006_at	1.13e-17	3.41e-19	-11.4	33.0768	-2.16	0.189474	CEBPD	CCAAT/enhancer binding protein delta
212647_at	1.13e-17	3.43e-19	-11.4	33.0704	-1.51	0.132456	RRAS	related RAS viral (r-ras) oncogene homolog
209375_at	1.14e-17	3.44e-19	-11.4	33.0673	-0.763	0.0669298	XPC	XPC complex subunit, DNA damage recognition and repair factor
200880_at	1.14e-17	3.45e-19	-11.4	33.0636	-1.06	0.0929825	DNAJA1	DnaJ heat shock protein family (Hsp40) member A1
229910_at	1.15e-17	3.47e-19	-11.4	33.058	-2.39	0.209649	SHE	Src homology 2 domain containing E
203287_at	1.15e-17	3.48e-19	11.4	33.0557	1.94	0.170175	LAD1	ladinin 1
218695_at	1.16e-17	3.53e-19	11.4	33.0421	1.16	0.101754	EXOSC4	exosome component 4
209971_x_at	1.17e-17	3.57e-19	11.4	33.0319	0.893	0.0783333	AIMP2	aminoacyl tRNA synthetase complex interacting multifunctional protein 2
211801_x_at	1.17e-17	3.57e-19	11.4	33.0317	1.61	0.141228	MFN1	mitofusin 1
226344_at	1.18e-17	3.6e-19	-11.4	33.0231	-1.25	0.109649	ZMAT1	zinc finger matrin-type 1
208961_s_at	1.18e-17	3.6e-19	-11.4	33.0229	-1.57	0.137719	KLF6	Kruppel like factor 6
220147_s_at	1.19e-17	3.63e-19	11.4	33.0142	1.27	0.111404	FAM60A	family with sequence similarity 60 member A
205496_at	1.2e-17	3.64e-19	-11.4	33.0106	-0.521	0.0457018	KIAA0408	KIAA0408
1553844_a_at	1.2e-17	3.66e-19	-11.4	33.0062	-0.932	0.0817544	C10orf67	chromosome 10 open reading frame 67
222216_s_at	1.21e-17	3.7e-19	11.4	32.9961	0.778	0.0682456	MRPL17	mitochondrial ribosomal protein L17
239109_at	1.21e-17	3.7e-19	-11.4	32.9957	-0.659	0.057807
210543_s_at	1.22e-17	3.73e-19	11.4	32.9881	1.74	0.152632	PRKDC	protein kinase, DNA-activated, catalytic polypeptide
215227_x_at	1.22e-17	3.73e-19	11.4	32.987	1.11	0.0973684	ACP1	acid phosphatase 1, soluble
200812_at	1.22e-17	3.74e-19	11.4	32.9847	0.861	0.0755263	CCT7	chaperonin containing TCP1 subunit 7
220085_at	1.23e-17	3.75e-19	11.4	32.9826	1.56	0.136842	HELLS	helicase, lymphoid-specific
208707_at	1.23e-17	3.75e-19	-11.4	32.9817	-1.31	0.114912	EIF5	eukaryotic translation initiation factor 5
201302_at	1.24e-17	3.81e-19	-11.4	32.9671	-1.16	0.101754	ANXA4	annexin A4
226806_s_at	1.25e-17	3.83e-19	-11.4	32.9616	-1.81	0.158772	NFIA	nuclear factor I A
209108_at	1.25e-17	3.84e-19	11.4	32.9595	1.48	0.129825	TSPAN6	tetraspanin 6
214193_s_at	1.27e-17	3.89e-19	11.4	32.9444	1.01	0.0885965	DIEXF	digestive organ expansion factor homolog (zebrafish)
1563209_a_at	1.29e-17	3.96e-19	-11.3	32.9277	-2.93	0.259292	MACROD2	MACRO domain containing 2
224341_x_at	1.32e-17	4.06e-19	-11.3	32.9033	-1.64	0.145133	TLR4	toll like receptor 4
224818_at	1.36e-17	4.17e-19	-11.3	32.8762	-1.26	0.111504	SORT1	sortilin 1
209366_x_at	1.36e-17	4.17e-19	-11.3	32.8757	-1.64	0.145133	CYB5A	cytochrome b5 type A
204459_at	1.37e-17	4.21e-19	11.3	32.8676	1.34	0.118584	CSTF2	cleavage stimulation factor subunit 2
243395_at	1.39e-17	4.27e-19	-11.3	32.8529	-2.09	0.184956
228554_at	1.4e-17	4.32e-19	-11.3	32.8407	-0.967	0.0855752	PGR	progesterone receptor
202746_at	1.42e-17	4.37e-19	-11.3	32.8301	-2.32	0.20531	ITM2A	integral membrane protein 2A
235031_at	1.44e-17	4.43e-19	-11.3	32.8161	-0.513	0.0453982	INVS///WSB1	inversin///WD repeat and SOCS box containing 1
219957_at	1.44e-17	4.45e-19	-11.3	32.812	-1.72	0.152212	RUFY2	RUN and FYVE domain containing 2
220471_s_at	1.45e-17	4.47e-19	-11.3	32.8068	-0.857	0.0758407	MYCT1	myc target 1
208632_at	1.46e-17	4.5e-19	-11.3	32.7999	-0.941	0.0832743	RNF10	ring finger protein 10
225244_at	1.47e-17	4.54e-19	11.3	32.7918	0.701	0.0620354	SNAP47	synaptosome associated protein 47
235324_at	1.48e-17	4.56e-19	-11.3	32.7864	-1.13	0.1	SRSF3	serine and arginine rich splicing factor 3
222433_at	1.51e-17	4.66e-19	11.3	32.7659	1.06	0.0938053	ENAH	enabled homolog (Drosophila)
215157_x_at	1.51e-17	4.67e-19	11.3	32.7627	0.626	0.0553982	PABPC1	poly(A) binding protein cytoplasmic 1
229575_at	1.51e-17	4.69e-19	-11.3	32.7603	-0.683	0.0604425
235911_at	1.52e-17	4.71e-19	11.3	32.7542	2.36	0.20885	MELTF	melanotransferrin
226857_at	1.52e-17	4.73e-19	11.3	32.7508	1.21	0.10708	ARHGEF19	Rho guanine nucleotide exchange factor 19
203435_s_at	1.54e-17	4.78e-19	-11.3	32.7408	-2.04	0.180531	MME	membrane metallo-endopeptidase
228370_at	1.54e-17	4.78e-19	-11.3	32.74	-1.61	0.142478	LOC101930404///SNORD116-28///SNORD115-26///SNORD115-13///SNORD115-7///SNORD116-22///SNORD116-4///PWARSN///SNORD107///IPW	uncharacterized LOC101930404///small nucleolar RNA, C/D box 116-28///small nucleolar RNA, C/D box 115-26///small nucleolar RNA, C/D box 115-13///small nucleolar RNA, C/D box 115-7///small nucleolar RNA, C/D box 116-22///small nucleolar RNA, C/D box 116-4///Prader Willi/Angelman region RNA, SNRPN neighbor///small nucleolar RNA, C/D box 107///imprinted in Prader-Willi syndrome (non-protein coding)
238289_at	1.54e-17	4.78e-19	-11.3	32.7399	-0.591	0.0523009
205640_at	1.55e-17	4.81e-19	-11.3	32.7337	-1.99	0.176106	ALDH3B1	aldehyde dehydrogenase 3 family member B1
241368_at	1.59e-17	4.93e-19	-11.3	32.709	-0.752	0.0665487	PLIN5	perilipin 5
203300_x_at	1.59e-17	4.94e-19	-11.3	32.7067	-1.47	0.130088	AP1S2	adaptor related protein complex 1 sigma 2 subunit
212325_at	1.59e-17	4.95e-19	-11.3	32.706	-2.52	0.223009	LIMCH1	LIM and calponin homology domains 1
212815_at	1.61e-17	5.02e-19	11.3	32.6916	1.18	0.104425	ASCC3	activating signal cointegrator 1 complex subunit 3
204081_at	1.61e-17	5.02e-19	-11.3	32.6913	-2.07	0.183186	NRGN	neurogranin
212333_at	1.62e-17	5.05e-19	11.3	32.6851	0.706	0.0624779	FAM98A	family with sequence similarity 98 member A
231644_at	1.62e-17	5.07e-19	-11.3	32.6823	-1.62	0.143363
204041_at	1.63e-17	5.08e-19	-11.3	32.6794	-2.07	0.183186	MAOB	monoamine oxidase B
218252_at	1.64e-17	5.11e-19	11.3	32.6735	1.7	0.150442	CKAP2	cytoskeleton associated protein 2
211971_s_at	1.64e-17	5.14e-19	11.3	32.6688	1.01	0.0893805	LRPPRC	leucine rich pentatricopeptide repeat containing
206075_s_at	1.65e-17	5.16e-19	11.3	32.6642	1.14	0.100885	CSNK2A1	casein kinase 2 alpha 1
242736_at	1.65e-17	5.16e-19	-11.3	32.6638	-0.946	0.0837168
202153_s_at	1.65e-17	5.18e-19	11.3	32.66	0.787	0.069646	NUP62	nucleoporin 62
207131_x_at	1.66e-17	5.2e-19	-11.3	32.6574	-1.85	0.163717	GGT2///GGTLC1///GGTLC2///GGT1	gamma-glutamyltransferase 2///gamma-glutamyltransferase light chain 1///gamma-glutamyltransferase light chain 2///gamma-glutamyltransferase 1
208284_x_at	1.66e-17	5.2e-19	-11.3	32.6563	-1.78	0.157522	GGT2///GGTLC1///GGTLC2///GGT1	gamma-glutamyltransferase 2///gamma-glutamyltransferase light chain 1///gamma-glutamyltransferase light chain 2///gamma-glutamyltransferase 1
1568596_a_at	1.66e-17	5.22e-19	11.3	32.6526	1.34	0.118584	TROAP	trophinin associated protein
206662_at	1.68e-17	5.28e-19	-11.3	32.642	-0.987	0.0873451	GLRX	glutaredoxin
221897_at	1.68e-17	5.28e-19	-11.3	32.6405	-1.03	0.0911504	TRIM52	tripartite motif containing 52
205694_at	1.69e-17	5.31e-19	-11.3	32.6364	-1.65	0.146018	TYRP1	tyrosinase related protein 1
209873_s_at	1.69e-17	5.32e-19	11.3	32.6341	1.52	0.134513	PKP3	plakophilin 3
202199_s_at	1.71e-17	5.39e-19	11.3	32.6206	1.1	0.0973451	SRPK1	SRSF protein kinase 1
207111_at	1.71e-17	5.39e-19	-11.3	32.6206	-1.7	0.150442	ADGRE1	adhesion G protein-coupled receptor E1
201673_s_at	1.72e-17	5.43e-19	11.3	32.6144	1.08	0.0955752	GYS1	glycogen synthase 1
224695_at	1.74e-17	5.48e-19	11.3	32.6045	0.751	0.0664602	CNOT11	CCR4-NOT transcription complex subunit 11
211271_x_at	1.74e-17	5.49e-19	11.3	32.6026	0.646	0.0571681	MIR4745///PTBP1	microRNA 4745///polypyrimidine tract binding protein 1
204441_s_at	1.74e-17	5.51e-19	11.3	32.5996	1.08	0.0955752	POLA2	DNA polymerase alpha 2, accessory subunit
226488_at	1.75e-17	5.52e-19	11.3	32.5967	1.2	0.106195	RCCD1	RCC1 domain containing 1
208920_at	1.78e-17	5.61e-19	-11.3	32.5807	-1.59	0.140708	SRI	sorcin
209447_at	1.78e-17	5.63e-19	-11.3	32.5768	-1.97	0.174336	SYNE1	spectrin repeat containing nuclear envelope protein 1
205859_at	1.79e-17	5.66e-19	-11.3	32.5727	-2.05	0.181416	LY86	lymphocyte antigen 86
227240_at	1.8e-17	5.71e-19	11.3	32.5641	1.48	0.130973	NGEF	neuronal guanine nucleotide exchange factor
226765_at	1.86e-17	5.89e-19	-11.3	32.5322	-1.35	0.119469	SPTBN1	spectrin beta, non-erythrocytic 1
218501_at	1.86e-17	5.91e-19	-11.3	32.53	-1.23	0.10885	ARHGEF3	Rho guanine nucleotide exchange factor 3
235266_at	1.88e-17	5.95e-19	11.3	32.5219	1.48	0.130973	ATAD2	ATPase family, AAA domain containing 2
209500_x_at	1.91e-17	6.05e-19	-11.3	32.5051	-1.63	0.144248	TNFSF12-TNFSF13///TNFSF13	TNFSF12-TNFSF13 readthrough///tumor necrosis factor superfamily member 13
219243_at	1.91e-17	6.05e-19	-11.3	32.5051	-1.8	0.159292	GIMAP4	GTPase, IMAP family member 4
203373_at	1.92e-17	6.09e-19	-11.3	32.4996	-2.14	0.189381	SOCS2	suppressor of cytokine signaling 2
1563111_a_at	1.93e-17	6.13e-19	11.3	32.4924	2.19	0.193805	PIGX	phosphatidylinositol glycan anchor biosynthesis class X
232068_s_at	1.93e-17	6.14e-19	-11.3	32.4904	-1.38	0.122124	TLR4	toll like receptor 4
229114_at	1.93e-17	6.15e-19	-11.3	32.4895	-1.5	0.132743	GAB1	GRB2 associated binding protein 1
204436_at	1.99e-17	6.35e-19	-11.2	32.4575	-1.15	0.102679	PLEKHO2	pleckstrin homology domain containing O2
228399_at	2e-17	6.37e-19	-11.2	32.4544	-1.44	0.128571	OSR1	odd-skipped related transciption factor 1
201236_s_at	2e-17	6.38e-19	-11.2	32.4525	-1.56	0.139286	BTG2	BTG anti-proliferation factor 2
213056_at	2.03e-17	6.48e-19	-11.2	32.4372	-1.38	0.123214	FRMD4B	FERM domain containing 4B
242607_at	2.05e-17	6.56e-19	-11.2	32.426	-0.925	0.0825893
229934_at	2.07e-17	6.6e-19	-11.2	32.4192	-1.55	0.138393
211767_at	2.07e-17	6.61e-19	11.2	32.4182	1.65	0.147321	GINS4	GINS complex subunit 4
209313_at	2.08e-17	6.64e-19	11.2	32.4138	0.634	0.0566071	GPN1	GPN-loop GTPase 1
238780_s_at	2.1e-17	6.7e-19	-11.2	32.4037	-1.66	0.148214	KCNJ5	potassium voltage-gated channel subfamily J member 5
243201_at	2.1e-17	6.73e-19	-11.2	32.3992	-0.947	0.0845536	RPL36A	ribosomal protein L36a
215942_s_at	2.12e-17	6.8e-19	11.2	32.3895	1.58	0.141071	GTSE1	G2 and S-phase expressed 1
212155_at	2.12e-17	6.81e-19	11.2	32.3882	0.799	0.0713393	RNF187	ring finger protein 187
209960_at	2.13e-17	6.84e-19	-11.2	32.383	-1.77	0.158036	HGF	hepatocyte growth factor
215726_s_at	2.14e-17	6.87e-19	-11.2	32.3796	-1.78	0.158929	CYB5A	cytochrome b5 type A
228254_at	2.14e-17	6.87e-19	-11.2	32.3791	-1.07	0.0955357	STAM2	signal transducing adaptor molecule 2
239401_at	2.18e-17	6.99e-19	-11.2	32.3615	-0.606	0.0541071
52975_at	2.18e-17	7.01e-19	-11.2	32.359	-1.2	0.107143	MVB12B	multivesicular body subunit 12B
212471_at	2.2e-17	7.09e-19	11.2	32.3484	1.12	0.1	AVL9	AVL9 cell migration associated
212549_at	2.21e-17	7.12e-19	-11.2	32.3436	-0.886	0.0791071	STAT5B	signal transducer and activator of transcription 5B
230561_s_at	2.26e-17	7.27e-19	-11.2	32.3233	-1.15	0.102679	KANSL1L	KAT8 regulatory NSL complex subunit 1 like
226600_at	2.29e-17	7.38e-19	11.2	32.3076	1.57	0.140179	TMTC3	transmembrane and tetratricopeptide repeat containing 3
213228_at	2.29e-17	7.39e-19	-11.2	32.3066	-1.38	0.123214	PDE8B	phosphodiesterase 8B
229319_at	2.3e-17	7.42e-19	-11.2	32.3029	-1.15	0.102679
212923_s_at	2.32e-17	7.47e-19	-11.2	32.2958	-1.08	0.0964286	PXDC1	PX domain containing 1
222231_s_at	2.4e-17	7.75e-19	11.2	32.2589	0.922	0.0823214	LRRC59	leucine rich repeat containing 59
56256_at	2.42e-17	7.82e-19	-11.2	32.25	-1.18	0.105357	SIDT2	SID1 transmembrane family member 2
204728_s_at	2.43e-17	7.84e-19	11.2	32.2476	1.18	0.105357	WDHD1	WD repeat and HMG-box DNA binding protein 1
241425_at	2.43e-17	7.85e-19	-11.2	32.2468	-1.71	0.152679	NUP58	nucleoporin 58
214948_s_at	2.44e-17	7.89e-19	11.2	32.242	1.6	0.142857	TMF1	TATA element modulatory factor 1
217772_s_at	2.45e-17	7.94e-19	11.2	32.2354	0.944	0.0842857	MTCH2	mitochondrial carrier 2
226277_at	2.49e-17	8.08e-19	-11.2	32.2181	-0.922	0.0823214	COL4A3BP	collagen type IV alpha 3 binding protein
227613_at	2.52e-17	8.17e-19	-11.2	32.2074	-1.98	0.176786	ZNF331	zinc finger protein 331
213307_at	2.53e-17	8.21e-19	-11.2	32.2021	-1.38	0.123214	SHANK2	SH3 and multiple ankyrin repeat domains 2
215806_x_at	2.57e-17	8.35e-19	-11.2	32.1853	-1.98	0.176786	TARP///TRGV9///TRGC2	TCR gamma alternate reading frame protein///T cell receptor gamma variable 9///T cell receptor gamma constant 2
207843_x_at	2.61e-17	8.48e-19	-11.2	32.1702	-1.65	0.147321	CYB5A	cytochrome b5 type A
1557371_a_at	2.64e-17	8.56e-19	-11.2	32.1605	-0.78	0.0696429	LINC00961	long intergenic non-protein coding RNA 961
235572_at	2.66e-17	8.64e-19	11.2	32.1515	0.896	0.08	SPC24	SPC24, NDC80 kinetochore complex component
234672_s_at	2.67e-17	8.68e-19	11.2	32.1468	1.12	0.1	NDC1	NDC1 transmembrane nucleoporin
213236_at	2.68e-17	8.73e-19	-11.2	32.1405	-1.33	0.11875	SASH1	SAM and SH3 domain containing 1
228067_at	2.75e-17	8.97e-19	-11.2	32.114	-2.15	0.191964	KIAA1211L	KIAA1211 like
244825_at	2.81e-17	9.15e-19	-11.2	32.0943	-1.06	0.0946429	SHROOM4	shroom family member 4
227374_at	2.85e-17	9.29e-19	11.2	32.0788	0.941	0.0840179	EARS2	glutamyl-tRNA synthetase 2, mitochondrial
237158_s_at	2.89e-17	9.42e-19	11.2	32.0651	0.8	0.0714286	MPHOSPH9	M-phase phosphoprotein 9
211450_s_at	2.95e-17	9.63e-19	11.2	32.0437	1.99	0.177679	MSH6	mutS homolog 6
226355_at	2.99e-17	9.76e-19	11.2	32.0304	0.927	0.0827679	POC1A	POC1 centriolar protein A
242033_at	3.02e-17	9.87e-19	-11.2	32.019	-0.923	0.0824107	RNF180	ring finger protein 180
215165_x_at	3.02e-17	9.87e-19	11.2	32.0184	1.11	0.0991071	UMPS	uridine monophosphate synthetase
201091_s_at	3.03e-17	9.9e-19	11.2	32.0153	0.89	0.0794643	CBX3	chromobox 3
209817_at	3.03e-17	9.91e-19	11.2	32.0149	1.1	0.0982143	PPP3CB	protein phosphatase 3 catalytic subunit beta
233223_at	3.05e-17	9.99e-19	-11.2	32.007	-2.08	0.185714
200795_at	3.07e-17	1e-18	-11.2	32.0011	-1.68	0.15	SPARCL1	SPARC like 1
202330_s_at	3.07e-17	1.01e-18	11.2	32.0003	1.23	0.109821	UNG	uracil DNA glycosylase
209902_at	3.07e-17	1.01e-18	11.1	31.9977	1.22	0.10991	ATR	ATR serine/threonine kinase
204438_at	3.13e-17	1.03e-18	-11.1	31.9804	-2.37	0.213514	MRC1	mannose receptor, C type 1
230154_at	3.13e-17	1.03e-18	-11.1	31.9798	-0.677	0.060991	WAC	WW domain containing adaptor with coiled-coil
1560296_at	3.15e-17	1.03e-18	-11.1	31.9721	-0.987	0.0889189
1552257_a_at	3.15e-17	1.04e-18	11.1	31.9706	1.62	0.145946	TTLL12	tubulin tyrosine ligase like 12
212656_at	3.17e-17	1.04e-18	11.1	31.9651	0.776	0.0699099	TSFM	Ts translation elongation factor, mitochondrial
203696_s_at	3.19e-17	1.05e-18	11.1	31.9568	1.01	0.090991	RFC2	replication factor C subunit 2
209264_s_at	3.25e-17	1.07e-18	-11.1	31.9387	-1.73	0.155856	TSPAN4	tetraspanin 4
218349_s_at	3.25e-17	1.07e-18	11.1	31.9377	1.86	0.167568	ZWILCH	zwilch kinetochore protein
203760_s_at	3.25e-17	1.07e-18	-11.1	31.9371	-1.51	0.136036	SLA	Src-like-adaptor
201512_s_at	3.3e-17	1.09e-18	11.1	31.9222	1.13	0.101802	TOMM70	translocase of outer mitochondrial membrane 70
201664_at	3.3e-17	1.09e-18	11.1	31.9205	1.31	0.118018	SMC4	structural maintenance of chromosomes 4
218665_at	3.3e-17	1.09e-18	-11.1	31.9204	-1.47	0.132432	FZD4	frizzled class receptor 4
225721_at	3.32e-17	1.1e-18	-11.1	31.9137	-1.56	0.140541	SYNPO2	synaptopodin 2
213166_x_at	3.35e-17	1.11e-18	11.1	31.9034	0.937	0.0844144	MIR4784///MZT2A///MZT2B	microRNA 4784///mitotic spindle organizing protein 2A///mitotic spindle organizing protein 2B
200667_at	3.39e-17	1.12e-18	-11.1	31.8909	-0.655	0.059009	UBE2D3	ubiquitin conjugating enzyme E2 D3
200637_s_at	3.4e-17	1.12e-18	11.1	31.8888	1.7	0.153153	PTPRF	protein tyrosine phosphatase, receptor type F
241986_at	3.4e-17	1.13e-18	-11.1	31.8882	-0.807	0.0727027	BMPER	BMP binding endothelial regulator
212950_at	3.4e-17	1.13e-18	-11.1	31.888	-2.6	0.234234	ADGRF5	adhesion G protein-coupled receptor F5
206898_at	3.4e-17	1.13e-18	-11.1	31.8871	-1.28	0.115315	CDH19	cadherin 19
238472_at	3.41e-17	1.13e-18	-11.1	31.8815	-1.09	0.0981982	FBXO9	F-box protein 9
225763_at	3.41e-17	1.13e-18	-11.1	31.8815	-1.73	0.155856	RCSD1	RCSD domain containing 1
210074_at	3.45e-17	1.14e-18	11.1	31.8717	2.02	0.181982	CTSV	cathepsin V
222411_s_at	3.51e-17	1.17e-18	11.1	31.8521	0.844	0.076036	SSR3	signal sequence receptor subunit 3
239148_at	3.51e-17	1.17e-18	11.1	31.8514	1.23	0.110811	MARVELD3	MARVEL domain containing 3
201689_s_at	3.52e-17	1.17e-18	11.1	31.8501	1.43	0.128829	TPD52	tumor protein D52
226980_at	3.58e-17	1.19e-18	11.1	31.831	1.78	0.16036	DEPDC1B	DEP domain containing 1B
225177_at	3.62e-17	1.2e-18	-11.1	31.8213	-2.06	0.185586	RAB11FIP1	RAB11 family interacting protein 1
223895_s_at	3.62e-17	1.21e-18	11.1	31.8182	1.6	0.144144	EPN3	epsin 3
201115_at	3.67e-17	1.22e-18	11.1	31.8052	0.944	0.085045	POLD2	DAN polymerase delta 2, accessory subunit
209014_at	3.71e-17	1.24e-18	11.1	31.7942	1.24	0.111712	MAGED1	MAGE family member D1
1554679_a_at	3.73e-17	1.24e-18	11.1	31.7884	2.11	0.19009	LAPTM4B	lysosomal protein transmembrane 4 beta
221816_s_at	3.74e-17	1.25e-18	-11.1	31.7846	-1.1	0.0990991	PHF11	PHD finger protein 11
241765_at	3.78e-17	1.26e-18	-11.1	31.7737	-1.96	0.176577	CPM	carboxypeptidase M
205824_at	3.78e-17	1.26e-18	-11.1	31.7736	-1.29	0.116216	HSPB2	heat shock protein family B (small) member 2
215286_s_at	3.81e-17	1.27e-18	11.1	31.7658	1.02	0.0918919	PHTF2	putative homeodomain transcription factor 2
225272_at	3.82e-17	1.28e-18	-11.1	31.7618	-0.871	0.0784685	SAT2	spermidine/spermine N1-acetyltransferase family member 2
214199_at	3.83e-17	1.28e-18	-11.1	31.7578	-4.2	0.378378	SFTPD	surfactant protein D
222171_s_at	3.85e-17	1.29e-18	-11.1	31.7539	-1.02	0.0918919	PKNOX2	PBX/knotted 1 homeobox 2
228185_at	3.93e-17	1.32e-18	-11.1	31.7321	-0.792	0.0713514	ZNF25	zinc finger protein 25
210039_s_at	3.98e-17	1.34e-18	-11.1	31.7181	-1.1	0.0990991	PRKCQ	protein kinase C theta
229518_at	3.99e-17	1.34e-18	-11.1	31.7158	-1.8	0.162162	FAM46B	family with sequence similarity 46 member B
218719_s_at	3.99e-17	1.34e-18	11.1	31.714	1.26	0.113514	GINS3	GINS complex subunit 3
209683_at	4.01e-17	1.35e-18	-11.1	31.7085	-1.61	0.145045	FAM49A	family with sequence similarity 49 member A
236359_at	4.12e-17	1.38e-18	-11.1	31.6833	-2.12	0.190991	SCN4B	sodium voltage-gated channel beta subunit 4
212446_s_at	4.12e-17	1.38e-18	11.1	31.6823	1.49	0.134234	CERS6	ceramide synthase 6
235421_at	4.14e-17	1.39e-18	-11.1	31.6773	-2.12	0.190991	MAP3K8	mitogen-activated protein kinase kinase kinase 8
213804_at	4.2e-17	1.41e-18	-11.1	31.661	-0.811	0.0730631	INPP5B	inositol polyphosphate-5-phosphatase B
230233_at	4.21e-17	1.42e-18	-11.1	31.6596	-1.89	0.17027
213397_x_at	4.22e-17	1.42e-18	-11.1	31.6544	-2.07	0.186486	RNASE4	ribonuclease A family member 4
231646_at	4.27e-17	1.44e-18	-11.1	31.6435	-0.761	0.0685586	DPCR1	diffuse panbronchiolitis critical region 1
205047_s_at	4.31e-17	1.45e-18	11.1	31.6331	1.78	0.16036	ASNS	asparagine synthetase (glutamine-hydrolyzing)
222144_at	4.34e-17	1.46e-18	-11.1	31.6258	-0.61	0.054955	KIF17	kinesin family member 17
230435_at	4.35e-17	1.47e-18	-11.1	31.6238	-1.34	0.120721	FAM228B	family with sequence similarity 228 member B
226641_at	4.35e-17	1.47e-18	-11.1	31.6226	-1.91	0.172072	ANKRD44	ankyrin repeat domain 44
212694_s_at	4.35e-17	1.47e-18	11.1	31.6223	1.4	0.126126	PCCB	propionyl-CoA carboxylase beta subunit
228153_at	4.41e-17	1.49e-18	-11.1	31.6084	-1.51	0.136036	RNF144B	ring finger protein 144B
210213_s_at	4.42e-17	1.49e-18	11.1	31.6056	0.833	0.075045	EIF6	eukaryotic translation initiation factor 6
200640_at	4.42e-17	1.5e-18	11.1	31.6037	0.873	0.0786486	YWHAZ	tyrosine 3-monooxygenase/tryptophan 5-monooxygenase activation protein zeta
219936_s_at	4.43e-17	1.5e-18	11.1	31.6009	3.79	0.341441	GPR87	G protein-coupled receptor 87
204432_at	4.43e-17	1.5e-18	11.1	31.6007	1.22	0.10991	SOX12	SRY-box 12
1556314_a_at	4.46e-17	1.51e-18	-11.1	31.594	-1.86	0.167568	ZNF366	zinc finger protein 366
230350_at	4.46e-17	1.51e-18	-11.1	31.5933	-0.885	0.0797297	TIAL1	TIA1 cytotoxic granule-associated RNA binding protein-like 1
209919_x_at	4.47e-17	1.52e-18	-11.1	31.5905	-1.9	0.171171	GGT2///GGTLC1///GGTLC2///GGT1	gamma-glutamyltransferase 2///gamma-glutamyltransferase light chain 1///gamma-glutamyltransferase light chain 2///gamma-glutamyltransferase 1
212991_at	4.49e-17	1.52e-18	-11.1	31.5863	-1.46	0.131532	FBXO9	F-box protein 9
205651_x_at	4.5e-17	1.53e-18	-11.1	31.584	-1.25	0.112613	RAPGEF4	Rap guanine nucleotide exchange factor 4
212535_at	4.5e-17	1.53e-18	-11.1	31.5832	-0.977	0.088018	MEF2A	myocyte enhancer factor 2A
218498_s_at	4.52e-17	1.54e-18	11.1	31.5783	1.75	0.157658	ERO1A	endoplasmic reticulum oxidoreductase 1 alpha
235561_at	4.57e-17	1.55e-18	-11.1	31.5669	-1.15	0.103604	TXNL1	thioredoxin like 1
210766_s_at	4.57e-17	1.56e-18	11.1	31.5653	1.17	0.105405	CSE1L	chromosome segregation 1 like
235278_at	4.61e-17	1.57e-18	-11.1	31.5559	-3.03	0.272973	MACROD2	MACRO domain containing 2
227026_at	4.63e-17	1.58e-18	-11.1	31.5524	-0.841	0.0757658	MPHOSPH8	M-phase phosphoprotein 8
219788_at	4.7e-17	1.6e-18	-11.1	31.5356	-1.2	0.108108	PILRA	paired immunoglobin like type 2 receptor alpha
225736_at	4.71e-17	1.61e-18	11.1	31.5339	1.13	0.101802	FBXO22	F-box protein 22
206101_at	4.74e-17	1.62e-18	-11.1	31.5259	-1.82	0.163964	ECM2	extracellular matrix protein 2
231411_at	4.79e-17	1.64e-18	-11	31.516	-1.31	0.119091	LHFP	lipoma HMGIC fusion partner
218285_s_at	4.8e-17	1.64e-18	-11	31.5125	-1.11	0.100909	BDH2	3-hydroxybutyrate dehydrogenase, type 2
202222_s_at	4.85e-17	1.66e-18	-11	31.5029	-1.58	0.143636	DES	desmin
212646_at	4.88e-17	1.67e-18	-11	31.4946	-1.41	0.128182	RFTN1	raftlin, lipid raft linker 1
205987_at	4.89e-17	1.67e-18	-11	31.4936	-1.21	0.11	CD1C	CD1c molecule
201761_at	4.89e-17	1.68e-18	11	31.4914	1.38	0.125455	MTHFD2	methylenetetrahydrofolate dehydrogenase (NADP+ dependent) 2, methenyltetrahydrofolate cyclohydrolase
204240_s_at	4.96e-17	1.7e-18	11	31.4771	1.72	0.156364	SMC2	structural maintenance of chromosomes 2
209052_s_at	4.97e-17	1.71e-18	11	31.4746	0.9	0.0818182	WHSC1	Wolf-Hirschhorn syndrome candidate 1
244008_at	4.99e-17	1.71e-18	-11	31.4703	-1.53	0.139091	PARP8	poly(ADP-ribose) polymerase family member 8
204346_s_at	5e-17	1.72e-18	-11	31.4671	-0.771	0.0700909	RASSF1	Ras association domain family member 1
203907_s_at	5.11e-17	1.76e-18	-11	31.4456	-0.774	0.0703636	IQSEC1	IQ motif and Sec7 domain 1
239629_at	5.15e-17	1.77e-18	-11	31.4384	-2.24	0.203636	CFLAR	CASP8 and FADD like apoptosis regulator
1554648_a_at	5.18e-17	1.78e-18	-11	31.4318	-1.41	0.128182	DUOXA1	dual oxidase maturation factor 1
203603_s_at	5.48e-17	1.88e-18	-11	31.3754	-1.67	0.151818	ZEB2	zinc finger E-box binding homeobox 2
205761_s_at	5.5e-17	1.89e-18	11	31.3707	1.3	0.118182	DUS4L	dihydrouridine synthase 4 like
223683_at	5.52e-17	1.9e-18	-11	31.3673	-0.988	0.0898182	ZMYND15	zinc finger MYND-type containing 15
210044_s_at	5.55e-17	1.91e-18	-11	31.3598	-0.89	0.0809091	LYL1	LYL1, basic helix-loop-helix family member
201417_at	5.57e-17	1.92e-18	11	31.3572	1.31	0.119091	SOX4	SRY-box 4
222725_s_at	5.57e-17	1.92e-18	-11	31.3562	-1.69	0.153636	PALMD	palmdelphin
203956_at	5.63e-17	1.94e-18	11	31.3453	0.975	0.0886364	MORC2	MORC family CW-type zinc finger 2
218365_s_at	5.67e-17	1.96e-18	11	31.3369	1.25	0.113636	DARS2	aspartyl-tRNA synthetase 2, mitochondrial
225629_s_at	5.73e-17	1.98e-18	-11	31.3256	-1.07	0.0972727	ZBTB4	zinc finger and BTB domain containing 4
205450_at	5.78e-17	2e-18	11	31.3173	1.2	0.109091	PHKA1	phosphorylase kinase regulatory subunit alpha 1
200877_at	5.89e-17	2.04e-18	11	31.2979	0.774	0.0703636	CCT4	chaperonin containing TCP1 subunit 4
221509_at	5.89e-17	2.04e-18	11	31.2978	0.783	0.0711818	DENR	density regulated re-initiation and release factor
215016_x_at	5.89e-17	2.04e-18	-11	31.2968	-1.52	0.138182	DST	dystonin
217886_at	5.98e-17	2.07e-18	-11	31.2818	-1.12	0.101818	EPS15	epidermal growth factor receptor pathway substrate 15
208580_x_at	6e-17	2.08e-18	11	31.2767	1.1	0.1	HIST2H4B///HIST4H4///HIST2H4A///HIST1H4L///HIST1H4E///HIST1H4B///HIST1H4H///HIST1H4C///HIST1H4J///HIST1H4K///HIST1H4F///HIST1H4D///HIST1H4A///HIST1H4I	histone cluster 2, H4b///histone cluster 4, H4///histone cluster 2, H4a///histone cluster 1, H4l///histone cluster 1, H4e///histone cluster 1, H4b///histone cluster 1, H4h///histone cluster 1, H4c///histone cluster 1, H4j///histone cluster 1, H4k///histone cluster 1, H4f///histone cluster 1, H4d///histone cluster 1, H4a///histone cluster 1, H4i
238429_at	6.01e-17	2.08e-18	-11	31.2755	-1.66	0.150909	TMEM71	transmembrane protein 71
236446_at	6.01e-17	2.08e-18	-11	31.2746	-0.753	0.0684545
204742_s_at	6.06e-17	2.1e-18	-11	31.2653	-0.673	0.0611818	PDS5B	PDS5 cohesin associated factor B
222569_at	6.09e-17	2.11e-18	11	31.2607	1.27	0.115455	UGGT1	UDP-glucose glycoprotein glucosyltransferase 1
223684_s_at	6.1e-17	2.12e-18	11	31.2586	0.778	0.0707273	SMUG1	single-strand-selective monofunctional uracil-DNA glycosylase 1
218151_x_at	6.1e-17	2.12e-18	11	31.2572	0.955	0.0868182	SLC52A2	solute carrier family 52 member 2
209543_s_at	6.12e-17	2.13e-18	-11	31.2531	-1.31	0.119091	CD34	CD34 molecule
221834_at	6.13e-17	2.13e-18	-11	31.2521	-1.42	0.129091	LOC100507577///LONP2	uncharacterized LOC100507577///lon peptidase 2, peroxisomal
210095_s_at	6.17e-17	2.15e-18	11	31.245	2.22	0.201818	IGFBP3	insulin like growth factor binding protein 3
218163_at	6.2e-17	2.16e-18	11	31.2398	1.04	0.0945455	MCTS1	MCTS1, re-initiation and release factor
209911_x_at	6.21e-17	2.16e-18	11	31.2379	1.73	0.157273	HIST1H2BD	histone cluster 1, H2bd
228772_at	6.25e-17	2.18e-18	-11	31.2303	-1.46	0.132727	HNMT	histamine N-methyltransferase
203462_x_at	6.31e-17	2.2e-18	11	31.2202	0.921	0.0837273	EIF3B	eukaryotic translation initiation factor 3 subunit B
207265_s_at	6.38e-17	2.23e-18	11	31.2085	1.91	0.173636	KDELR3	KDEL endoplasmic reticulum protein retention receptor 3
202362_at	6.41e-17	2.24e-18	-11	31.2038	-0.727	0.0660909	RAP1A	RAP1A, member of RAS oncogene family
232527_at	6.47e-17	2.26e-18	-11	31.1934	-1.13	0.102727	PSMD6-AS2	PSMD6 antisense RNA 2
227811_at	6.51e-17	2.28e-18	-11	31.1868	-1.3	0.118182	FGD3	FYVE, RhoGEF and PH domain containing 3
230130_at	6.55e-17	2.29e-18	-11	31.1802	-2.23	0.202727	SLIT2	slit guidance ligand 2
212489_at	6.58e-17	2.3e-18	11	31.1754	2.31	0.21	COL5A1	collagen type V alpha 1 chain
226731_at	6.6e-17	2.31e-18	-11	31.1717	-1.66	0.150909	ITGA1	integrin subunit alpha 1
226129_at	6.62e-17	2.32e-18	11	31.1686	1.69	0.153636	FAM83H	family with sequence similarity 83 member H
242641_at	6.67e-17	2.34e-18	-11	31.1596	-0.752	0.0683636	COL6A6	collagen type VI alpha 6 chain
204268_at	6.74e-17	2.36e-18	11	31.1493	4.84	0.44	S100A2	S100 calcium binding protein A2
213656_s_at	6.78e-17	2.38e-18	-11	31.1431	-0.854	0.0776364	KLC1	kinesin light chain 1
227463_at	6.82e-17	2.4e-18	-11	31.1363	-1.69	0.153636	ACE	angiotensin I converting enzyme
204638_at	6.86e-17	2.41e-18	-11	31.1304	-1.76	0.16	ACP5	acid phosphatase 5, tartrate resistant
225723_at	6.92e-17	2.43e-18	11	31.1209	1.14	0.103636	CCDC167	coiled-coil domain containing 167
225531_at	6.93e-17	2.44e-18	-11	31.1196	-1.12	0.101818	CABLES1	Cdk5 and Abl enzyme substrate 1
222394_at	6.99e-17	2.46e-18	-11	31.1095	-1.14	0.103636	PDCD6IP	programmed cell death 6 interacting protein
201001_s_at	7.01e-17	2.47e-18	11	31.1068	0.864	0.0785455	TMEM189-UBE2V1///TMEM189///UBE2V2///UBE2V1	TMEM189-UBE2V1 readthrough///transmembrane protein 189///ubiquitin conjugating enzyme E2 V2///ubiquitin conjugating enzyme E2 V1
213515_x_at	7.07e-17	2.49e-18	-11	31.0979	-2.19	0.199091	HBG2///HBG1	hemoglobin subunit gamma 2///hemoglobin subunit gamma 1
213169_at	7.15e-17	2.52e-18	-11	31.0853	-2.07	0.188182	SEMA5A	semaphorin 5A
226906_s_at	7.16e-17	2.52e-18	-11	31.0842	-1.14	0.103636	ARHGAP9	Rho GTPase activating protein 9
200770_s_at	7.18e-17	2.53e-18	11	31.0814	1.1	0.1	LAMC1	laminin subunit gamma 1
207545_s_at	7.29e-17	2.57e-18	-11	31.0645	-0.836	0.076	LOC101930388///LOC101928143///NUMB	uncharacterized LOC101930388///uncharacterized LOC101928143///NUMB, endocytic adaptor protein
207864_at	7.32e-17	2.59e-18	-11	31.06	-1.42	0.129091	SCN7A	sodium voltage-gated channel alpha subunit 7
200621_at	7.37e-17	2.6e-18	-11	31.0533	-1	0.0909091	CSRP1	cysteine and glycine rich protein 1
228028_at	7.42e-17	2.62e-18	10.9	31.0454	0.721	0.0661468	GAREM2	GRB2 associated regulator of MAPK1 subtype 2
205081_at	7.43e-17	2.63e-18	-10.9	31.0445	-2.57	0.23578	CRIP1	cysteine rich protein 1
205312_at	7.46e-17	2.64e-18	-10.9	31.0398	-1.39	0.127523	SPI1	Spi-1 proto-oncogene
211029_x_at	7.61e-17	2.69e-18	-10.9	31.0198	-1.18	0.108257	FGF18	fibroblast growth factor 18
210594_x_at	7.65e-17	2.71e-18	10.9	31.0137	1.12	0.102752	MPZL1	myelin protein zero like 1
220024_s_at	7.74e-17	2.75e-18	-10.9	31.0007	-1.28	0.117431	PRX	periaxin
216920_s_at	7.74e-17	2.75e-18	-10.9	31.0004	-2.15	0.197248	TARP///TRGV9///TRGC2	TCR gamma alternate reading frame protein///T cell receptor gamma variable 9///T cell receptor gamma constant 2
201906_s_at	7.82e-17	2.77e-18	-10.9	30.9903	-1.14	0.104587	CTDSPL	CTD small phosphatase like
1553672_at	7.87e-17	2.79e-18	10.9	30.9833	1.3	0.119266	ENAH	enabled homolog (Drosophila)
1568678_s_at	7.89e-17	2.8e-18	10.9	30.9807	1.06	0.0972477	FGFR1OP	FGFR1 oncogene partner
201198_s_at	7.92e-17	2.82e-18	10.9	30.9755	0.838	0.0768807	PSMD1	proteasome 26S subunit, non-ATPase 1
228722_at	7.94e-17	2.82e-18	-10.9	30.973	-1.02	0.093578	PRMT2	protein arginine methyltransferase 2
226930_at	8e-17	2.85e-18	10.9	30.9644	2.74	0.251376	FNDC1	fibronectin type III domain containing 1
203185_at	8.15e-17	2.9e-18	-10.9	30.9457	-1.91	0.175229	RASSF2	Ras association domain family member 2
205945_at	8.16e-17	2.9e-18	-10.9	30.9446	-1.74	0.159633	IL6R	interleukin 6 receptor
218295_s_at	8.18e-17	2.91e-18	10.9	30.9414	1.79	0.16422	NUP50	nucleoporin 50
201672_s_at	8.19e-17	2.92e-18	10.9	30.9397	0.745	0.0683486	USP14	ubiquitin specific peptidase 14
221087_s_at	8.22e-17	2.93e-18	-10.9	30.9354	-1.49	0.136697	APOL3	apolipoprotein L3
235821_at	8.37e-17	2.99e-18	10.9	30.916	1.93	0.177064	WISP1	WNT1 inducible signaling pathway protein 1
1552477_a_at	8.37e-17	2.99e-18	10.9	30.9158	2.75	0.252294	IRF6	interferon regulatory factor 6
229822_at	8.39e-17	3e-18	-10.9	30.9136	-0.954	0.0875229	PARVB	parvin beta
204063_s_at	8.45e-17	3.02e-18	-10.9	30.9053	-0.874	0.0801835	ULK2	unc-51 like autophagy activating kinase 2
204502_at	8.5e-17	3.04e-18	-10.9	30.9	-1.42	0.130275	SAMHD1	SAM and HD domain containing deoxynucleoside triphosphate triphosphohydrolase 1
202347_s_at	8.64e-17	3.09e-18	10.9	30.8823	0.824	0.0755963	UBE2K	ubiquitin conjugating enzyme E2 K
207812_s_at	8.66e-17	3.1e-18	10.9	30.88	0.692	0.0634862	GORASP2	golgi reassembly stacking protein 2
212810_s_at	8.66e-17	3.1e-18	10.9	30.8794	1.67	0.153211	SLC1A4	solute carrier family 1 member 4
230661_at	8.66e-17	3.1e-18	-10.9	30.8789	-1.43	0.131193	LOC286191	uncharacterized LOC286191
226198_at	8.71e-17	3.12e-18	-10.9	30.8721	-0.966	0.0886239	TOM1L2	target of myb1 like 2 membrane trafficking protein
202114_at	8.72e-17	3.13e-18	-10.9	30.8709	-0.742	0.0680734	SNX2	sorting nexin 2
209305_s_at	8.81e-17	3.16e-18	-10.9	30.8604	-2.16	0.198165	GADD45B	growth arrest and DNA damage inducible beta
227802_at	8.86e-17	3.18e-18	-10.9	30.8547	-1.04	0.0954128	RUFY3	RUN and FYVE domain containing 3
200719_at	9.07e-17	3.26e-18	-10.9	30.8308	-0.986	0.0904587	SKP1	S-phase kinase-associated protein 1
223442_at	9.08e-17	3.27e-18	-10.9	30.8282	-0.827	0.0758716	NICN1	nicolin 1
1564063_a_at	9.23e-17	3.32e-18	10.9	30.8123	1.61	0.147706	ATP11B	ATPase phospholipid transporting 11B (putative)
214463_x_at	9.28e-17	3.34e-18	10.9	30.8059	1.28	0.117431	HIST1H4J	histone cluster 1, H4j
225571_at	9.33e-17	3.36e-18	-10.9	30.8005	-2.59	0.237615	LIFR	leukemia inhibitory factor receptor alpha
237018_at	9.34e-17	3.36e-18	-10.9	30.7987	-1.4	0.12844
235349_at	9.38e-17	3.38e-18	-10.9	30.7933	-1.25	0.114679	RMDN2	regulator of microtubule dynamics 2
219689_at	9.81e-17	3.54e-18	-10.9	30.7488	-2	0.183486	SEMA3G	semaphorin 3G
227545_at	9.82e-17	3.54e-18	10.9	30.747	1.27	0.116514	BARD1	BRCA1 associated RING domain 1
214949_at	9.83e-17	3.55e-18	10.9	30.7453	1.9	0.174312
210078_s_at	9.84e-17	3.55e-18	-10.9	30.7443	-1.62	0.148624	KCNAB1	potassium voltage-gated channel subfamily A member regulatory beta subunit 1
224835_at	9.93e-17	3.59e-18	-10.9	30.7342	-1.15	0.105505	GPCPD1	glycerophosphocholine phosphodiesterase 1
218901_at	9.99e-17	3.61e-18	-10.9	30.7285	-1.61	0.147706	PLSCR4	phospholipid scramblase 4
228037_at	1e-16	3.62e-18	-10.9	30.7249	-1.13	0.10367	RARA-AS1	RARA antisense RNA 1
218944_at	1.01e-16	3.65e-18	10.9	30.7173	1.14	0.104587	PYCRL	pyrroline-5-carboxylate reductase-like
230072_at	1.01e-16	3.67e-18	-10.9	30.711	-0.701	0.0643119	TBC1D15	TBC1 domain family member 15
229545_at	1.02e-16	3.68e-18	10.9	30.7102	1.6	0.146789	FERMT1	fermitin family member 1
201416_at	1.02e-16	3.69e-18	10.9	30.7059	1.4	0.12844	SOX4	SRY-box 4
57715_at	1.02e-16	3.7e-18	-10.9	30.7042	-1.14	0.104587	CALHM2	calcium homeostasis modulator 2
228604_at	1.03e-16	3.75e-18	-10.9	30.69	-0.898	0.0823853	FAM76A	family with sequence similarity 76 member A
202340_x_at	1.05e-16	3.81e-18	-10.9	30.6742	-2.09	0.191743	NR4A1	nuclear receptor subfamily 4 group A member 1
218211_s_at	1.05e-16	3.82e-18	-10.9	30.6718	-2.4	0.220183	MLPH	melanophilin
213247_at	1.06e-16	3.84e-18	-10.9	30.6662	-1.48	0.13578	SVEP1	sushi, von Willebrand factor type A, EGF and pentraxin domain containing 1
215867_x_at	1.06e-16	3.85e-18	10.9	30.6653	3.01	0.276147	CA12	carbonic anhydrase 12
223877_at	1.09e-16	3.95e-18	-10.9	30.6375	-1.03	0.0944954	C1QTNF7	C1q and tumor necrosis factor related protein 7
219476_at	1.09e-16	3.98e-18	-10.9	30.6321	-3.03	0.277982	C1orf116	chromosome 1 open reading frame 116
235026_at	1.1e-16	3.99e-18	10.9	30.6284	1.33	0.122018	C12orf66	chromosome 12 open reading frame 66
229573_at	1.1e-16	4.02e-18	-10.9	30.622	-0.696	0.0638532	USP9X	ubiquitin specific peptidase 9, X-linked
217720_at	1.11e-16	4.06e-18	10.9	30.6108	0.563	0.0516514	CHCHD2	coiled-coil-helix-coiled-coil-helix domain containing 2
203465_at	1.12e-16	4.09e-18	10.9	30.6047	1.05	0.0963303	MRPL19	mitochondrial ribosomal protein L19
232629_at	1.13e-16	4.1e-18	-10.9	30.6007	-2.37	0.217431	PROK2	prokineticin 2
217783_s_at	1.13e-16	4.12e-18	-10.9	30.5976	-0.806	0.073945	YPEL5	yippee like 5
226233_at	1.16e-16	4.22e-18	10.8	30.5724	1.1	0.101852	B3GALNT2	beta-1,3-N-acetylgalactosaminyltransferase 2
238454_at	1.17e-16	4.26e-18	-10.8	30.5631	-0.631	0.0584259	ZNF540	zinc finger protein 540
227628_at	1.2e-16	4.4e-18	10.8	30.5323	1.89	0.175	GPX8	glutathione peroxidase 8 (putative)
244028_at	1.2e-16	4.4e-18	-10.8	30.5316	-0.437	0.040463	MIR6125///USP15	microRNA 6125///ubiquitin specific peptidase 15
[truncated: 52,676 more rows]
