# Supplementary material for: FGF2 as a Potential Tumor Suppressor in Lung Adenocarcinoma
Source: Diagnostics (Basel). 2026 Jan 13;16(2):250. doi: 10.3390/diagnostics16020250 (PMC12839716; doi:10.3390/diagnostics16020250)
Supplement: Supplementary file 1 [file diagnostics-16-00250-s001.zip › Supplementary Files S3.xlsx]

## Sheet: GSE19188.top.table (1)
ID	adj.P.Val	P.Value	t	B	logFC	SE	Gene.symbol	Gene.title
209469_at	2.51e-29	5.54e-34	-17.6836	66.6684	-3.50534	0.198226	GPM6A	glycoprotein M6A
209470_s_at	2.51e-29	9.19e-34	-17.5744	66.1724	-3.86277	0.219795	GPM6A	glycoprotein M6A
216333_x_at	9.11e-28	5e-32	-16.7231	62.2507	-2.36632	0.1415	TNXB///TNXA	tenascin XB///tenascin XA (pseudogene)
206093_x_at	2.35e-27	1.97e-31	-16.4357	60.9053	-2.31546	0.14088	TNXB///TNXA	tenascin XB///tenascin XA (pseudogene)
232122_s_at	2.35e-27	2.24e-31	-16.4086	60.7778	-3.26059	0.198713	VEPH1	ventricular zone expressed PH domain containing 1
210081_at	2.35e-27	2.58e-31	-16.3788	60.6375	-4.09683	0.250131	AGER	advanced glycosylation end-product specific receptor
213451_x_at	4.93e-27	6.31e-31	-16.1927	59.7594	-2.43723	0.150514	TNXB///TNXA	tenascin XB///tenascin XA (pseudogene)
235649_at	5.7e-27	8.33e-31	-16.135	59.4861	-3.27556	0.20301	ADAMTS8	ADAM metallopeptidase with thrombospondin type 1 motif 8
203228_at	1.5e-26	2.46e-30	15.9108	58.4207	1.64799	0.103577	PAFAH1B3	platelet activating factor acetylhydrolase 1b catalytic subunit 3
226397_s_at	1.5e-26	3.17e-30	-15.8589	58.1733	-1.89892	0.119738	PHACTR1	phosphatase and actin regulator 1
226627_at	1.5e-26	3.35e-30	-15.8473	58.1175	-1.83683	0.115909	2025-09-08	septin 8
209614_at	1.5e-26	3.56e-30	-15.8348	58.0579	-2.67218	0.168754	ADH1B	alcohol dehydrogenase 1B (class I), beta polypeptide
215918_s_at	1.5e-26	3.57e-30	-15.8344	58.0562	-2.41668	0.152622	SPTBN1	spectrin beta, non-erythrocytic 1
217046_s_at	1.67e-26	4.27e-30	-15.7975	57.8799	-3.03308	0.191997	AGER	advanced glycosylation end-product specific receptor
238222_at	1.95e-26	5.35e-30	-15.7512	57.6581	-3.67432	0.233273	GKN2	gastrokine 2
220677_s_at	5.04e-26	1.47e-29	-15.5436	56.6615	-2.7111	0.174419	ADAMTS8	ADAM metallopeptidase with thrombospondin type 1 motif 8
235670_at	6e-26	1.87e-29	-15.4952	56.4288	-2.51157	0.162086	STX11	syntaxin 11
230670_at	6.02e-26	1.98e-29	-15.4829	56.3693	-2.2853	0.147602	IGSF10	immunoglobulin superfamily member 10
200911_s_at	8.28e-26	2.88e-29	-15.407	56.0031	-1.43851	0.0933675	TACC1	transforming acidic coiled-coil containing protein 1
1556579_s_at	1.16e-25	4.34e-29	-15.3235	55.5995	-2.7496	0.179437	IGSF10	immunoglobulin superfamily member 10
202148_s_at	1.16e-25	4.44e-29	15.3186	55.5754	1.56161	0.101942	PYCR1	pyrroline-5-carboxylate reductase 1
228434_at	1.85e-25	7.46e-29	-15.2134	55.0655	-3.17207	0.208505	BTNL9	butyrophilin like 9
236154_at	2.17e-25	9.32e-29	-15.1683	54.8466	-1.91929	0.126533	QKI	QKI, KH domain containing RNA binding
219866_at	2.17e-25	9.52e-29	-15.1641	54.826	-2.9463	0.194295	CLIC5	chloride intracellular channel 5
220003_at	2.26e-25	1.05e-28	-15.1438	54.7273	-2.12273	0.140172	LRRC36	leucine rich repeat containing 36
207547_s_at	2.26e-25	1.07e-28	-15.1395	54.7063	-2.65427	0.175321	FAM107A	family with sequence similarity 107 member A
228885_at	2.66e-25	1.32e-28	-15.0985	54.5072	-3.63901	0.241018	MAMDC2	MAM domain containing 2
236065_at	2.88e-25	1.48e-28	-15.0753	54.3941	-2.59074	0.171853
206069_s_at	3.2e-25	1.7e-28	-15.0472	54.257	-2.63987	0.175439	ACADL	acyl-CoA dehydrogenase, long chain
209904_at	4.09e-25	2.24e-28	-14.9908	53.9823	-3.16141	0.21089	TNNC1	troponin C1, slow skeletal and cardiac type
235108_at	6.4e-25	3.73e-28	-14.8883	53.481	-2.2236	0.149352	KCNK3	potassium two pore domain channel subfamily K member 3
206742_at	6.4e-25	3.89e-28	-14.8797	53.4389	-3.33646	0.224229	PIR-FIGF///FIGF	PIR-FIGF readthrough///c-fos induced growth factor
226625_at	6.4e-25	3.95e-28	-14.8771	53.4261	-2.61813	0.175984	TGFBR3	transforming growth factor beta receptor 3
203812_at	6.4e-25	3.98e-28	-14.8753	53.4173	-1.79748	0.120837	SLIT3	slit guidance ligand 3
206209_s_at	6.56e-25	4.2e-28	-14.8646	53.3652	-3.4775	0.233945	CA4	carbonic anhydrase 4
206167_s_at	8.29e-25	5.46e-28	-14.8119	53.1069	-2.37284	0.160198	ARHGAP6	Rho GTPase activating protein 6
219597_s_at	1.06e-24	7.15e-28	-14.7577	52.8412	-2.65221	0.179717	DUOX1	dual oxidase 1
217771_at	1.91e-24	1.32e-27	14.6342	52.2338	2.28736	0.156303	GOLM1	golgi membrane protein 1
215454_x_at	1.95e-24	1.39e-27	-14.6242	52.1849	-3.39788	0.232346	SFTPC	surfactant protein C
205632_s_at	2.42e-24	1.79e-27	-14.5741	51.9377	-2.12887	0.146073	PIP5K1B	phosphatidylinositol-4-phosphate 5-kinase type 1 beta
1553243_at	2.42e-24	1.81e-27	-14.5715	51.9248	-1.64363	0.112798	ITIH5	inter-alpha-trypsin inhibitor heavy chain family member 5
206702_at	2.59e-24	2e-27	-14.5518	51.8277	-2.56505	0.176271	TEK	TEK receptor tyrosine kinase
213103_at	2.59e-24	2.04e-27	-14.5479	51.8088	-1.70556	0.117238	STARD13	StAR related lipid transfer domain containing 13
227178_at	2.72e-24	2.19e-27	-14.5337	51.7384	-1.79786	0.123703	CELF2	CUGBP, Elav-like family member 2
236600_at	4.14e-24	3.4e-27	-14.4457	51.3039	-1.30577	0.0903913	SPG20	spastic paraplegia 20 (Troyer syndrome)
224861_at	4.16e-24	3.5e-27	-14.4401	51.276	-1.30121	0.0901112	GNAQ	G protein subunit alpha q
205866_at	4.54e-24	3.91e-27	-14.4179	51.1664	-3.59152	0.249101	FCN3	ficolin 3
214135_at	4.54e-24	4.04e-27	-14.4114	51.1344	-3.86682	0.268316	CLDN18	claudin 18
208609_s_at	4.54e-24	4.06e-27	-14.4103	51.1289	-1.92728	0.133743	TNXB///TNXA	tenascin XB///tenascin XA (pseudogene)
235301_at	4.79e-24	4.42e-27	-14.3936	51.0459	-1.71938	0.119455	KIAA1324L	KIAA1324 like
213317_at	4.79e-24	4.47e-27	-14.3916	51.036	-3.42666	0.238102	CLIC5	chloride intracellular channel 5
227983_at	5.11e-24	4.86e-27	-14.375	50.9538	-1.15776	0.0805402	RILPL2	Rab interacting lysosomal protein like 2
226056_at	5.23e-24	5.07e-27	-14.3662	50.9106	-1.69785	0.118183	ARHGAP31	Rho GTPase activating protein 31
217781_s_at	7.34e-24	7.25e-27	-14.2954	50.5593	-1.18053	0.0825812	ZNF106	zinc finger protein 106
204731_at	7.44e-24	7.48e-27	-14.2891	50.5281	-2.64825	0.185334	TGFBR3	transforming growth factor beta receptor 3
229127_at	7.72e-24	7.91e-27	-14.2781	50.4735	-2.27063	0.159029	JAM2	junctional adhesion molecule 2
206068_s_at	8.57e-24	8.94e-27	-14.2538	50.3529	-2.5596	0.179573	ACADL	acyl-CoA dehydrogenase, long chain
202615_at	8.8e-24	9.33e-27	-14.2451	50.3099	-0.976979	0.0685833	GNAQ	G protein subunit alpha q
230560_at	9.49e-24	1.02e-26	-14.2269	50.2191	-3.63187	0.255283	STXBP6	syntaxin binding protein 6
230360_at	9.83e-24	1.08e-26	-14.2164	50.1671	-2.78765	0.196087	GLDN	gliomedin
227417_at	1.1e-23	1.22e-26	-14.1915	50.043	-1.84958	0.130331	2025-03-02	mitochondrial amidoxime reducing component 2
227874_at	1.29e-23	1.46e-26	-14.1559	49.8663	-2.9466	0.208153	EMCN	endomucin
205952_at	1.41e-23	1.63e-26	-14.1348	49.7612	-2.77036	0.195996	KCNK3	potassium two pore domain channel subfamily K member 3
230132_at	1.47e-23	1.73e-26	-14.1233	49.7041	-1.9239	0.136221	PCAT19	prostate cancer associated transcript 19 (non-protein coding)
219452_at	1.47e-23	1.75e-26	-14.1203	49.6889	-1.73449	0.122836	DPEP2	dipeptidase 2
238061_at	1.5e-23	1.82e-26	-14.1133	49.654	-1.40558	0.0995926	LGI3	leucine rich repeat LGI family member 3
244455_at	1.69e-23	2.07e-26	-14.0877	49.5264	-2.35051	0.166849	KCNT2	potassium sodium-activated channel subfamily T member 2
224061_at	1.78e-23	2.21e-26	-14.0743	49.4597	-2.75499	0.195746	INMT	indolethylamine N-methyltransferase
209074_s_at	1.79e-23	2.26e-26	-14.0701	49.4389	-3.32167	0.236079	FAM107A	family with sequence similarity 107 member A
223229_at	1.81e-23	2.32e-26	14.0647	49.4119	2.43438	0.173084	UBE2T	ubiquitin conjugating enzyme E2 T
228504_at	1.82e-23	2.36e-26	-14.0617	49.3968	-3.11866	0.221784	SCN7A	sodium voltage-gated channel alpha subunit 7
201540_at	1.89e-23	2.49e-26	-14.0511	49.344	-2.78149	0.197955	FHL1	four and a half LIM domains 1
218087_s_at	1.96e-23	2.62e-26	-14.0408	49.2924	-2.58603	0.18418	SORBS1	sorbin and SH3 domain containing 1
213900_at	2.42e-23	3.28e-26	-13.9968	49.0728	-2.3142	0.165338	FAM189A2	family with sequence similarity 189 member A2
225817_at	2.46e-23	3.37e-26	-13.9912	49.0448	-2.04037	0.145832	LOC101930349///LOC101930344///CGNL1	uncharacterized LOC101930349///uncharacterized LOC101930344///cingulin like 1
226694_at	3.05e-23	4.24e-26	-13.946	48.8191	-1.55225	0.111304	PALM2-AKAP2///AKAP2	PALM2-AKAP2 readthrough///A-kinase anchoring protein 2
236936_at	3.33e-23	4.69e-26	-13.9262	48.7198	-2.44316	0.175437
228540_at	3.44e-23	4.9e-26	-13.9172	48.675	-1.47951	0.106308	QKI	QKI, KH domain containing RNA binding
220244_at	3.55e-23	5.13e-26	-13.9084	48.6311	-2.53375	0.182174	LINC00312	long intergenic non-protein coding RNA 312
204641_at	4.65e-23	6.81e-26	13.8527	48.352	2.54298	0.183572	NEK2	NIMA related kinase 2
226028_at	4.84e-23	7.17e-26	-13.8423	48.3	-2.31571	0.167292	ROBO4	roundabout guidance receptor 4
219440_at	5.26e-23	7.88e-26	-13.8238	48.2072	-1.85987	0.134541	RAI2	retinoic acid induced 2
205326_at	5.42e-23	8.22e-26	-13.8155	48.1658	-2.15895	0.156269	RAMP3	receptor (G protein-coupled) activity modifying protein 3
226992_at	5.93e-23	9.12e-26	-13.7952	48.0638	-2.27251	0.164732	NOSTRIN	nitric oxide synthase trafficking
221272_s_at	7.43e-23	1.15e-25	-13.7488	47.8307	-1.63248	0.118736	C1orf21	chromosome 1 open reading frame 21
238297_at	8.7e-23	1.37e-25	-13.7154	47.6631	-2.40093	0.175053
204931_at	8.84e-23	1.41e-25	-13.71	47.6361	-2.93242	0.213888	TCF21	transcription factor 21
204719_at	8.9e-23	1.43e-25	-13.7065	47.6186	-3.25621	0.237566	ABCA8	ATP binding cassette subfamily A member 8
205200_at	9.73e-23	1.58e-25	-13.6868	47.5195	-3.06317	0.223804	EXOSC7///CLEC3B	exosome component 7///C-type lectin domain family 3 member B
212975_at	9.95e-23	1.64e-25	-13.6803	47.4865	-1.32277	0.0966916	DENND3	DENN domain containing 3
203980_at	1.14e-22	1.9e-25	-13.6513	47.3406	-3.97064	0.290862	FABP4	fatty acid binding protein 4
212111_at	1.16e-22	1.95e-25	-13.6457	47.3128	-0.953975	0.0699102	STX12	syntaxin 12
204273_at	1.21e-22	2.05e-25	-13.6361	47.2643	-3.23383	0.237153	EDNRB	endothelin receptor type B
236383_at	1.4e-22	2.4e-25	-13.6052	47.1089	-2.23274	0.164109
201061_s_at	1.43e-22	2.48e-25	-13.5987	47.076	-1.23104	0.090526	STOM	stomatin
238009_at	1.49e-22	2.62e-25	-13.5879	47.0216	-1.39171	0.102423	SOX5	SRY-box 5
1556364_at	1.54e-22	2.74e-25	-13.5796	46.98	-1.75639	0.12934	ADAMTS9-AS2	ADAMTS9 antisense RNA 2
220170_at	1.63e-22	2.93e-25	-13.5666	46.9144	-2.18392	0.160977	FHL5	four and a half LIM domains 5
212097_at	1.73e-22	3.14e-25	-13.5529	46.8455	-2.3543	0.173711	CAV1	caveolin 1
37892_at	1.73e-22	3.16e-25	13.5515	46.838	4.33132	0.319621	COL11A1	collagen type XI alpha 1 chain
206701_x_at	1.75e-22	3.23e-25	-13.5474	46.8175	-2.70158	0.199417	EDNRB	endothelin receptor type B
202524_s_at	1.77e-22	3.29e-25	-13.5435	46.7977	-2.04405	0.150925	SPOCK2	sparc/osteonectin, cwcv and kazal-like domains proteoglycan (testican) 2
205107_s_at	1.88e-22	3.54e-25	13.5294	46.7268	1.33822	0.0989121	EFNA4	ephrin A4
213974_at	1.89e-22	3.6e-25	-13.526	46.7097	-2.27474	0.168175	ADAMTSL3	ADAMTS like 3
213364_s_at	2.01e-22	3.89e-25	-13.511	46.6341	-1.44903	0.107248	SNX1	sorting nexin 1
1556037_s_at	2.01e-22	3.9e-25	-13.5102	46.6298	-2.38926	0.176849	HHIP	hedgehog interacting protein
206170_at	2.05e-22	4.01e-25	-13.5051	46.6041	-2.35159	0.174126	ADRB2	adrenoceptor beta 2
205569_at	2.08e-22	4.12e-25	-13.4996	46.5763	-2.26847	0.16804	LAMP3	lysosomal associated membrane protein 3
215039_at	2.08e-22	4.15e-25	-13.4983	46.5697	-1.69155	0.125316	LINC01140	long intergenic non-protein coding RNA 1140
227947_at	2.11e-22	4.25e-25	-13.4938	46.547	-1.35893	0.100708	PHACTR2	phosphatase and actin regulator 2
1560359_at	2.42e-22	4.91e-25	-13.4656	46.4047	-2.12302	0.157662	ITGA1	integrin subunit alpha 1
238018_at	2.42e-22	4.95e-25	-13.4639	46.3959	-2.66779	0.198145	FAM150B	family with sequence similarity 150 member B
243818_at	2.45e-22	5.06e-25	-13.4597	46.375	-2.35344	0.174851	SFTA1P	surfactant associated 1, pseudogene
236262_at	2.45e-22	5.11e-25	-13.4576	46.3645	-1.99983	0.148602	MMRN2	multimerin 2
210299_s_at	2.72e-22	5.72e-25	-13.4356	46.253	-3.24483	0.24151	FHL1	four and a half LIM domains 1
222738_at	2.76e-22	5.85e-25	-13.4313	46.2314	-2.01986	0.150385	WWC2///CLDN22	WW and C2 domain containing 2///claudin 22
225803_at	2.97e-22	6.36e-25	13.4148	46.1483	1.97343	0.147108	FBXO32	F-box protein 32
209763_at	3.03e-22	6.57e-25	-13.4086	46.1167	-2.74275	0.204552	CHRDL1	chordin like 1
235568_at	3.03e-22	6.59e-25	-13.4081	46.1142	-3.3552	0.250237	MCEMP1	mast cell expressed membrane protein 1
235173_at	3.94e-22	8.65e-25	-13.3549	45.8454	-1.09455	0.0819583	MBNL1-AS1	MBNL1 antisense RNA 1
201432_at	3.94e-22	8.73e-25	-13.3532	45.8366	-1.27247	0.095293	CAT	catalase
206311_s_at	4.07e-22	9.08e-25	-13.3455	45.7974	-2.70396	0.202613	PLA2G1B	phospholipase A2 group IB
226950_at	4.11e-22	9.26e-25	-13.3418	45.7788	-2.02227	0.151574	ACVRL1	activin A receptor like type 1
228850_s_at	4.17e-22	9.46e-25	-13.3375	45.7571	-2.1859	0.163891	SLIT2	slit guidance ligand 2
223422_s_at	4.5e-22	1.03e-24	-13.3212	45.6744	-1.24176	0.0932173	ARHGAP24	Rho GTPase activating protein 24
217437_s_at	4.58e-22	1.06e-24	-13.3162	45.649	-1.64302	0.123386	TACC1	transforming acidic coiled-coil containing protein 1
217755_at	4.61e-22	1.07e-24	13.3133	45.6347	1.52026	0.114191	HN1	hematological and neurological expressed 1
32625_at	4.84e-22	1.13e-24	-13.3025	45.5797	-1.6964	0.127525	NPR1	natriuretic peptide receptor 1
219064_at	5.32e-22	1.26e-24	-13.2823	45.4775	-1.97785	0.148908	ITIH5	inter-alpha-trypsin inhibitor heavy chain family member 5
209267_s_at	5.4e-22	1.28e-24	-13.2781	45.4564	-2.0374	0.15344	SLC39A8	solute carrier family 39 member 8
229641_at	5.63e-22	1.35e-24	-13.2683	45.4067	-2.29928	0.173291	CCBE1	collagen and calcium binding EGF domains 1
231947_at	6.81e-22	1.64e-24	-13.2299	45.2117	-1.80774	0.136641	MYCT1	myc target 1
232578_at	6.93e-22	1.69e-24	-13.2251	45.1872	-3.95558	0.299097	CLDN18	claudin 18
228548_at	7.77e-22	1.9e-24	-13.2014	45.0672	-1.71209	0.12969	RAP1A	RAP1A, member of RAS oncogene family
213247_at	8e-22	1.97e-24	-13.1944	45.0317	-1.68579	0.127765	SVEP1	sushi, von Willebrand factor type A, EGF and pentraxin domain containing 1
223816_at	8.18e-22	2.04e-24	-13.1885	45.0015	-2.1308	0.161565	SLC46A2	solute carrier family 46 member 2
225655_at	8.85e-22	2.22e-24	13.1719	44.9173	2.36986	0.179918	UHRF1	ubiquitin like with PHD and ring finger domains 1
205609_at	8.87e-22	2.24e-24	-13.17	44.9079	-2.14611	0.162954	ANGPT1	angiopoietin 1
228568_at	9.46e-22	2.41e-24	-13.1559	44.8362	-2.30289	0.175046	MYZAP	myocardial zonula adherens protein
203571_s_at	9.46e-22	2.42e-24	-13.1547	44.83	-2.82219	0.214539	ADIRF	adipogenesis regulatory factor
206102_at	1.02e-21	2.64e-24	13.1381	44.7457	2.53046	0.192604	GINS1	GINS complex subunit 1
204271_s_at	1.04e-21	2.69e-24	-13.1341	44.7251	-2.64032	0.201028	EDNRB	endothelin receptor type B
228268_at	1.07e-21	2.79e-24	-13.127	44.6892	-2.86494	0.218248	FMO2	flavin containing monooxygenase 2
226140_s_at	1.07e-21	2.81e-24	-13.1257	44.6828	-1.40729	0.107216	OTUD1	OTU deubiquitinase 1
225810_at	1.07e-21	2.83e-24	-13.1243	44.6756	-0.825303	0.0628835	MTMR10	myotubularin related protein 10
AFFX-HUMGAPDH/M33197_3_at	1.07e-21	2.86e-24	13.1221	44.6645	0.873403	0.0665596	GAPDH	glyceraldehyde-3-phosphate dehydrogenase
219091_s_at	1.09e-21	2.92e-24	-13.1183	44.6453	-1.75505	0.133786	MMRN2	multimerin 2
219527_at	1.12e-21	3.05e-24	-13.1102	44.6038	-1.2184	0.0929351	2025-03-02	mitochondrial amidoxime reducing component 2
206208_at	1.12e-21	3.05e-24	-13.1099	44.6021	-2.11896	0.161631	CA4	carbonic anhydrase 4
209875_s_at	1.15e-21	3.14e-24	13.1041	44.5727	4.04751	0.308874	SPP1	secreted phosphoprotein 1
221747_at	1.15e-21	3.18e-24	-13.1016	44.5602	-1.85849	0.141852	TNS1	tensin 1
225078_at	1.16e-21	3.24e-24	-13.0985	44.5446	-2.38074	0.181756	EMP2	epithelial membrane protein 2
218723_s_at	1.25e-21	3.5e-24	-13.0832	44.4664	-1.97399	0.15088	RGCC	regulator of cell cycle
227780_s_at	1.32e-21	3.71e-24	-13.0722	44.4105	-1.71557	0.131238	ECSCR	endothelial cell surface expressed chemotaxis and apoptosis regulator
226101_at	1.32e-21	3.75e-24	-13.0701	44.3997	-1.83773	0.140606	PRKCE	protein kinase C epsilon
210944_s_at	1.32e-21	3.76e-24	-13.0693	44.3956	-1.67904	0.128473	CAPN3	calpain 3
204459_at	1.33e-21	3.83e-24	13.066	44.379	0.941352	0.0720459	CSTF2	cleavage stimulation factor subunit 2
212914_at	1.39e-21	4.02e-24	-13.0564	44.3301	-1.33024	0.101884	CBX7	chromobox 7
205935_at	1.39e-21	4.04e-24	-13.0553	44.3244	-2.31683	0.177463	FOXF1	forkhead box F1
206283_s_at	1.5e-21	4.4e-24	-13.039	44.2416	-1.81482	0.139184	TAL1	TAL bHLH transcription factor 1, erythroid differentiation factor
201577_at	1.55e-21	4.55e-24	13.0323	44.2075	1.66756	0.127956	NME1	NME/NM23 nucleoside diphosphate kinase 1
228042_at	1.7e-21	5.07e-24	-13.0116	44.1021	-1.09936	0.0844911	ADPRH	ADP-ribosylarginine hydrolase
201291_s_at	1.7e-21	5.07e-24	13.0114	44.1009	3.57627	0.274857	TOP2A	topoisomerase (DNA) II alpha
220327_at	1.83e-21	5.5e-24	-12.9958	44.0219	-2.24532	0.172772	VGLL3	vestigial like family member 3
225372_at	1.89e-21	5.71e-24	-12.9885	43.9847	-1.1949	0.0919964	C10orf54	chromosome 10 open reading frame 54
220351_at	1.89e-21	5.74e-24	-12.9873	43.9785	-2.14067	0.164828	ACKR4	atypical chemokine receptor 4
228766_at	2.02e-21	6.18e-24	-12.9731	43.9059	-3.19447	0.246238	CD36	CD36 molecule
213236_at	2.09e-21	6.41e-24	-12.9661	43.8701	-1.3633	0.105143	SASH1	SAM and SH3 domain containing 1
208438_s_at	2.17e-21	6.69e-24	-12.9577	43.8275	-1.69275	0.130637	FGR	FGR proto-oncogene, Src family tyrosine kinase
204712_at	2.25e-21	7.01e-24	-12.9487	43.7814	-3.48447	0.269098	WIF1	WNT inhibitory factor 1
228770_at	2.25e-21	7.03e-24	-12.9483	43.7794	-1.72465	0.133195	GPR146	G protein-coupled receptor 146
235915_at	2.26e-21	7.1e-24	-12.9462	43.769	-2.18232	0.168568
206159_at	2.35e-21	7.43e-24	-12.9375	43.7245	-2.50686	0.193767	GDF10	growth differentiation factor 10
218355_at	2.37e-21	7.55e-24	12.9344	43.7088	2.36147	0.182572	KIF4A	kinesin family member 4A
204320_at	2.47e-21	7.89e-24	12.9259	43.6651	3.88826	0.300813	COL11A1	collagen type XI alpha 1 chain
221718_s_at	2.53e-21	8.16e-24	-12.9195	43.6325	-1.08417	0.0839172	AKAP13	A-kinase anchoring protein 13
204396_s_at	2.59e-21	8.4e-24	-12.9138	43.6038	-1.78359	0.138115	GRK5	G protein-coupled receptor kinase 5
63305_at	2.71e-21	8.83e-24	-12.9042	43.5546	-1.39571	0.108159	PKNOX2	PBX/knotted 1 homeobox 2
235570_at	2.82e-21	9.22e-24	-12.8958	43.5118	-1.96668	0.152505	RBMS3	RNA binding motif single stranded interacting protein 3
225765_at	2.84e-21	9.36e-24	12.8929	43.4972	1.42346	0.110406	TNPO1	transportin 1
227779_at	2.92e-21	9.72e-24	-12.8856	43.4596	-1.47614	0.114557	ECSCR	endothelial cell surface expressed chemotaxis and apoptosis regulator
202240_at	2.92e-21	9.8e-24	12.8841	43.4518	1.09436	0.0849389	PLK1	polo like kinase 1
208740_at	2.92e-21	9.82e-24	-12.8836	43.4495	-1.19307	0.0926036	SAP18	Sin3A associated protein 18
218726_at	2.92e-21	9.84e-24	12.8833	43.4478	1.9416	0.150707	HJURP	Holliday junction recognition protein
1562921_at	2.95e-21	9.98e-24	-12.8804	43.4333	-2.25308	0.174923	EP300-AS1	EP300 antisense RNA 1
204894_s_at	3e-21	1.02e-23	-12.876	43.4107	-2.14907	0.166905	AOC3	amine oxidase, copper containing 3
231991_at	3.12e-21	1.07e-23	-12.8673	43.3664	-1.67927	0.130507	CCM2L	CCM2 like scaffolding protein
209493_at	3.15e-21	1.08e-23	-12.8645	43.3519	-2.45376	0.190739	PDZD2	PDZ domain containing 2
225079_at	3.21e-21	1.11e-23	-12.8599	43.3284	-2.14769	0.167007	EMP2	epithelial membrane protein 2
205471_s_at	3.43e-21	1.19e-23	-12.8457	43.2561	-2.30899	0.179748	DACH1	dachshund family transcription factor 1
211726_s_at	3.43e-21	1.2e-23	-12.8452	43.2536	-2.64925	0.206244	FMO2	flavin containing monooxygenase 2
206481_s_at	3.55e-21	1.25e-23	-12.8376	43.2146	-2.20675	0.171897	LDB2	LIM domain binding 2
205498_at	3.59e-21	1.27e-23	-12.8344	43.198	-2.21225	0.172369	GHR	growth hormone receptor
205003_at	3.88e-21	1.38e-23	-12.8185	43.1168	-1.63426	0.127493	DOCK4	dedicator of cytokinesis 4
228339_at	3.93e-21	1.4e-23	-12.8146	43.0972	-1.6865	0.131607	ECSCR	endothelial cell surface expressed chemotaxis and apoptosis regulator
227480_at	4.04e-21	1.45e-23	-12.8087	43.0667	-2.94806	0.230161	SUSD2	sushi domain containing 2
229369_at	4.07e-21	1.47e-23	-12.8055	43.0505	-1.04555	0.0816488	VSIG2	V-set and immunoglobulin domain containing 2
203865_s_at	4.07e-21	1.47e-23	-12.805	43.048	-2.0492	0.160031	ADARB1	adenosine deaminase, RNA specific B1
210052_s_at	4.54e-21	1.65e-23	12.7833	42.937	2.686	0.210118	TPX2	TPX2, microtubule nucleation factor
37512_at	4.69e-21	1.71e-23	-12.776	42.8996	-2.83068	0.221563	HSD17B6	hydroxysteroid 17-beta dehydrogenase 6
227197_at	4.73e-21	1.74e-23	-12.7728	42.8833	-2.32361	0.181919	ARHGEF26	Rho guanine nucleotide exchange factor 26
206868_at	4.73e-21	1.75e-23	-12.7722	42.8802	-0.99981	0.0782803	STARD8	StAR related lipid transfer domain containing 8
202870_s_at	4.73e-21	1.76e-23	12.7715	42.8765	2.73487	0.21414	CDC20	cell division cycle 20
219230_at	5.3e-21	1.98e-23	-12.7486	42.7594	-3.77698	0.296268	TMEM100	transmembrane protein 100
219563_at	5.41e-21	2.03e-23	-12.7437	42.7346	-1.56231	0.122595	SYNE3///LINC00341	spectrin repeat containing nuclear envelope family member 3///long intergenic non-protein coding RNA 341
227618_at	5.45e-21	2.05e-23	-12.7411	42.721	-1.42381	0.11175	NHSL2	NHS like 2
205700_at	5.51e-21	2.09e-23	-12.7382	42.7064	-2.69889	0.211873	HSD17B6	hydroxysteroid 17-beta dehydrogenase 6
229308_at	5.54e-21	2.11e-23	-12.7363	42.6964	-2.64952	0.208029	ANKRD29	ankyrin repeat domain 29
222304_x_at	5.75e-21	2.2e-23	-12.7279	42.6539	-1.47372	0.115786	OR7E47P	olfactory receptor family 7 subfamily E member 47 pseudogene
204975_at	5.77e-21	2.21e-23	-12.7266	42.6472	-2.2332	0.175475	EMP2	epithelial membrane protein 2
207828_s_at	5.88e-21	2.27e-23	12.722	42.6235	2.32732	0.182937	CENPF	centromere protein F
201292_at	6.35e-21	2.46e-23	12.7062	42.5426	3.10029	0.243998	TOP2A	topoisomerase (DNA) II alpha
227419_x_at	6.36e-21	2.48e-23	-12.7049	42.5359	-2.13471	0.168023	PLAC9	placenta specific 9
224233_s_at	6.59e-21	2.58e-23	12.6972	42.4967	0.804423	0.0633542	MSTO1	misato 1, mitochondrial distribution and morphology regulator
235666_at	6.61e-21	2.6e-23	-12.6957	42.4886	-2.31828	0.182604	ITGA8	integrin subunit alpha 8
222717_at	6.74e-21	2.66e-23	-12.6911	42.4654	-2.83476	0.223366	SDPR	serum deprivation response
238151_at	7.05e-21	2.8e-23	-12.6816	42.4165	-1.58742	0.125175
204343_at	7.34e-21	2.92e-23	-12.673	42.3727	-2.17442	0.171579	ABCA3	ATP binding cassette subfamily A member 3
225895_at	7.4e-21	2.97e-23	-12.6704	42.3591	-2.18204	0.172216	SYNPO2	synaptopodin 2
217177_s_at	7.79e-21	3.14e-23	-12.6595	42.3033	-1.69986	0.134276	PTPRB	protein tyrosine phosphatase, receptor type B
225720_at	7.79e-21	3.15e-23	-12.6589	42.3003	-2.10529	0.166309	SYNPO2	synaptopodin 2
238178_at	7.86e-21	3.21e-23	-12.6551	42.281	-2.33908	0.184833
221520_s_at	7.86e-21	3.22e-23	12.6545	42.2777	1.5674	0.123861	CDCA8	cell division cycle associated 8
229144_at	7.86e-21	3.22e-23	-12.6545	42.2776	-1.23917	0.0979233	KAZN	kazrin, periplakin interacting protein
243813_at	8.09e-21	3.33e-23	-12.6482	42.2454	-2.32738	0.184009	LINC00968	long intergenic non-protein coding RNA 968
202908_at	8.25e-21	3.41e-23	-12.6434	42.2208	-1.27427	0.100786	WFS1	wolframin ER transmembrane glycoprotein
213453_x_at	8.33e-21	3.46e-23	12.6408	42.2073	1.0173	0.080478	GAPDH	glyceraldehyde-3-phosphate dehydrogenase
212071_s_at	8.33e-21	3.47e-23	-12.6399	42.2028	-1.28306	0.101509	SPTBN1	spectrin beta, non-erythrocytic 1
209897_s_at	8.44e-21	3.54e-23	-12.6365	42.1853	-2.09979	0.166169	SLIT2	slit guidance ligand 2
235228_at	9.03e-21	3.8e-23	-12.6227	42.1149	-1.95892	0.15519	CCDC85A	coiled-coil domain containing 85A
225913_at	9.45e-21	3.99e-23	-12.6131	42.0653	-1.3041	0.103393	PEAK1	pseudopodium enriched atypical kinase 1
206030_at	9.65e-21	4.1e-23	-12.6082	42.0404	-1.82392	0.144661	ASPA	aspartoacylase
222608_s_at	9.94e-21	4.24e-23	12.6017	42.007	3.07943	0.244367	ANLN	anillin actin binding protein
203323_at	1.07e-20	4.56e-23	-12.5876	41.9349	-2.50504	0.199008	CAV2	caveolin 2
202705_at	1.08e-20	4.62e-23	12.585	41.9214	2.36145	0.18764	CCNB2	cyclin B2
225602_at	1.09e-20	4.7e-23	-12.5817	41.9046	-1.51083	0.120082	GLIPR2	GLI pathogenesis related 2
238062_at	1.12e-20	4.86e-23	-12.5751	41.8707	-2.25062	0.178974	GPIHBP1	glycosylphosphatidylinositol anchored high density lipoprotein binding protein 1
205382_s_at	1.13e-20	4.93e-23	-12.5724	41.8568	-2.11201	0.167988	CFD	complement factor D
202954_at	1.15e-20	5.05e-23	12.5681	41.8346	2.62453	0.208825	UBE2C	ubiquitin conjugating enzyme E2 C
202759_s_at	1.23e-20	5.41e-23	-12.5548	41.7666	-1.7874	0.142367	PALM2-AKAP2///AKAP2	PALM2-AKAP2 readthrough///A-kinase anchoring protein 2
229518_at	1.28e-20	5.64e-23	-12.5468	41.7253	-1.67423	0.133439	FAM46B	family with sequence similarity 46 member B
228967_at	1.28e-20	5.68e-23	-12.5452	41.7171	-1.57718	0.12572	EIF1	eukaryotic translation initiation factor 1
208982_at	1.35e-20	6.02e-23	-12.5341	41.6601	-1.5162	0.120966	PECAM1	platelet and endothelial cell adhesion molecule 1
204677_at	1.36e-20	6.09e-23	-12.5319	41.649	-2.16676	0.1729	CDH5	cadherin 5
204154_at	1.36e-20	6.11e-23	-12.5312	41.6452	-2.22426	0.177498	CDO1	cysteine dioxygenase type 1
212581_x_at	1.47e-20	6.59e-23	12.5167	41.5709	0.926084	0.0739879	GAPDH	glyceraldehyde-3-phosphate dehydrogenase
230250_at	1.48e-20	6.67e-23	-12.5145	41.5597	-2.54764	0.203575	PTPRB	protein tyrosine phosphatase, receptor type B
210038_at	1.55e-20	7.01e-23	-12.5049	41.5105	-1.3418	0.107302	PRKCQ	protein kinase C theta
242283_at	1.69e-20	7.68e-23	12.4873	41.4201	1.38799	0.111152	DNAH14	dynein axonemal heavy chain 14
223311_s_at	1.73e-20	7.9e-23	12.4819	41.3922	1.17919	0.0944715	MTA3	metastasis associated 1 family member 3
206651_s_at	1.75e-20	8.04e-23	-12.4786	41.3753	-3.50076	0.28054	CPB2	carboxypeptidase B2
230135_at	1.75e-20	8.05e-23	-12.4783	41.3735	-2.80511	0.2248	HHIP	hedgehog interacting protein
221667_s_at	1.8e-20	8.32e-23	-12.472	41.3411	-2.08341	0.167047	HSPB8	heat shock protein family B (small) member 8
220994_s_at	1.88e-20	8.71e-23	-12.4632	41.2959	-2.13698	0.171464	STXBP6	syntaxin binding protein 6
225314_at	1.91e-20	8.89e-23	12.4592	41.2756	1.48603	0.119272	OCIAD2	OCIA domain containing 2
211986_at	1.91e-20	8.92e-23	-12.4586	41.2724	-1.42006	0.113983	AHNAK	AHNAK nucleoprotein
235427_at	1.94e-20	9.13e-23	-12.4542	41.2497	-1.67339	0.134364	CFLAR	CASP8 and FADD like apoptosis regulator
205507_at	2.02e-20	9.53e-23	-12.446	41.2075	-1.45201	0.116665	ARHGEF15	Rho guanine nucleotide exchange factor 15
218296_x_at	2.08e-20	9.87e-23	12.4393	41.1731	0.689889	0.0554606	MSTO2P///MSTO1	misato family member 2, pseudogene///misato 1, mitochondrial distribution and morphology regulator
213715_s_at	2.08e-20	9.91e-23	-12.4384	41.1683	-1.8341	0.147455	KANK3	KN motif and ankyrin repeat domains 3
209408_at	2.12e-20	1.01e-22	12.4342	41.1468	2.17007	0.174525	KIF2C	kinesin family member 2C
41644_at	2.12e-20	1.01e-22	-12.434	41.1458	-1.24993	0.100525	SASH1	SAM and SH3 domain containing 1
219719_at	2.14e-20	1.03e-22	-12.4311	41.1309	-1.64249	0.132128	HIGD1B	HIG1 hypoxia inducible domain family member 1B
203744_at	2.21e-20	1.06e-22	12.4246	41.0977	2.59263	0.208669	HMGB3	high mobility group box 3
204825_at	2.42e-20	1.18e-22	12.4049	40.9964	2.48328	0.200185	MELK	maternal embryonic leucine zipper kinase
213541_s_at	2.42e-20	1.18e-22	-12.4048	40.9959	-2.01566	0.16249	ERG	ERG, ETS transcription factor
218736_s_at	2.42e-20	1.18e-22	-12.4044	40.9936	-2.01087	0.162109	PALMD	palmdelphin
206898_at	2.44e-20	1.2e-22	-12.4023	40.983	-1.64966	0.133013	CDH19	cadherin 19
226188_at	2.44e-20	1.2e-22	-12.402	40.9813	-1.76911	0.142647	LGALSL	galectin like
211056_s_at	2.45e-20	1.21e-22	12.4002	40.9719	1.14791	0.0925719	SRD5A1	steroid 5 alpha-reductase 1
229172_at	2.47e-20	1.22e-22	-12.398	40.9607	-1.69693	0.136872	HSPA12B	heat shock protein family A (Hsp70) member 12B
230585_at	2.56e-20	1.27e-22	-12.3905	40.9221	-2.60196	0.209997	KCNJ15	potassium voltage-gated channel subfamily J member 15
228692_at	2.56e-20	1.28e-22	-12.3895	40.9173	-1.58323	0.127788	PREX2	phosphatidylinositol-3,4,5-trisphosphate dependent Rac exchange factor 2
228728_at	2.57e-20	1.29e-22	-12.3879	40.9088	-1.62173	0.130912	CPED1	cadherin like and PC-esterase domain containing 1
243917_at	2.57e-20	1.3e-22	-12.3868	40.9032	-0.837098	0.0675798	CLIC5	chloride intracellular channel 5
222067_x_at	2.57e-20	1.3e-22	12.3863	40.9005	1.75168	0.141421	HIST1H2BD	histone cluster 1, H2bd
221521_s_at	2.57e-20	1.3e-22	12.3861	40.8994	1.86261	0.15038	GINS2	GINS complex subunit 2
239349_at	2.72e-20	1.38e-22	-12.3747	40.841	-2.44888	0.197894	C1QTNF7	C1q and tumor necrosis factor related protein 7
219737_s_at	2.84e-20	1.45e-22	-12.3656	40.7939	-2.07563	0.167855	PCDH9	protocadherin 9
227848_at	2.99e-20	1.53e-22	-12.3552	40.7408	-3.01263	0.243834	PEBP4	phosphatidylethanolamine binding protein 4
225777_at	3.1e-20	1.59e-22	12.3474	40.7004	1.18221	0.0957455	SAPCD2	suppressor APC domain containing 2
205139_s_at	3.12e-20	1.61e-22	-12.3449	40.6876	-1.6516	0.133788	UST	uronyl 2-sulfotransferase
1568596_a_at	3.12e-20	1.61e-22	12.3449	40.6873	1.16212	0.0941379	TROAP	trophinin associated protein
241782_at	3.25e-20	1.69e-22	-12.336	40.6418	-1.99152	0.16144	NEBL	nebulette
202242_at	3.27e-20	1.7e-22	-12.3345	40.634	-2.15292	0.174544	TSPAN7	tetraspanin 7
219937_at	3.36e-20	1.76e-22	-12.3286	40.6035	-1.44251	0.117006	TRHDE	thyrotropin releasing hormone degrading enzyme
201250_s_at	3.44e-20	1.81e-22	12.3232	40.576	2.27732	0.184799	SLC2A1	solute carrier family 2 member 1
205407_at	3.45e-20	1.82e-22	-12.3223	40.5714	-1.79215	0.145439	RECK	reversion inducing cysteine rich protein with kazal motifs
223381_at	3.48e-20	1.84e-22	12.3201	40.5597	2.40572	0.195268	NUF2	NUF2, NDC80 kinetochore complex component
243172_at	3.49e-20	1.85e-22	-12.3185	40.5518	-1.87072	0.151862
227826_s_at	3.55e-20	1.89e-22	-12.3145	40.531	-2.40234	0.195082	SORBS2	sorbin and SH3 domain containing 2
214710_s_at	3.69e-20	1.97e-22	12.3066	40.4902	2.63803	0.21436	CCNB1	cyclin B1
205450_at	3.73e-20	2e-22	12.3033	40.4735	1.10318	0.0896651	PHKA1	phosphorylase kinase regulatory subunit alpha 1
229844_at	3.73e-20	2.01e-22	-12.3031	40.472	-1.37885	0.112074	FOXP1	forkhead box P1
202112_at	3.78e-20	2.04e-22	-12.2999	40.456	-1.86683	0.151776	VWF	von Willebrand factor
229309_at	3.82e-20	2.07e-22	-12.2973	40.4424	-3.40883	0.277201	ADRB1	adrenoceptor beta 1
205339_at	3.85e-20	2.1e-22	12.2945	40.4282	1.63439	0.132936	STIL	SCL/TAL1 interrupting locus
205357_s_at	3.85e-20	2.1e-22	-12.2945	40.4279	-2.44335	0.198735	AGTR1	angiotensin II receptor type 1
239849_at	4.1e-20	2.25e-22	-12.2813	40.3597	-2.65992	0.216584
243509_at	4.1e-20	2.25e-22	-12.281	40.3584	-1.99437	0.162395
204092_s_at	4.1e-20	2.26e-22	12.2804	40.3552	1.86171	0.1516	AURKA	aurora kinase A
226713_at	4.19e-20	2.31e-22	-12.2759	40.3319	-1.3636	0.11108	CCDC50	coiled-coil domain containing 50
240189_at	4.2e-20	2.33e-22	-12.2748	40.3265	-1.72044	0.14016	ACOXL	acyl-CoA oxidase-like
222520_s_at	4.2e-20	2.34e-22	-12.2739	40.3219	-2.04603	0.166697	IFT57	intraflagellar transport 57
226607_at	4.21e-20	2.35e-22	-12.2731	40.3178	-0.931394	0.0758889	C20orf194	chromosome 20 open reading frame 194
226490_at	4.31e-20	2.42e-22	-12.2673	40.2879	-1.93941	0.158096	NHSL1	NHS like 1
219689_at	4.31e-20	2.42e-22	-12.2672	40.2875	-2.30012	0.187501	SEMA3G	semaphorin 3G
227929_at	4.52e-20	2.54e-22	-12.2577	40.2384	-1.79869	0.146739	LIN7A	lin-7 homolog A, crumbs cell polarity complex component
202857_at	4.65e-20	2.63e-22	12.2513	40.2054	0.877758	0.071646	CNPY2	canopy FGF signaling regulator 2
203065_s_at	4.65e-20	2.64e-22	-12.2506	40.2017	-2.49051	0.203297	CAV1	caveolin 1
226022_at	4.65e-20	2.64e-22	-12.2503	40.1999	-1.53998	0.12571	SASH1	SAM and SH3 domain containing 1
229584_at	4.83e-20	2.75e-22	-12.2425	40.1602	-2.69254	0.219933	LRRK2	leucine rich repeat kinase 2
235155_at	4.94e-20	2.83e-22	-12.2373	40.1331	-1.33554	0.109137	BDH2	3-hydroxybutyrate dehydrogenase, type 2
204422_s_at	5.25e-20	3.02e-22	-12.2252	40.0706	-1.84178	0.150654	FGF2	fibroblast growth factor 2
209035_at	5.29e-20	3.05e-22	12.223	40.0595	2.22279	0.181853	MDK	midkine (neurite growth-promoting factor 2)
1555800_at	5.31e-20	3.07e-22	-12.2219	40.0536	-2.77616	0.227147	ZNF385B	zinc finger protein 385B
232224_at	5.31e-20	3.08e-22	-12.2212	40.0502	-1.46864	0.120171	MASP1	mannan binding lectin serine peptidase 1
204754_at	5.37e-20	3.12e-22	-12.2186	40.0366	-2.14284	0.175376	HLF	HLF, PAR bZIP transcription factor
220150_s_at	5.42e-20	3.16e-22	-12.2159	40.023	-1.83458	0.150179	FAM184A	family with sequence similarity 184 member A
219093_at	5.59e-20	3.27e-22	-12.2097	39.9906	-1.92538	0.157693	PID1	phosphotyrosine interaction domain containing 1
215184_at	6.15e-20	3.61e-22	-12.1908	39.8935	-1.55226	0.12733	DAPK2	death associated protein kinase 2
217232_x_at	6.18e-20	3.64e-22	-12.1893	39.8854	-2.7721	0.227422	HBB	hemoglobin subunit beta
228456_s_at	6.53e-20	3.86e-22	-12.1781	39.8276	-0.991245	0.0813959	CDS2	CDP-diacylglycerol synthase 2
217398_x_at	6.57e-20	3.89e-22	12.1764	39.819	1.02459	0.0841459	GAPDH	glyceraldehyde-3-phosphate dehydrogenase
229019_at	6.69e-20	3.98e-22	-12.1722	39.7973	-2.46867	0.202812	ZNF385B	zinc finger protein 385B
238798_at	6.69e-20	3.99e-22	-12.1718	39.795	-1.17091	0.0961992	TAPT1	transmembrane anterior posterior transformation 1
203799_at	6.75e-20	4.03e-22	-12.1695	39.7834	-1.70556	0.14015	LY75-CD302///CD302///LY75	LY75-CD302 readthrough///CD302 molecule///lymphocyte antigen 75
235581_at	6.79e-20	4.07e-22	-12.1678	39.7744	-1.64613	0.135286
204811_s_at	7.05e-20	4.24e-22	-12.16	39.7343	-2.5689	0.211259	CACNA2D2	calcium voltage-gated channel auxiliary subunit alpha2delta 2
232404_at	7.16e-20	4.32e-22	-12.1565	39.7161	-1.46182	0.12025	SHROOM4	shroom family member 4
238206_at	7.5e-20	4.54e-22	-12.1469	39.6667	-1.66781	0.137304	RXFP1	relaxin/insulin like family peptide receptor 1
241560_at	8.09e-20	4.91e-22	-12.1318	39.5886	-2.60445	0.21468
226488_at	8.12e-20	4.94e-22	12.1306	39.5827	0.956169	0.0788227	RCCD1	RCC1 domain containing 1
239832_at	8.19e-20	5e-22	-12.1283	39.5708	-1.61414	0.133089
223126_s_at	9.88e-20	6.06e-22	-12.0919	39.3825	-1.42731	0.118039	C1orf21	chromosome 1 open reading frame 21
219213_at	1.01e-19	6.21e-22	-12.0872	39.3584	-1.73148	0.143249	JAM2	junctional adhesion molecule 2
224862_at	1.02e-19	6.26e-22	-12.0854	39.3493	-1.07046	0.0885746	GNAQ	G protein subunit alpha q
212730_at	1.02e-19	6.28e-22	-12.0849	39.3464	-1.62947	0.134835	SYNM	synemin
224822_at	1.02e-19	6.31e-22	-12.0839	39.3412	-2.29667	0.190061	DLC1	DLC1 Rho GTPase activating protein
1554690_a_at	1.02e-19	6.34e-22	-12.0832	39.3377	-1.40314	0.116124	TACC1	transforming acidic coiled-coil containing protein 1
222036_s_at	1.08e-19	6.71e-22	12.0722	39.2811	1.77527	0.147054	MCM4	minichromosome maintenance complex component 4
203755_at	1.08e-19	6.74e-22	12.0713	39.2762	2.25223	0.186578	BUB1B	BUB1 mitotic checkpoint serine/threonine kinase B
240165_at	1.1e-19	6.89e-22	-12.0673	39.2558	-1.64769	0.136541
217871_s_at	1.1e-19	6.93e-22	12.066	39.2491	1.29107	0.107	MIF	macrophage migration inhibitory factor (glycosylation-inhibiting factor)
226985_at	1.13e-19	7.16e-22	-12.0598	39.217	-1.62072	0.13439	FGD5	FYVE, RhoGEF and PH domain containing 5
225093_at	1.2e-19	7.6e-22	-12.0485	39.1583	-1.08755	0.0902648	UTRN	utrophin
224428_s_at	1.29e-19	8.2e-22	12.034	39.0834	2.59829	0.215913	CDCA7	cell division cycle associated 7
234996_at	1.31e-19	8.35e-22	-12.0305	39.0651	-2.05736	0.171013	CALCRL	calcitonin receptor like receptor
211696_x_at	1.33e-19	8.48e-22	-12.0276	39.0501	-2.60994	0.216996	HBB	hemoglobin subunit beta
202095_s_at	1.35e-19	8.67e-22	12.0234	39.0288	2.42894	0.202017	BIRC5	baculoviral IAP repeat containing 5
203662_s_at	1.38e-19	8.83e-22	-12.0198	39.01	-1.28459	0.106873	TMOD1	tropomodulin 1
218009_s_at	1.4e-19	9.02e-22	12.0158	38.9894	2.10495	0.175182	PRC1	protein regulator of cytokinesis 1
237466_s_at	1.44e-19	9.28e-22	-12.0103	38.9609	-2.08849	0.173891	HHIP	hedgehog interacting protein
212112_s_at	1.45e-19	9.41e-22	-12.0077	38.9475	-0.809391	0.067406	STX12	syntaxin 12
227198_at	1.49e-19	9.66e-22	-12.0027	38.9217	-2.79997	0.233278	AFF3	AF4/FMR2 family member 3
208981_at	1.52e-19	9.9e-22	-11.998	38.897	-1.33986	0.111674	PECAM1	platelet and endothelial cell adhesion molecule 1
230867_at	1.52e-19	9.97e-22	-11.9967	38.8905	-2.53109	0.210982	COL6A6	collagen type VI alpha 6 chain
203022_at	1.52e-19	9.98e-22	11.9965	38.8896	1.27989	0.106688	RNASEH2A	ribonuclease H2 subunit A
207302_at	1.53e-19	1e-21	-11.9955	38.8843	-1.83554	0.153019	SGCG	sarcoglycan gamma
208079_s_at	1.55e-19	1.02e-21	11.9928	38.8703	2.07626	0.173126	AURKA	aurora kinase A
222885_at	1.67e-19	1.1e-21	-11.978	38.7938	-2.18061	0.182052	EMCN	endomucin
1555497_a_at	1.74e-19	1.15e-21	-11.9688	38.7461	-2.86654	0.239502	CYP4B1	cytochrome P450 family 4 subfamily B member 1
235494_at	1.78e-19	1.18e-21	-11.9645	38.7238	-1.20982	0.101118	LSAMP	limbic system-associated membrane protein
202796_at	1.83e-19	1.22e-21	-11.9581	38.691	-1.40432	0.117437	SYNPO	synaptopodin
230469_at	1.86e-19	1.25e-21	-11.9542	38.6709	-2.91827	0.24412	RTKN2	rhotekin 2
204642_at	1.86e-19	1.25e-21	-11.9542	38.6708	-1.66536	0.139311	S1PR1	sphingosine-1-phosphate receptor 1
211984_at	1.87e-19	1.26e-21	-11.9518	38.6583	-1.02009	0.0853503	CALM3///CALM2///CALM1	calmodulin 3///calmodulin 2///calmodulin 1
203362_s_at	1.87e-19	1.26e-21	11.9516	38.657	2.29669	0.192167	MAD2L1	MAD2 mitotic arrest deficient-like 1 (yeast)
227131_at	1.87e-19	1.27e-21	-11.9507	38.6526	-0.943775	0.0789724	MAP3K3	mitogen-activated protein kinase kinase kinase 3
229011_at	1.87e-19	1.27e-21	-11.9506	38.6522	-2.06663	0.17293	EMP1	epithelial membrane protein 1
205694_at	1.87e-19	1.27e-21	-11.9505	38.6517	-1.9752	0.165281	TYRP1	tyrosinase related protein 1
223315_at	1.89e-19	1.29e-21	-11.9478	38.6377	-1.81734	0.152106	NTN4	netrin 4
212353_at	1.95e-19	1.33e-21	11.942	38.6077	2.50727	0.209953	SULF1	sulfatase 1
226872_at	2.07e-19	1.41e-21	-11.9299	38.5451	-2.18764	0.183374	RFX2	regulatory factor X2
222159_at	2.09e-19	1.43e-21	-11.9273	38.5317	-0.957772	0.0803005
233392_at	2.19e-19	1.5e-21	-11.9183	38.4847	-1.8542	0.155576
202068_s_at	2.21e-19	1.53e-21	-11.9154	38.47	-1.97258	0.165548	LDLR	low density lipoprotein receptor
210657_s_at	2.23e-19	1.54e-21	-11.9135	38.4598	-1.21154	0.101695	2025-09-04	septin 4
222217_s_at	2.27e-19	1.58e-21	-11.9093	38.4382	-1.43064	0.120128	SLC27A3	solute carrier family 27 member 3
230104_s_at	2.33e-19	1.62e-21	-11.9044	38.4131	-1.87161	0.157219	TPPP	tubulin polymerization promoting protein
209116_x_at	2.33e-19	1.63e-21	-11.903	38.4054	-2.81327	0.23635	HBB	hemoglobin subunit beta
203764_at	2.33e-19	1.63e-21	11.9029	38.4051	2.77427	0.233075	DLGAP5	DLG associated protein 5
235489_at	2.37e-19	1.66e-21	-11.8995	38.3877	-2.05523	0.172715	RHOJ	ras homolog family member J
227554_at	2.37e-19	1.66e-21	-11.8991	38.3856	-1.57201	0.132111	MAGI2-AS3	MAGI2 antisense RNA 3
226633_at	2.38e-19	1.68e-21	-11.8977	38.3783	-0.922906	0.07757	RAB8B	RAB8B, member RAS oncogene family
200606_at	2.38e-19	1.68e-21	11.8974	38.3766	2.35575	0.198006	DSP	desmoplakin
212636_at	2.41e-19	1.7e-21	-11.8944	38.361	-1.5559	0.13081	QKI	QKI, KH domain containing RNA binding
232027_at	2.44e-19	1.73e-21	-11.8916	38.3464	-1.54567	0.129981	SYNE1	spectrin repeat containing nuclear envelope protein 1
203845_at	2.51e-19	1.79e-21	-11.8854	38.3143	-1.06702	0.0897755	KAT2B	lysine acetyltransferase 2B
234998_at	2.51e-19	1.79e-21	-11.8852	38.3135	-1.42381	0.119797	RAB11A	RAB11A, member RAS oncogene family
231773_at	2.51e-19	1.79e-21	-11.8848	38.3111	-1.71878	0.14462	ANGPTL1	angiopoietin like 1
239218_at	2.51e-19	1.8e-21	-11.8837	38.3058	-1.37419	0.115637	PDE1C	phosphodiesterase 1C
201013_s_at	2.6e-19	1.87e-21	11.8768	38.2697	1.34537	0.113277	PAICS	phosphoribosylaminoimidazole carboxylase; phosphoribosylaminoimidazolesuccinocarboxamide synthase
220512_at	2.62e-19	1.89e-21	-11.8752	38.2615	-1.8803	0.158339	DLC1	DLC1 Rho GTPase activating protein
208056_s_at	2.68e-19	1.94e-21	-11.87	38.2347	-1.04104	0.0877039	CBFA2T3	CBFA2/RUNX1 translocation partner 3
205384_at	2.69e-19	1.95e-21	-11.869	38.2294	-1.72591	0.145414	FXYD1	FXYD domain containing ion transport regulator 1
204249_s_at	2.73e-19	1.98e-21	-11.8655	38.2115	-1.61944	0.136483	LMO2	LIM domain only 2
213438_at	2.95e-19	2.15e-21	-11.8502	38.1323	-1.53082	0.12918	NFASC	neurofascin
226380_at	3.07e-19	2.24e-21	-11.8423	38.0914	-2.08517	0.176077	PTPN21	protein tyrosine phosphatase, non-receptor type 21
202587_s_at	3.07e-19	2.24e-21	-11.8421	38.0902	-1.38208	0.116709	AK1	adenylate kinase 1
1555801_s_at	3.13e-19	2.29e-21	-11.8378	38.068	-2.68359	0.226696	ZNF385B	zinc finger protein 385B
225673_at	3.16e-19	2.32e-21	-11.8354	38.0552	-1.57424	0.133012	MYADM	myeloid associated differentiation marker
203143_s_at	3.17e-19	2.33e-21	-11.8345	38.051	-1.14653	0.09688	KIAA0040	KIAA0040
221748_s_at	3.22e-19	2.38e-21	-11.831	38.0326	-1.76881	0.149507	TNS1	tensin 1
212141_at	3.38e-19	2.5e-21	11.8212	37.9817	1.47062	0.124405	MCM4	minichromosome maintenance complex component 4
217897_at	3.41e-19	2.53e-21	-11.8192	37.9712	-1.51056	0.127806	FXYD6	FXYD domain containing ion transport regulator 6
218501_at	3.55e-19	2.64e-21	-11.8111	37.9295	-1.03587	0.0877034	ARHGEF3	Rho guanine nucleotide exchange factor 3
229893_at	3.67e-19	2.74e-21	-11.8038	37.8918	-1.50554	0.127547	FRMD3	FERM domain containing 3
204570_at	3.74e-19	2.79e-21	-11.8003	37.8733	-1.52871	0.129548	COX7A1	cytochrome c oxidase subunit 7A1
201348_at	3.76e-19	2.82e-21	-11.7986	37.8645	-2.05855	0.174474	GPX3	glutathione peroxidase 3
219478_at	3.79e-19	2.85e-21	-11.7964	37.8531	-2.11464	0.179262	WFDC1	WAP four-disulfide core domain 1
208944_at	3.87e-19	2.92e-21	-11.7922	37.8312	-1.32849	0.112658	TGFBR2	transforming growth factor beta receptor 2
212327_at	3.87e-19	2.92e-21	-11.7919	37.8297	-2.01704	0.171053	LIMCH1	LIM and calponin homology domains 1
227148_at	4.04e-19	3.06e-21	-11.7828	37.7827	-2.15724	0.183084	PLEKHH2	pleckstrin homology, MyTH4 and FERM domain containing H2
1556601_a_at	4.04e-19	3.07e-21	-11.7825	37.7811	-1.27763	0.108435	SPATA13	spermatogenesis associated 13
209447_at	4.1e-19	3.12e-21	-11.7791	37.7637	-1.42319	0.120823	SYNE1	spectrin repeat containing nuclear envelope protein 1
225681_at	4.15e-19	3.16e-21	11.7766	37.7506	3.34852	0.284337	CTHRC1	collagen triple helix repeat containing 1
203097_s_at	4.32e-19	3.3e-21	-11.7687	37.7094	-0.816964	0.0694186	RAPGEF2	Rap guanine nucleotide exchange factor 2
212115_at	4.43e-19	3.41e-21	11.7625	37.6773	1.04547	0.0888818	HN1L	hematological and neurological expressed 1 like
236583_at	4.43e-19	3.42e-21	-11.7621	37.6753	-1.65167	0.140423	GIMAP1	GTPase, IMAP family member 1
243929_at	4.43e-19	3.42e-21	-11.7616	37.673	-3.04034	0.258496
201548_s_at	4.43e-19	3.42e-21	11.7615	37.6724	1.23501	0.105004	KDM5B	lysine demethylase 5B
202222_s_at	4.43e-19	3.43e-21	-11.7612	37.671	-1.54405	0.131283	DES	desmin
223307_at	4.5e-19	3.49e-21	11.7581	37.6545	1.84229	0.156683	CDCA3	cell division cycle associated 3
205414_s_at	4.53e-19	3.52e-21	-11.7563	37.6454	-1.37007	0.116539	ARHGAP44	Rho GTPase activating protein 44
223395_at	4.66e-19	3.63e-21	-11.7503	37.6144	-2.27437	0.193558	ABI3BP	ABI family member 3 binding protein
218542_at	4.71e-19	3.68e-21	11.748	37.602	2.36949	0.201694	CEP55	centrosomal protein 55
235306_at	4.8e-19	3.76e-21	-11.744	37.5814	-2.04567	0.174188	GIMAP8	GTPase, IMAP family member 8
224468_s_at	5e-19	3.92e-21	11.7357	37.5384	0.95608	0.0814676	SNORD88C///C19orf48	small nucleolar RNA, C/D box 88C///chromosome 19 open reading frame 48
212344_at	5e-19	3.93e-21	11.7352	37.5358	2.24278	0.191116	SULF1	sulfatase 1
219918_s_at	5.08e-19	4.01e-21	11.7318	37.5179	2.59633	0.221308	ASPM	abnormal spindle microtubule assembly
214053_at	5.13e-19	4.05e-21	-11.7296	37.507	-1.74649	0.148896	ERBB4	erb-b2 receptor tyrosine kinase 4
225369_at	5.24e-19	4.15e-21	-11.725	37.4831	-1.81507	0.154803	ESAM	endothelial cell adhesion molecule
239135_at	5.41e-19	4.3e-21	-11.7184	37.4486	-1.13187	0.0965892	CPPED1	calcineurin like phosphoesterase domain containing 1
228603_at	5.51e-19	4.38e-21	-11.7147	37.4293	-1.10827	0.0946054	ACTR3	ARP3 actin related protein 3 homolog
218306_s_at	5.53e-19	4.41e-21	-11.7135	37.4231	-0.733627	0.062631	HERC1	HECT and RLD domain containing E3 ubiquitin protein ligase family member 1
AFFX-HUMGAPDH/M33197_M_at	5.72e-19	4.57e-21	11.7067	37.3877	1.14381	0.0977061	GAPDH	glyceraldehyde-3-phosphate dehydrogenase
242736_at	5.96e-19	4.78e-21	-11.6983	37.3443	-1.71008	0.146182
209292_at	6.05e-19	4.86e-21	-11.6951	37.3275	-2.54645	0.217737	ID4	inhibitor of DNA binding 4, HLH protein
233611_at	6.21e-19	5e-21	-11.6897	37.2998	-1.44964	0.12401
202276_at	6.31e-19	5.1e-21	11.6859	37.2799	0.613361	0.0524874	SHFM1	split hand/foot malformation (ectrodactyly) type 1
206488_s_at	6.31e-19	5.1e-21	-11.6858	37.2792	-2.41393	0.20657	CD36	CD36 molecule
233110_s_at	6.39e-19	5.18e-21	11.6829	37.2646	0.703452	0.0602119	BCL2L12	BCL2 like 12
206364_at	6.39e-19	5.19e-21	11.6825	37.2626	2.00612	0.171719	KIF14	kinesin family member 14
209170_s_at	6.41e-19	5.22e-21	-11.6814	37.2564	-2.03631	0.174322	GPM6B	glycoprotein M6B
228737_at	6.42e-19	5.24e-21	-11.6807	37.2531	-1.75181	0.149974	TOX2	TOX high mobility group box family member 2
232298_at	6.45e-19	5.27e-21	-11.6794	37.2462	-1.49951	0.128389	MBNL1-AS1	MBNL1 antisense RNA 1
201574_at	6.55e-19	5.36e-21	-11.6762	37.2296	-0.682226	0.0584288	ETF1	eukaryotic translation termination factor 1
235830_at	6.64e-19	5.45e-21	-11.6732	37.2141	-1.02629	0.0879183	NT5DC1	5'-nucleotidase domain containing 1
215016_x_at	6.71e-19	5.52e-21	-11.6707	37.2009	-1.5146	0.129779	DST	dystonin
221436_s_at	6.71e-19	5.53e-21	11.6703	37.199	1.21051	0.103725	CDCA3	cell division cycle associated 3
213069_at	6.78e-19	5.6e-21	-11.6679	37.1865	-1.42575	0.122194	HEG1	heart development protein with EGF like domains 1
202910_s_at	6.84e-19	5.67e-21	-11.6657	37.1752	-1.27706	0.109471	ADGRE5	adhesion G protein-coupled receptor E5
212886_at	6.9e-19	5.73e-21	-11.6638	37.1651	-1.25446	0.107552	CCDC69	coiled-coil domain containing 69
229620_at	6.95e-19	5.79e-21	-11.6618	37.1547	-1.64845	0.141355	SEPP1	selenoprotein P, plasma, 1
202503_s_at	6.97e-19	5.81e-21	11.6609	37.15	2.55765	0.219336	KIAA0101	KIAA0101
218820_at	7.01e-19	5.86e-21	-11.6594	37.1425	-1.95135	0.167363	C14orf132	chromosome 14 open reading frame 132
225276_at	7.08e-19	5.93e-21	-11.6571	37.1306	-0.876798	0.0752155	GSPT1	G1 to S phase transition 1
229490_s_at	7.37e-19	6.19e-21	11.6491	37.089	2.32686	0.199746
239656_at	7.4e-19	6.22e-21	-11.648	37.0829	-0.924864	0.0794014	LHFPL3-AS2	LHFPL3 antisense RNA 2
204872_at	7.45e-19	6.28e-21	-11.6462	37.0739	-1.11548	0.0957809	TLE4	transducin like enhancer of split 4
227827_at	7.56e-19	6.39e-21	-11.6431	37.0575	-2.33874	0.20087	SORBS2	sorbin and SH3 domain containing 2
212226_s_at	7.58e-19	6.42e-21	-11.642	37.0521	-1.18549	0.101829	PLPP3	phospholipid phosphatase 3
221636_s_at	7.69e-19	6.52e-21	-11.639	37.0363	-1.14007	0.0979524	2025-03-02	mitochondrial amidoxime reducing component 2
207195_at	7.85e-19	6.68e-21	-11.6346	37.0135	-1.19992	0.103134	CNTN6	contactin 6
223531_x_at	7.89e-19	6.72e-21	11.6333	37.007	0.767458	0.0659706	GPR89A///GPR89B	G protein-coupled receptor 89A///G protein-coupled receptor 89B
222958_s_at	7.89e-19	6.74e-21	11.6327	37.0039	2.06001	0.177087	DEPDC1	DEP domain containing 1
217628_at	7.94e-19	6.8e-21	-11.6312	36.9958	-1.8123	0.155814	CLIC5	chloride intracellular channel 5
222416_at	8.17e-19	7e-21	11.6255	36.9663	1.15134	0.0990357	ALDH18A1	aldehyde dehydrogenase 18 family member A1
228218_at	8.28e-19	7.11e-21	-11.6225	36.951	-1.50585	0.129563	LSAMP	limbic system-associated membrane protein
203615_x_at	8.4e-19	7.25e-21	-11.6191	36.9329	-1.03083	0.0887185	SULT1A1	sulfotransferase family 1A member 1
235561_at	8.4e-19	7.25e-21	-11.619	36.9324	-1.65645	0.142564	TXNL1	thioredoxin like 1
217886_at	8.57e-19	7.41e-21	-11.6147	36.9104	-0.724432	0.0623718	EPS15	epidermal growth factor receptor pathway substrate 15
228915_at	8.75e-19	7.58e-21	-11.6104	36.888	-2.17288	0.187149	DACH1	dachshund family transcription factor 1
229319_at	8.78e-19	7.63e-21	-11.6094	36.8824	-1.19345	0.1028
226661_at	9.26e-19	8.06e-21	11.5988	36.8276	1.47437	0.127114	CDCA2	cell division cycle associated 2
201897_s_at	9.28e-19	8.1e-21	11.5979	36.8228	1.43402	0.123645	CKS1B	CDC28 protein kinase regulatory subunit 1B
230082_at	9.35e-19	8.17e-21	-11.5962	36.8142	-1.09585	0.0945009
213169_at	9.38e-19	8.21e-21	-11.5952	36.809	-1.7686	0.152528	SEMA5A	semaphorin 5A
211745_x_at	9.55e-19	8.38e-21	-11.5914	36.7891	-2.73402	0.235867	HBA2///HBA1	hemoglobin subunit alpha 2///hemoglobin subunit alpha 1
211685_s_at	9.65e-19	8.49e-21	-11.589	36.7769	-1.35725	0.117115	NCALD	neurocalcin delta
232715_at	9.65e-19	8.52e-21	-11.5882	36.7724	-0.599818	0.0517612
204041_at	9.65e-19	8.53e-21	-11.5881	36.7722	-1.76086	0.151954	MAOB	monoamine oxidase B
217428_s_at	9.86e-19	8.73e-21	11.5837	36.7491	3.05803	0.263995	COL10A1	collagen type X alpha 1 chain
217757_at	9.89e-19	8.78e-21	-11.5826	36.7437	-1.33486	0.115247	A2M	alpha-2-macroglobulin
218468_s_at	1.01e-18	9.02e-21	11.5775	36.7172	3.64981	0.315249	GREM1	gremlin 1, DAN family BMP antagonist
227006_at	1.05e-18	9.31e-21	-11.5714	36.6852	-1.98818	0.171819	PPP1R14A	protein phosphatase 1 regulatory inhibitor subunit 14A
219282_s_at	1.07e-18	9.56e-21	-11.5663	36.6588	-1.39279	0.120418	TRPV2	transient receptor potential cation channel subfamily V member 2
221030_s_at	1.07e-18	9.57e-21	-11.5662	36.6582	-1.06005	0.0916506	ARHGAP24	Rho GTPase activating protein 24
225911_at	1.08e-18	9.68e-21	-11.5641	36.6471	-2.16671	0.187366	NPNT	nephronectin
218717_s_at	1.12e-18	1.01e-20	-11.5566	36.6082	-1.99848	0.172931	P3H2	prolyl 3-hydroxylase 2
209680_s_at	1.14e-18	1.03e-20	11.5527	36.5882	0.984799	0.0852438	KIFC1	kinesin family member C1
217414_x_at	1.15e-18	1.04e-20	-11.5511	36.5797	-2.75176	0.238225	HBA2///HBA1	hemoglobin subunit alpha 2///hemoglobin subunit alpha 1
218930_s_at	1.15e-18	1.04e-20	11.5505	36.5765	1.0816	0.0936412	TMEM106B	transmembrane protein 106B
215350_at	1.16e-18	1.05e-20	-11.5487	36.5671	-2.19068	0.189691	SYNE1	spectrin repeat containing nuclear envelope protein 1
1560049_at	1.17e-18	1.06e-20	-11.5468	36.5571	-2.00622	0.173747
235183_at	1.17e-18	1.06e-20	-11.5467	36.5567	-2.12801	0.184296	FILIP1	filamin A interacting protein 1
221841_s_at	1.17e-18	1.07e-20	-11.5453	36.5497	-1.89167	0.163848	KLF4	Kruppel like factor 4
204018_x_at	1.2e-18	1.09e-20	-11.5411	36.5279	-2.75997	0.239142	HBA2///HBA1	hemoglobin subunit alpha 2///hemoglobin subunit alpha 1
201328_at	1.23e-18	1.12e-20	-11.5356	36.4991	-1.51156	0.131034	ETS2	ETS proto-oncogene 2, transcription factor
200878_at	1.24e-18	1.13e-20	-11.5338	36.49	-1.60007	0.138729	EPAS1	endothelial PAS domain protein 1
225968_at	1.28e-18	1.18e-20	-11.5271	36.4549	-1.51536	0.131461	PRICKLE2	prickle planar cell polarity protein 2
213316_at	1.28e-18	1.18e-20	-11.5266	36.4523	-2.08835	0.181177	KIAA1462	KIAA1462
239148_at	1.28e-18	1.18e-20	11.5263	36.451	1.28121	0.111155	MARVELD3	MARVEL domain containing 3
242009_at	1.29e-18	1.19e-20	-11.5251	36.4448	-3.89735	0.33816	SLC6A4	solute carrier family 6 member 4
226673_at	1.3e-18	1.2e-20	-11.5234	36.4357	-1.50133	0.130286	SH2D3C	SH2 domain containing 3C
218469_at	1.3e-18	1.21e-20	11.5221	36.4291	3.7972	0.329557	GREM1	gremlin 1, DAN family BMP antagonist
225463_x_at	1.3e-18	1.21e-20	11.5218	36.4272	0.800113	0.0694437	GPR89A///GPR89B	G protein-coupled receptor 89A///G protein-coupled receptor 89B
222453_at	1.31e-18	1.22e-20	-11.5203	36.4195	-1.67956	0.145792	CYBRD1	cytochrome b reductase 1
204078_at	1.31e-18	1.22e-20	11.5201	36.4183	1.43052	0.124176	P3H4	prolyl 3-hydroxylase family member 4 (non-enzymatic)
209458_x_at	1.33e-18	1.24e-20	-11.5168	36.4016	-2.86244	0.248544	HBA2///HBA1	hemoglobin subunit alpha 2///hemoglobin subunit alpha 1
212254_s_at	1.33e-18	1.24e-20	-11.5166	36.4003	-1.53403	0.133202	DST	dystonin
219436_s_at	1.34e-18	1.25e-20	-11.515	36.3923	-2.30163	0.19988	EMCN	endomucin
210096_at	1.34e-18	1.26e-20	-11.5137	36.3851	-3.38394	0.293906	CYP4B1	cytochrome P450 family 4 subfamily B member 1
208634_s_at	1.39e-18	1.31e-20	-11.5062	36.3464	-1.14259	0.099302	MACF1	microtubule-actin crosslinking factor 1
221204_s_at	1.44e-18	1.36e-20	-11.4993	36.3107	-1.84562	0.160498	CRTAC1	cartilage acidic protein 1
204580_at	1.47e-18	1.39e-20	11.4959	36.2927	4.09738	0.356421	MMP12	matrix metallopeptidase 12
239586_at	1.47e-18	1.39e-20	11.4947	36.2863	2.16712	0.188533	FAM83A	family with sequence similarity 83 member A
228665_at	1.54e-18	1.47e-20	-11.4852	36.2373	-1.71415	0.149248	CYYR1	cysteine and tyrosine rich 1
228729_at	1.54e-18	1.47e-20	11.4849	36.2354	2.0414	0.177746	CCNB1	cyclin B1
223775_at	1.57e-18	1.49e-20	-11.4818	36.2196	-1.7955	0.156378	HHIP	hedgehog interacting protein
239277_at	1.59e-18	1.52e-20	-11.479	36.2047	-0.82515	0.0718836
209167_at	1.59e-18	1.52e-20	-11.4781	36.1999	-1.93234	0.168351	GPM6B	glycoprotein M6B
219059_s_at	1.6e-18	1.54e-20	-11.4763	36.1908	-2.13475	0.186013	LYVE1	lymphatic vessel endothelial hyaluronan receptor 1
242008_at	1.68e-18	1.61e-20	-11.467	36.1424	-1.17327	0.102317
203320_at	1.68e-18	1.62e-20	-11.4665	36.14	-1.11183	0.0969626	SH2B3	SH2B adaptor protein 3
228727_at	1.72e-18	1.66e-20	-11.4614	36.1132	-0.87729	0.0765431	ANXA11	annexin A11
226462_at	1.79e-18	1.73e-20	-11.4544	36.0766	-1.74856	0.152654	STXBP6	syntaxin binding protein 6
212713_at	1.79e-18	1.73e-20	-11.4539	36.0744	-2.32068	0.20261	MFAP4	microfibrillar associated protein 4
211385_x_at	1.79e-18	1.73e-20	-11.4537	36.0732	-0.958248	0.0836628	SULT1A2	sulfotransferase family 1A member 2
213278_at	1.79e-18	1.74e-20	-11.4532	36.0705	-0.843922	0.0736845	MTMR9	myotubularin related protein 9
223278_at	1.83e-18	1.78e-20	11.4486	36.0469	2.70535	0.236303	GJB2	gap junction protein beta 2
212021_s_at	1.83e-18	1.79e-20	11.4476	36.0417	1.90358	0.166286	MKI67	marker of proliferation Ki-67
211699_x_at	1.83e-18	1.79e-20	-11.4474	36.0407	-2.96759	0.259236	HBA2///HBA1	hemoglobin subunit alpha 2///hemoglobin subunit alpha 1
226280_at	1.86e-18	1.82e-20	-11.4437	36.0213	-1.16068	0.101425	BNIP2	BCL2 interacting protein 2
242500_at	1.92e-18	1.89e-20	-11.4375	35.9888	-2.04974	0.179213
213056_at	1.97e-18	1.94e-20	-11.4323	35.9619	-1.29906	0.11363	FRMD4B	FERM domain containing 4B
205819_at	2.06e-18	2.03e-20	-11.4235	35.9158	-2.33224	0.204162	MARCO	macrophage receptor with collagenous structure
201862_s_at	2.07e-18	2.04e-20	-11.4225	35.9107	-0.764004	0.0668861	LRRFIP1	LRR binding FLII interacting protein 1
227013_at	2.08e-18	2.06e-20	-11.4211	35.9034	-1.09667	0.0960215	LATS2	large tumor suppressor kinase 2
211519_s_at	2.08e-18	2.06e-20	11.421	35.9033	1.57111	0.137562	KIF2C	kinesin family member 2C
210383_at	2.08e-18	2.06e-20	-11.4204	35.8997	-1.72762	0.151275	SCN1A	sodium voltage-gated channel alpha subunit 1
212326_at	2.08e-18	2.07e-20	-11.4196	35.8956	-1.09473	0.095864	VPS13D	vacuolar protein sorting 13 homolog D
1556325_at	2.08e-18	2.08e-20	-11.4192	35.8934	-2.04776	0.179326	FILIP1	filamin A interacting protein 1
215059_at	2.08e-18	2.08e-20	-11.4191	35.8933	-2.34318	0.205198
214433_s_at	2.11e-18	2.1e-20	-11.4166	35.8803	-1.79482	0.157211	SELENBP1	selenium binding protein 1
200910_at	2.11e-18	2.11e-20	11.4162	35.8782	0.904853	0.0792603	LOC101927137///CCT3	uncharacterized LOC101927137///chaperonin containing TCP1 subunit 3
1558444_at	2.13e-18	2.14e-20	-11.4138	35.8658	-2.44675	0.214367
244156_at	2.14e-18	2.15e-20	-11.4128	35.8605	-1.57933	0.138382
219761_at	2.14e-18	2.15e-20	-11.4127	35.8599	-1.33049	0.11658	CLEC1A	C-type lectin domain family 1 member A
225450_at	2.14e-18	2.15e-20	-11.4122	35.8574	-1.25028	0.109556	AMOTL1	angiomotin like 1
226244_at	2.15e-18	2.17e-20	-11.4108	35.8497	-1.49869	0.13134	CLEC14A	C-type lectin domain family 14 member A
220023_at	2.26e-18	2.29e-20	-11.401	35.7988	-1.01557	0.0890778	APOBR	apolipoprotein B receptor
200904_at	2.33e-18	2.36e-20	-11.3948	35.7666	-1.23323	0.108228	HLA-E	major histocompatibility complex, class I, E
236090_at	2.37e-18	2.4e-20	-11.3914	35.749	-1.09178	0.0958423
209481_at	2.41e-18	2.45e-20	-11.3879	35.7306	-0.915385	0.0803825	SNRK	SNF related kinase
1554079_at	2.41e-18	2.46e-20	-11.3871	35.7264	-1.54137	0.135362	GALNT18	polypeptide N-acetylgalactosaminyltransferase 18
235240_at	2.46e-18	2.51e-20	-11.3832	35.7064	-0.895863	0.0787002	ATXN3	ataxin 3
219167_at	2.46e-18	2.51e-20	-11.383	35.7051	-1.49956	0.131737	RASL12	RAS like family 12
220027_s_at	2.46e-18	2.52e-20	-11.3825	35.7027	-1.62606	0.142856	RASIP1	Ras interacting protein 1
229985_at	2.47e-18	2.53e-20	-11.3816	35.698	-2.23504	0.196373	BTNL9	butyrophilin like 9
201091_s_at	2.52e-18	2.59e-20	11.3771	35.6746	0.939877	0.0826112	CBX3	chromobox 3
203145_at	2.61e-18	2.68e-20	11.3706	35.6407	1.55762	0.136986	SPAG5	sperm associated antigen 5
239587_at	2.62e-18	2.7e-20	-11.3696	35.6353	-1.56898	0.137998	TLR3	toll like receptor 3
227088_at	2.66e-18	2.74e-20	-11.3663	35.6183	-1.94427	0.171055	PDE5A	phosphodiesterase 5A
230933_at	2.67e-18	2.76e-20	-11.3653	35.6128	-0.917896	0.0807634	DSTN	destrin, actin depolymerizing factor
214414_x_at	2.71e-18	2.81e-20	-11.3621	35.5964	-2.53289	0.222924	HBA2///HBA1	hemoglobin subunit alpha 2///hemoglobin subunit alpha 1
201890_at	2.75e-18	2.86e-20	11.3585	35.5779	2.60932	0.229724	RRM2	ribonucleotide reductase regulatory subunit M2
203888_at	2.76e-18	2.87e-20	-11.3579	35.5743	-2.17665	0.191643	THBD	thrombomodulin
226856_at	2.78e-18	2.9e-20	-11.3558	35.5634	-1.65928	0.146118	TMEM110-MUSTN1///MUSTN1///TMEM110	TMEM110-MUSTN1 readthrough///musculoskeletal, embryonic nuclear protein 1///transmembrane protein 110
226198_at	2.8e-18	2.93e-20	-11.354	35.5542	-0.881356	0.0776253	TOM1L2	target of myb1 like 2 membrane trafficking protein
228232_s_at	2.87e-18	3e-20	-11.3494	35.5305	-1.53475	0.135227	VSIG2	V-set and immunoglobulin domain containing 2
203562_at	2.89e-18	3.03e-20	-11.3477	35.5216	-1.71055	0.150739	FEZ1	fasciculation and elongation protein zeta 1
215299_x_at	2.96e-18	3.1e-20	-11.343	35.497	-1.03002	0.090807	SULT1A1	sulfotransferase family 1A member 1
229839_at	2.96e-18	3.11e-20	-11.3424	35.4937	-2.72958	0.240653	SCARA5	scavenger receptor class A member 5
233947_s_at	3.19e-18	3.36e-20	-11.3279	35.4181	-1.89961	0.167694	TBX5-AS1	TBX5 antisense RNA 1
207317_s_at	3.39e-18	3.58e-20	-11.3159	35.3558	-1.51489	0.133873	CASQ2	calsequestrin 2
205433_at	3.56e-18	3.77e-20	-11.3063	35.3056	-2.60739	0.230615	BCHE	butyrylcholinesterase
212022_s_at	3.65e-18	3.87e-20	11.3014	35.2801	2.0303	0.179651	MKI67	marker of proliferation Ki-67
227448_at	3.65e-18	3.87e-20	-11.301	35.278	-1.78473	0.157928	ARGLU1	arginine and glutamate rich 1
214475_x_at	3.73e-18	3.97e-20	-11.2965	35.2546	-1.3798	0.122144	CAPN3	calpain 3
242051_at	3.79e-18	4.03e-20	-11.2935	35.2391	-1.54001	0.136362
1552553_a_at	3.85e-18	4.11e-20	-11.2899	35.2202	-1.51886	0.134533	NLRC4	NLR family CARD domain containing 4
1559910_at	3.99e-18	4.26e-20	-11.2831	35.1849	-1.388	0.123016
240665_at	3.99e-18	4.27e-20	-11.2827	35.1827	-1.54569	0.136997
202338_at	3.99e-18	4.28e-20	11.2821	35.1797	1.49556	0.13256	TK1	thymidine kinase 1
229969_at	4.04e-18	4.33e-20	-11.2798	35.1678	-1.11599	0.098937	SEC63	SEC63 homolog, protein translocation regulator
216548_x_at	4.04e-18	4.35e-20	11.2792	35.1646	1.98016	0.175558	HMGB3P1	high mobility group box 3 pseudogene 1
1555758_a_at	4.06e-18	4.37e-20	11.2781	35.1592	2.39491	0.21235	CDKN3	cyclin dependent kinase inhibitor 3
226492_at	4.25e-18	4.58e-20	-11.2692	35.1127	-2.22459	0.197404	SEMA6D	semaphorin 6D
213706_at	4.32e-18	4.67e-20	-11.2655	35.0935	-1.5382	0.13654	GPD1	glycerol-3-phosphate dehydrogenase 1
212354_at	4.48e-18	4.86e-20	11.258	35.0544	2.22392	0.19754	SULF1	sulfatase 1
225427_s_at	4.48e-18	4.86e-20	11.258	35.0542	0.894338	0.0794402	NAXE	NAD(P)HX epimerase
210762_s_at	4.68e-18	5.09e-20	-11.2491	35.0077	-2.10624	0.187237	DLC1	DLC1 Rho GTPase activating protein
209464_at	4.68e-18	5.1e-20	11.249	35.0075	1.54165	0.137047	AURKB	aurora kinase B
224884_at	4.69e-18	5.11e-20	-11.2486	35.0052	-1.0136	0.0901088	AKAP13	A-kinase anchoring protein 13
204962_s_at	4.74e-18	5.18e-20	11.2459	34.9914	2.19876	0.195516	SLC35F6///CENPA	solute carrier family 35 member F6///centromere protein A
209714_s_at	4.75e-18	5.19e-20	11.2455	34.9892	2.27995	0.202743	CDKN3	cyclin dependent kinase inhibitor 3
218418_s_at	4.78e-18	5.24e-20	-11.2437	34.9795	-1.31108	0.116606	KANK2	KN motif and ankyrin repeat domains 2
200816_s_at	4.78e-18	5.25e-20	-11.2434	34.9781	-0.801121	0.0712526	PAFAH1B1	platelet activating factor acetylhydrolase 1b regulatory subunit 1
1554271_a_at	4.82e-18	5.29e-20	11.2418	34.9699	1.07496	0.0956211	CENPL	centromere protein L
209683_at	4.83e-18	5.32e-20	-11.2409	34.9648	-1.41666	0.126028	FAM49A	family with sequence similarity 49 member A
228618_at	4.93e-18	5.44e-20	-11.2368	34.9439	-1.41474	0.125901	PEAR1	platelet endothelial aggregation receptor 1
203296_s_at	4.99e-18	5.51e-20	-11.2343	34.9308	-1.85009	0.164682	ATP1A2	ATPase Na+/K+ transporting subunit alpha 2
243481_at	5.01e-18	5.54e-20	-11.2332	34.9251	-1.44621	0.128743	RHOJ	ras homolog family member J
212230_at	5.03e-18	5.58e-20	-11.2319	34.9181	-1.30643	0.116314	PLPP3	phospholipid phosphatase 3
228469_at	5.08e-18	5.64e-20	-11.2299	34.9079	-1.2737	0.11342	PPID	peptidylprolyl isomerase D
228554_at	5.12e-18	5.69e-20	-11.228	34.8978	-1.56256	0.139167	PGR	progesterone receptor
228333_at	5.45e-18	6.07e-20	-11.216	34.8351	-1.45937	0.130115	ZEB2	zinc finger E-box binding homeobox 2
1552388_at	5.56e-18	6.2e-20	-11.2118	34.8133	-1.11474	0.0994257	FLJ30901///SCUBE1	uncharacterized protein FLJ30901///signal peptide, CUB domain and EGF like domain containing 1
205608_s_at	5.59e-18	6.25e-20	-11.2103	34.8057	-1.98514	0.177082	ANGPT1	angiopoietin 1
229529_at	5.69e-18	6.38e-20	-11.2064	34.7854	-2.02005	0.180258	TCF21	transcription factor 21
241742_at	5.69e-18	6.38e-20	-11.2064	34.7853	-1.3648	0.121788	PRAM1	PML-RARA regulated adaptor molecule 1
43427_at	5.77e-18	6.48e-20	-11.2037	34.771	-1.32708	0.118451	ACACB	acetyl-CoA carboxylase beta
49452_at	5.85e-18	6.58e-20	-11.2007	34.7555	-1.54123	0.137602	ACACB	acetyl-CoA carboxylase beta
213478_at	5.88e-18	6.62e-20	-11.1994	34.749	-1.59317	0.142254	KAZN	kazrin, periplakin interacting protein
204755_x_at	5.9e-18	6.66e-20	-11.1984	34.7437	-1.87361	0.16731	HLF	HLF, PAR bZIP transcription factor
212680_x_at	6.02e-18	6.8e-20	11.1943	34.7222	1.061	0.0947804	PPP1R14B	protein phosphatase 1 regulatory inhibitor subunit 14B
202094_at	6.03e-18	6.83e-20	11.1937	34.719	1.2954	0.115726	BIRC5	baculoviral IAP repeat containing 5
210334_x_at	6.13e-18	6.95e-20	11.1903	34.701	1.2301	0.109926	BIRC5	baculoviral IAP repeat containing 5
202200_s_at	6.28e-18	7.14e-20	11.1852	34.6748	0.886735	0.0792773	SRPK1	SRSF protein kinase 1
224753_at	6.42e-18	7.3e-20	11.1809	34.6522	1.52652	0.136529	CDCA5	cell division cycle associated 5
240242_at	6.59e-18	7.51e-20	-11.1756	34.6247	-2.41835	0.216395
218270_at	6.63e-18	7.57e-20	11.1742	34.6172	0.643114	0.0575537	MRPL24	mitochondrial ribosomal protein L24
241114_s_at	6.63e-18	7.58e-20	-11.1738	34.6154	-0.957958	0.0857323	ACAA2	acetyl-CoA acyltransferase 2
210119_at	6.73e-18	7.7e-20	-11.1708	34.5999	-1.91299	0.171248	KCNJ15	potassium voltage-gated channel subfamily J member 15
209609_s_at	6.87e-18	7.88e-20	11.1665	34.5772	0.757402	0.0678281	MRPL9	mitochondrial ribosomal protein L9
219306_at	6.93e-18	7.96e-20	11.1647	34.5676	1.73061	0.155007	KIF15	kinesin family member 15
229461_x_at	6.95e-18	8e-20	-11.1637	34.5625	-1.89191	0.16947	NEGR1	neuronal growth regulator 1
203316_s_at	7.09e-18	8.17e-20	11.1596	34.5411	0.725156	0.0649806	SNRPE	small nuclear ribonucleoprotein polypeptide E
214696_at	7.11e-18	8.21e-20	-11.1588	34.5372	-1.70999	0.153241	MIR22///MIR22HG	microRNA 22///MIR22 host gene
228667_at	7.17e-18	8.28e-20	-11.1571	34.5281	-1.12849	0.101146	AGPAT4	1-acylglycerol-3-phosphate O-acyltransferase 4
200700_s_at	7.2e-18	8.34e-20	11.1558	34.5214	1.27313	0.114122	KDELR2	KDEL endoplasmic reticulum protein retention receptor 2
225855_at	7.5e-18	8.7e-20	-11.1479	34.48	-1.57036	0.140867	EPB41L5	erythrocyte membrane protein band 4.1 like 5
203884_s_at	7.5e-18	8.71e-20	-11.1476	34.4784	-0.865701	0.0776583	RAB11FIP2	RAB11 family interacting protein 2
201562_s_at	7.72e-18	8.98e-20	11.1418	34.4486	0.914048	0.0820374	SORD	sorbitol dehydrogenase
204579_at	7.76e-18	9.04e-20	-11.1405	34.4414	-1.80254	0.161801	FGFR4	fibroblast growth factor receptor 4
228372_at	8.02e-18	9.36e-20	-11.1339	34.4072	-1.26968	0.114038	C10orf128	chromosome 10 open reading frame 128
219978_s_at	8.15e-18	9.52e-20	11.1307	34.3907	2.06887	0.18587	NUSAP1	nucleolar and spindle associated protein 1
239262_at	8.26e-18	9.67e-20	-11.1278	34.3752	-2.02611	0.182077
219990_at	8.32e-18	9.76e-20	11.126	34.3661	1.88538	0.169457	E2F8	E2F transcription factor 8
209513_s_at	8.36e-18	9.82e-20	-11.1248	34.36	-1.06208	0.0954689	HSDL2	hydroxysteroid dehydrogenase like 2
228243_at	8.51e-18	1e-19	-11.1213	34.3416	-0.98081	0.0881919
228094_at	8.52e-18	1e-19	-11.1207	34.3384	-1.49094	0.134068	JAML	junction adhesion molecule like
203378_at	8.57e-18	1.01e-19	-11.1192	34.3306	-1.00213	0.0901259	PCF11	PCF11 cleavage and polyadenylation factor subunit
212020_s_at	8.57e-18	1.01e-19	11.1191	34.3301	1.45711	0.131045	MKI67	marker of proliferation Ki-67
224358_s_at	8.67e-18	1.03e-19	-11.1166	34.3167	-1.95837	0.176167	MS4A7	membrane spanning 4-domains A7
202580_x_at	8.69e-18	1.03e-19	11.1157	34.3124	1.92785	0.173435	FOXM1	forkhead box M1
1553102_a_at	9.11e-18	1.08e-19	-11.1066	34.2648	-1.21155	0.109084	CCDC69	coiled-coil domain containing 69
211998_at	9.13e-18	1.09e-19	-11.1059	34.2612	-1.67512	0.150832	MIR4738///H3F3B///H3F3A	microRNA 4738///H3 histone, family 3B///H3 histone, family 3A
209613_s_at	9.16e-18	1.09e-19	-11.105	34.2562	-3.66851	0.330349	ADH1B	alcohol dehydrogenase 1B (class I), beta polypeptide
219862_s_at	9.28e-18	1.11e-19	11.1023	34.2425	0.89733	0.0808235	NARF	nuclear prelamin A recognition factor
236359_at	9.3e-18	1.11e-19	-11.1015	34.2384	-2.08334	0.187662	SCN4B	sodium voltage-gated channel beta subunit 4
209169_at	9.41e-18	1.13e-19	-11.0991	34.2255	-1.77127	0.159587	GPM6B	glycoprotein M6B
205726_at	9.53e-18	1.14e-19	-11.0964	34.2115	-1.28806	0.116079	DIAPH2	diaphanous related formin 2
1561135_at	9.53e-18	1.14e-19	-11.0961	34.2102	-1.66643	0.150181
205687_at	9.54e-18	1.15e-19	11.0956	34.2072	1.33893	0.120673	UBFD1	ubiquitin family domain containing 1
204072_s_at	9.67e-18	1.16e-19	-11.0927	34.1922	-1.91292	0.172449	FRY	FRY microtubule binding protein
218627_at	9.71e-18	1.17e-19	-11.0917	34.1868	-1.20551	0.108686	DRAM1	DNA damage regulated autophagy modulator 1
238075_at	9.77e-18	1.18e-19	11.0902	34.1792	1.25483	0.113148	CHEK1	checkpoint kinase 1
239064_at	9.82e-18	1.19e-19	-11.089	34.1731	-0.851533	0.0767906
219556_at	9.92e-18	1.2e-19	11.0867	34.1608	0.670831	0.0605078	C16orf59	chromosome 16 open reading frame 59
204897_at	9.95e-18	1.21e-19	-11.0858	34.1565	-1.49715	0.135051	PTGER4	prostaglandin E receptor 4
225200_at	9.97e-18	1.21e-19	-11.0852	34.1532	-0.890948	0.0803726	DPH3	diphthamide biosynthesis 3
205846_at	1e-17	1.22e-19	-11.0835	34.1441	-1.92984	0.174119	PTPRB	protein tyrosine phosphatase, receptor type B
203418_at	1.01e-17	1.23e-19	11.0823	34.1377	1.92199	0.17343	CCNA2	cyclin A2
225766_s_at	1.01e-17	1.23e-19	11.0816	34.1342	1.14713	0.103517	TNPO1	transportin 1
230130_at	1.02e-17	1.24e-19	-11.0806	34.1291	-2.31814	0.209207	SLIT2	slit guidance ligand 2
232181_at	1.04e-17	1.28e-19	-11.0754	34.1019	-1.12687	0.101745	PPARGC1B	PPARG coactivator 1 beta
203766_s_at	1.05e-17	1.29e-19	-11.0731	34.0902	-1.70626	0.15409	LMOD1	leiomodin 1
202878_s_at	1.05e-17	1.29e-19	-11.073	34.0892	-1.72363	0.155662	CD93	CD93 molecule
204440_at	1.06e-17	1.3e-19	-11.072	34.0843	-1.68115	0.151838	CD83	CD83 molecule
227662_at	1.1e-17	1.35e-19	-11.0645	34.0454	-2.36116	0.213399	SYNPO2	synaptopodin 2
205167_s_at	1.11e-17	1.37e-19	11.0617	34.0306	1.1113	0.100464	CDC25C	cell division cycle 25C
223037_at	1.12e-17	1.38e-19	11.0603	34.0231	0.711237	0.0643055	PDZD11	PDZ domain containing 11
215147_at	1.13e-17	1.4e-19	-11.0584	34.0135	-0.994927	0.0899699
222121_at	1.13e-17	1.4e-19	-11.0576	34.0089	-1.34195	0.121361	ARHGEF26	Rho guanine nucleotide exchange factor 26
204675_at	1.13e-17	1.41e-19	11.0568	34.0048	1.74054	0.157419	SRD5A1	steroid 5 alpha-reductase 1
225429_at	1.16e-17	1.43e-19	-11.0531	33.9858	-0.89224	0.0807228	PPP6C	protein phosphatase 6 catalytic subunit
207165_at	1.17e-17	1.45e-19	11.0506	33.9725	2.25087	0.203688	HMMR	hyaluronan mediated motility receptor
220765_s_at	1.17e-17	1.46e-19	-11.0499	33.969	-1.23844	0.112077	LIMS2	LIM zinc finger domain containing 2
218663_at	1.17e-17	1.46e-19	11.0494	33.9662	1.66215	0.15043	NCAPG	non-SMC condensin I complex subunit G
220642_x_at	1.2e-17	1.5e-19	11.045	33.9436	0.778922	0.0705223	GPR89A///GPR89B	G protein-coupled receptor 89A///G protein-coupled receptor 89B
209555_s_at	1.23e-17	1.54e-19	-11.0397	33.916	-2.40157	0.217539	CD36	CD36 molecule
218512_at	1.24e-17	1.55e-19	11.0384	33.9091	1.02305	0.0926806	WDR12	WD repeat domain 12
218662_s_at	1.25e-17	1.56e-19	11.037	33.9017	1.8174	0.164664	NCAPG	non-SMC condensin I complex subunit G
218876_at	1.25e-17	1.58e-19	-11.0354	33.8933	-2.15406	0.195195	TPPP3	tubulin polymerization promoting protein family member 3
209793_at	1.26e-17	1.58e-19	-11.0344	33.8881	-1.78888	0.162118	GRIA1	glutamate ionotropic receptor AMPA type subunit 1
205941_s_at	1.26e-17	1.59e-19	11.0333	33.8821	2.35573	0.213511	COL10A1	collagen type X alpha 1 chain
212535_at	1.26e-17	1.59e-19	-11.0332	33.882	-0.90831	0.0823249	MEF2A	myocyte enhancer factor 2A
215322_at	1.27e-17	1.6e-19	-11.0324	33.8777	-1.29305	0.117204	LONRF1	LON peptidase N-terminal domain and ring finger 1
218755_at	1.27e-17	1.61e-19	11.0312	33.8712	1.97463	0.179005	KIF20A	kinesin family member 20A
227103_s_at	1.3e-17	1.65e-19	11.0271	33.8498	1.09517	0.0993165	ECE2	endothelin converting enzyme 2
218039_at	1.31e-17	1.66e-19	11.0252	33.8398	2.15081	0.195082	NUSAP1	nucleolar and spindle associated protein 1
219148_at	1.31e-17	1.67e-19	11.0247	33.8373	2.46538	0.223624	PBK	PDZ binding kinase
207961_x_at	1.32e-17	1.68e-19	-11.0237	33.8321	-1.67156	0.151634	MYH11	myosin heavy chain 11
200842_s_at	1.35e-17	1.73e-19	11.0183	33.8038	0.803194	0.0728967	EPRS	glutamyl-prolyl-tRNA synthetase
226731_at	1.38e-17	1.77e-19	-11.0139	33.7812	-1.52765	0.138702	ITGA1	integrin subunit alpha 1
230661_at	1.39e-17	1.78e-19	-11.0128	33.7752	-1.41109	0.128132	LOC286191	uncharacterized LOC286191
226346_at	1.4e-17	1.79e-19	11.0112	33.7669	0.96753	0.0878679	MEX3A	mex-3 RNA binding family member A
202722_s_at	1.41e-17	1.81e-19	11.0096	33.7588	1.10486	0.100354	GFPT1	glutamine--fructose-6-phosphate transaminase 1
209911_x_at	1.45e-17	1.86e-19	11.004	33.7294	1.7482	0.15887	HIST1H2BD	histone cluster 1, H2bd
224839_s_at	1.47e-17	1.89e-19	11.0011	33.7141	1.69655	0.154217	GPT2	glutamic--pyruvic transaminase 2
212023_s_at	1.5e-17	1.93e-19	10.9974	33.695	1.2843	0.116782	MKI67	marker of proliferation Ki-67
210550_s_at	1.52e-17	1.95e-19	-10.9948	33.6811	-1.46572	0.133311	RASGRF1	Ras protein specific guanine nucleotide releasing factor 1
206324_s_at	1.52e-17	1.96e-19	-10.9941	33.6776	-1.01703	0.0925074	DAPK2	death associated protein kinase 2
202674_s_at	1.53e-17	1.98e-19	-10.9919	33.6663	-1.62916	0.148215	LMO7	LIM domain 7
214199_at	1.55e-17	2e-19	-10.9899	33.6559	-2.86968	0.261119	SFTPD	surfactant protein D
201811_x_at	1.55e-17	2.01e-19	-10.9892	33.6521	-0.88136	0.0802024	SH3BP5	SH3 domain binding protein 5
224448_s_at	1.56e-17	2.03e-19	10.9878	33.6447	1.12003	0.101934	MIR3934///UQCC2	microRNA 3934///ubiquinol-cytochrome c reductase complex assembly factor 2
220011_at	1.57e-17	2.04e-19	10.9865	33.6378	1.04668	0.0952696	AUNIP	aurora kinase A and ninein interacting protein
209841_s_at	1.58e-17	2.06e-19	-10.9847	33.6284	-2.25699	0.205467	LRRN3	leucine rich repeat neuronal 3
208195_at	1.59e-17	2.08e-19	-10.9831	33.6203	-1.74826	0.159178	TTN	titin
206316_s_at	1.6e-17	2.09e-19	10.9819	33.6138	1.4112	0.128503	KNTC1	kinetochore associated 1
218126_at	1.71e-17	2.23e-19	-10.9694	33.5487	-0.85932	0.078338	RMDN3	regulator of microtubule dynamics 3
235867_at	1.72e-17	2.25e-19	-10.9684	33.5435	-1.25537	0.114453	GSTM3	glutathione S-transferase mu 3
201736_s_at	1.73e-17	2.27e-19	10.9665	33.5336	0.82199	0.0749546	2025-03-06	membrane associated ring-CH-type finger 6
218711_s_at	1.79e-17	2.35e-19	-10.9601	33.5005	-2.38783	0.217864	SDPR	serum deprivation response
219957_at	1.79e-17	2.35e-19	-10.9594	33.4967	-1.4618	0.133383	RUFY2	RUN and FYVE domain containing 2
236641_at	1.79e-17	2.36e-19	10.9594	33.4963	1.42132	0.12969	KIF14	kinesin family member 14
228857_at	1.83e-17	2.41e-19	-10.9547	33.4722	-1.01868	0.0929897	GNL1	G protein nucleolar 1 (putative)
229538_s_at	1.86e-17	2.45e-19	10.9517	33.4562	1.36494	0.124633	IQGAP3	IQ motif containing GTPase activating protein 3
203270_at	1.87e-17	2.47e-19	10.9504	33.4498	1.03371	0.0943988	DTYMK	deoxythymidylate kinase
207122_x_at	1.91e-17	2.53e-19	-10.9455	33.424	-0.889577	0.0812733	SULT1A2	sulfotransferase family 1A member 2
236166_at	1.93e-17	2.56e-19	-10.9435	33.4135	-1.26029	0.115163	LOC285147	uncharacterized LOC285147
213058_at	1.93e-17	2.57e-19	-10.9433	33.4123	-1.34298	0.122722	TTC28	tetratricopeptide repeat domain 28
208873_s_at	1.93e-17	2.57e-19	-10.9428	33.4098	-0.884265	0.0808081	REEP5	receptor accessory protein 5
221133_s_at	1.95e-17	2.59e-19	-10.9413	33.4019	-2.81529	0.257309	CLDN18	claudin 18
226599_at	2.02e-17	2.69e-19	-10.9341	33.3647	-1.4247	0.130298	FHDC1	FH2 domain containing 1
223062_s_at	2.03e-17	2.71e-19	10.9332	33.3598	2.46303	0.22528	PSAT1	phosphoserine aminotransferase 1
222646_s_at	2.07e-17	2.76e-19	10.9293	33.3394	2.06092	0.188568	ERO1A	endoplasmic reticulum oxidoreductase 1 alpha
242290_at	2.08e-17	2.78e-19	-10.9281	33.333	-1.29271	0.118293	TACC1	transforming acidic coiled-coil containing protein 1
1558397_at	2.09e-17	2.81e-19	-10.9264	33.3241	-1.71852	0.157282	PECAM1	platelet and endothelial cell adhesion molecule 1
235642_at	2.15e-17	2.89e-19	-10.9207	33.2943	-1.13816	0.104221
235199_at	2.16e-17	2.91e-19	-10.9196	33.2888	-1.33562	0.122314	RNF125	ring finger protein 125
221591_s_at	2.24e-17	3.02e-19	10.9127	33.2528	1.26824	0.116217	FAM64A	family with sequence similarity 64 member A
222039_at	2.24e-17	3.02e-19	10.9123	33.2508	1.57388	0.144229	KIF18B	kinesin family member 18B
219010_at	2.25e-17	3.03e-19	10.9116	33.2467	1.6877	0.154671	C1orf106	chromosome 1 open reading frame 106
206049_at	2.26e-17	3.06e-19	-10.9099	33.2382	-1.44225	0.132196	SELP	selectin P
217736_s_at	2.27e-17	3.07e-19	10.9093	33.2351	0.797223	0.0730772	EIF2AK1	eukaryotic translation initiation factor 2 alpha kinase 1
240156_at	2.28e-17	3.1e-19	-10.9077	33.2266	-1.83836	0.168538
1554438_at	2.28e-17	3.1e-19	10.9074	33.2251	0.726109	0.0665702	KIAA1217	KIAA1217
229339_at	2.29e-17	3.11e-19	-10.9071	33.2235	-1.36665	0.125299	MYOCD	myocardin
205111_s_at	2.32e-17	3.16e-19	-10.9039	33.2065	-1.50299	0.13784	PLCE1	phospholipase C epsilon 1
212072_s_at	2.35e-17	3.2e-19	10.9014	33.1938	0.690737	0.0633621	CSNK2A1	casein kinase 2 alpha 1
204347_at	2.38e-17	3.26e-19	10.8982	33.177	1.47887	0.135698	LOC100507855///AK4	adenylate kinase 4, mitochondrial-like///adenylate kinase 4
226358_at	2.38e-17	3.26e-19	-10.8982	33.1767	-0.939615	0.0862178	APH1B	aph-1 homolog B, gamma-secretase subunit
228004_at	2.41e-17	3.3e-19	-10.8957	33.1637	-1.70102	0.156119	LINC00261	long intergenic non-protein coding RNA 261
217721_at	2.43e-17	3.33e-19	-10.8937	33.1535	-1.09867	0.100854	2025-09-07	septin 7
201581_at	2.49e-17	3.41e-19	-10.8894	33.1312	-0.79308	0.0728303	TMX4	thioredoxin related transmembrane protein 4
201278_at	2.5e-17	3.44e-19	-10.888	33.1238	-1.28483	0.118004	LOC101926921///DAB2	uncharacterized LOC101926921///DAB2, clathrin adaptor protein
223343_at	2.5e-17	3.44e-19	-10.8879	33.1232	-1.78512	0.163954	MS4A7	membrane spanning 4-domains A7
204444_at	2.53e-17	3.48e-19	10.8856	33.1111	1.88445	0.173114	KIF11	kinesin family member 11
205019_s_at	2.6e-17	3.58e-19	-10.8801	33.0822	-2.3262	0.213804	VIPR1	vasoactive intestinal peptide receptor 1
225144_at	2.75e-17	3.8e-19	-10.8689	33.0242	-1.17582	0.108182	BMPR2	bone morphogenetic protein receptor type 2
61297_at	2.76e-17	3.82e-19	-10.8682	33.0204	-1.38705	0.127625	CASKIN2	CASK interacting protein 2
226949_at	2.78e-17	3.85e-19	10.8664	33.011	0.572701	0.0527037	GOLGA3	golgin A3
228480_at	2.85e-17	3.96e-19	-10.8614	32.9847	-1.79058	0.164858	VAPA	VAMP associated protein A
222407_s_at	2.86e-17	3.97e-19	-10.861	32.9824	-0.886681	0.0816393	ZNF106	zinc finger protein 106
242868_at	2.9e-17	4.04e-19	-10.8575	32.9646	-2.02435	0.186446
209612_s_at	2.98e-17	4.15e-19	-10.8525	32.9381	-3.56799	0.328772	ADH1B	alcohol dehydrogenase 1B (class I), beta polypeptide
226402_at	2.99e-17	4.16e-19	-10.8517	32.9339	-1.23428	0.113742	CYP2U1	cytochrome P450 family 2 subfamily U member 1
1553984_s_at	3.12e-17	4.35e-19	10.8435	32.891	1.11241	0.102588	DTYMK	deoxythymidylate kinase
208967_s_at	3.17e-17	4.44e-19	10.8397	32.8716	0.90494	0.0834836	AK2	adenylate kinase 2
201014_s_at	3.21e-17	4.49e-19	10.8376	32.8603	1.62381	0.149832	PAICS	phosphoribosylaminoimidazole carboxylase; phosphoribosylaminoimidazolesuccinocarboxamide synthase
209840_s_at	3.23e-17	4.53e-19	-10.8359	32.8517	-2.46486	0.227471	LRRN3	leucine rich repeat neuronal 3
211806_s_at	3.23e-17	4.54e-19	-10.8355	32.8496	-1.4656	0.135258	KCNJ15	potassium voltage-gated channel subfamily J member 15
204318_s_at	3.28e-17	4.61e-19	10.8323	32.8329	1.63154	0.150617	GTSE1	G2 and S-phase expressed 1
232935_at	3.34e-17	4.7e-19	-10.8286	32.8136	-1.82416	0.168456
205024_s_at	3.35e-17	4.72e-19	10.8282	32.8113	1.21222	0.111951	RAD51	RAD51 recombinase
222140_s_at	3.53e-17	4.97e-19	10.8182	32.7593	0.746651	0.0690178	GPR89A///GPR89B	G protein-coupled receptor 89A///G protein-coupled receptor 89B
226287_at	3.53e-17	4.98e-19	10.8178	32.7569	1.59421	0.147369	CCDC34	coiled-coil domain containing 34
1552318_at	3.68e-17	5.2e-19	-10.8097	32.7145	-1.49593	0.138388	GIMAP1	GTPase, IMAP family member 1
206074_s_at	3.69e-17	5.23e-19	10.8087	32.7094	1.19498	0.110557	HMGA1	high mobility group AT-hook 1
205554_s_at	3.7e-17	5.24e-19	-10.8081	32.7065	-2.34402	0.216875	DNASE1L3	deoxyribonuclease 1 like 3
225721_at	3.7e-17	5.25e-19	-10.8078	32.7046	-1.41622	0.131037	SYNPO2	synaptopodin 2
214146_s_at	3.7e-17	5.26e-19	-10.8076	32.7038	-2.85441	0.264111	PPBP	pro-platelet basic protein
222640_at	3.71e-17	5.28e-19	10.8068	32.6995	1.02139	0.0945136	DNMT3A	DNA methyltransferase 3 alpha
205247_at	3.71e-17	5.29e-19	-10.8064	32.6976	-1.33809	0.123824	NOTCH4	notch 4
213618_at	3.84e-17	5.48e-19	-10.7997	32.6622	-1.31336	0.121611	ARAP2	ArfGAP with RhoGAP domain, ankyrin repeat and PH domain 2
203213_at	3.9e-17	5.57e-19	10.7969	32.6478	1.73675	0.160856	CDK1	cyclin dependent kinase 1
213007_at	3.99e-17	5.72e-19	10.7918	32.6213	1.75025	0.162183	FANCI	Fanconi anemia complementation group I
218960_at	3.99e-17	5.72e-19	10.7917	32.6208	2.21332	0.205094	TMPRSS4	transmembrane protease, serine 4
211626_x_at	4.04e-17	5.79e-19	-10.7893	32.6081	-0.920848	0.0853483	ERG	ERG, ETS transcription factor
222513_s_at	4.2e-17	6.03e-19	-10.7817	32.5682	-1.27655	0.1184	SORBS1	sorbin and SH3 domain containing 1
219105_x_at	4.28e-17	6.16e-19	10.7778	32.5477	0.950305	0.0881728	ORC6	origin recognition complex subunit 6
1555579_s_at	4.31e-17	6.2e-19	-10.7765	32.5413	-1.45471	0.134989	PTPRM	protein tyrosine phosphatase, receptor type M
212328_at	4.34e-17	6.26e-19	-10.7747	32.5316	-1.81202	0.168175	LIMCH1	LIM and calponin homology domains 1
200050_at	4.46e-17	6.43e-19	10.7695	32.5047	0.625093	0.0580428	ZNF146	zinc finger protein 146
228698_at	4.48e-17	6.48e-19	-10.7682	32.498	-2.72386	0.252954	SOX7	SRY-box 7
1555270_a_at	4.48e-17	6.48e-19	-10.7681	32.4974	-1.13067	0.105002	WFS1	wolframin ER transmembrane glycoprotein
1554408_a_at	4.52e-17	6.55e-19	10.7661	32.4866	1.70392	0.158268	TK1	thymidine kinase 1
230150_at	4.58e-17	6.65e-19	-10.7634	32.4726	-0.96395	0.0895583	BCAP29	B-cell receptor-associated protein 29
213436_at	4.63e-17	6.73e-19	-10.7611	32.4606	-1.76649	0.164155	CNR1	cannabinoid receptor 1
214505_s_at	4.67e-17	6.79e-19	-10.7593	32.4513	-2.39113	0.222238	FHL1	four and a half LIM domains 1
220651_s_at	4.69e-17	6.83e-19	10.7583	32.4461	1.54731	0.143825	MCM10	minichromosome maintenance 10 replication initiation factor
209709_s_at	4.75e-17	6.93e-19	10.7555	32.4317	1.75838	0.163486	HMMR	hyaluronan mediated motility receptor
204467_s_at	4.83e-17	7.05e-19	-10.7524	32.415	-1.07401	0.0998862	SNCA	synuclein alpha
241789_at	4.89e-17	7.15e-19	-10.7497	32.4012	-1.62924	0.151562	RBMS3	RNA binding motif single stranded interacting protein 3
231311_at	4.9e-17	7.17e-19	10.7491	32.3982	1.61189	0.149956
203046_s_at	4.99e-17	7.31e-19	10.7455	32.3791	1.24068	0.11546	TIMELESS	timeless circadian clock
212372_at	5.01e-17	7.35e-19	-10.7443	32.3728	-1.40448	0.130719	MYH10	myosin, heavy chain 10, non-muscle
202107_s_at	5.07e-17	7.44e-19	10.742	32.3609	1.7149	0.159644	MCM2	minichromosome maintenance complex component 2
218834_s_at	5.14e-17	7.55e-19	10.7393	32.3465	0.957934	0.0891994	TMEM132A	transmembrane protein 132A
204822_at	5.2e-17	7.65e-19	10.7367	32.3333	2.48689	0.231625	TTK	TTK protein kinase
218518_at	5.22e-17	7.69e-19	-10.7358	32.3286	-0.993161	0.0925091	FAM13B	family with sequence similarity 13 member B
209642_at	5.22e-17	7.71e-19	10.7353	32.326	2.05847	0.191747	BUB1	BUB1 mitotic checkpoint serine/threonine kinase
208546_x_at	5.27e-17	7.78e-19	10.7336	32.3168	1.34041	0.12488	HIST1H2BH	histone cluster 1, H2bh
1554547_at	5.29e-17	7.82e-19	-10.7326	32.3117	-1.6781	0.156356	FAM13C	family with sequence similarity 13 member C
205112_at	5.31e-17	7.86e-19	-10.7316	32.3066	-1.45545	0.135623	PLCE1	phospholipase C epsilon 1
228174_at	5.33e-17	7.9e-19	-10.7307	32.3018	-1.68414	0.156946	SCAI	suppressor of cancer cell invasion
201578_at	5.41e-17	8.03e-19	-10.7276	32.2855	-1.27366	0.118728	PODXL	podocalyxin like
225163_at	5.42e-17	8.05e-19	-10.7271	32.2831	-1.10498	0.103008	FRMD4A	FERM domain containing 4A
226656_at	5.48e-17	8.16e-19	-10.7245	32.2696	-0.992783	0.0925713	CRTAP	cartilage associated protein
217863_at	5.62e-17	8.38e-19	-10.7195	32.2435	-0.946324	0.0882804	PIAS1	protein inhibitor of activated STAT 1
241928_at	5.67e-17	8.47e-19	-10.7176	32.2335	-0.805157	0.0751246
216782_at	5.68e-17	8.49e-19	-10.7171	32.2308	-1.82094	0.16991
209168_at	5.79e-17	8.67e-19	-10.7133	32.2107	-1.5152	0.141433	GPM6B	glycoprotein M6B
240890_at	5.87e-17	8.79e-19	-10.7105	32.1962	-1.3683	0.127754	LOC643733	caspase 4, apoptosis-related cysteine peptidase pseudogene
204026_s_at	6.02e-17	9.04e-19	10.7054	32.1695	2.00004	0.186825	ZWINT	ZW10 interacting kinetochore protein
239650_at	6.03e-17	9.05e-19	-10.705	32.1676	-2.05008	0.191507	NCKAP5	NCK associated protein 5
227032_at	6.36e-17	9.56e-19	-10.6948	32.1141	-1.32709	0.124088	PLXNA2	plexin A2
226980_at	6.42e-17	9.66e-19	10.6927	32.1032	1.27958	0.119669	DEPDC1B	DEP domain containing 1B
224818_at	6.59e-17	9.93e-19	-10.6876	32.0766	-1.06931	0.100052	SORT1	sortilin 1
210542_s_at	6.6e-17	9.96e-19	-10.6871	32.0738	-0.851659	0.0796906	SLCO3A1	solute carrier organic anion transporter family member 3A1
207519_at	6.62e-17	1e-18	-10.6861	32.0685	-3.00773	0.281463	SLC6A4	solute carrier family 6 member 4
225273_at	6.65e-17	1.01e-18	-10.685	32.0632	-1.07814	0.100902	WWC3	WWC family member 3
228653_at	6.66e-17	1.01e-18	-10.6846	32.0607	-1.41562	0.132492	SAMD5	sterile alpha motif domain containing 5
204499_at	6.67e-17	1.01e-18	-10.6841	32.0585	-0.921857	0.0862827	AGTPBP1	ATP/GTP binding protein 1
227108_at	6.8e-17	1.03e-18	-10.6802	32.038	-1.19541	0.111927	STARD9	StAR related lipid transfer domain containing 9
202575_at	6.84e-17	1.04e-18	10.6789	32.031	2.33388	0.218552	CRABP2	cellular retinoic acid binding protein 2
226456_at	6.87e-17	1.05e-18	10.6778	32.0253	1.75162	0.164043	RMI2	RecQ mediated genome instability 2
229367_s_at	6.88e-17	1.05e-18	-10.6773	32.0225	-1.59238	0.149138	GIMAP6	GTPase, IMAP family member 6
213730_x_at	6.9e-17	1.05e-18	10.6765	32.0185	0.761832	0.071356	TCF3	transcription factor 3
1552364_s_at	6.95e-17	1.06e-18	10.675	32.0107	0.959049	0.0898406	MSI2	musashi RNA binding protein 2
219777_at	7.02e-17	1.07e-18	-10.6729	31.9996	-1.52503	0.142888	GIMAP6	GTPase, IMAP family member 6
210002_at	7.07e-17	1.08e-18	-10.6712	31.9909	-2.00096	0.18751	GATA6	GATA binding protein 6
226766_at	7.09e-17	1.09e-18	-10.6705	31.9871	-2.11976	0.198657	ROBO2	roundabout guidance receptor 2
225504_at	7.09e-17	1.09e-18	-10.6703	31.9864	-0.914327	0.0856886	HMBOX1	homeobox containing 1
227562_at	7.12e-17	1.09e-18	-10.6693	31.9812	-0.987334	0.0925393	LAMTOR3	late endosomal/lysosomal adaptor, MAPK and MTOR activator 3
212872_s_at	7.18e-17	1.1e-18	10.6676	31.9719	0.682087	0.0639402	MED20	mediator complex subunit 20
204497_at	7.22e-17	1.11e-18	-10.6661	31.9644	-1.42102	0.133227	ADCY9	adenylate cyclase 9
210068_s_at	7.24e-17	1.12e-18	-10.6654	31.9605	-2.5765	0.241576	AQP4	aquaporin 4
211890_x_at	7.25e-17	1.12e-18	-10.665	31.9586	-1.04859	0.0983202	CAPN3	calpain 3
208787_at	7.28e-17	1.12e-18	10.664	31.9535	0.891512	0.0835998	MRPL3	mitochondrial ribosomal protein L3
209539_at	7.31e-17	1.13e-18	-10.6631	31.9483	-1.14735	0.107601	ARHGEF6	Rac/Cdc42 guanine nucleotide exchange factor 6
227558_at	7.32e-17	1.13e-18	10.6626	31.9458	0.856874	0.0803628	CBX4	chromobox 4
231859_at	7.41e-17	1.15e-18	-10.66	31.9324	-1.42928	0.134078	C14orf132	chromosome 14 open reading frame 132
239952_at	7.45e-17	1.16e-18	-10.6586	31.925	-1.39311	0.130703	ZEB1	zinc finger E-box binding homeobox 1
218115_at	7.52e-17	1.17e-18	10.6568	31.9156	1.18827	0.111503	ASF1B	anti-silencing function 1B histone chaperone
218324_s_at	7.63e-17	1.19e-18	10.6538	31.8997	1.28027	0.120171	SPATS2	spermatogenesis associated serine rich 2
219371_s_at	7.83e-17	1.22e-18	-10.6487	31.8731	-1.52459	0.143172	KLF2	Kruppel like factor 2
234310_s_at	7.88e-17	1.23e-18	-10.6472	31.8654	-1.63708	0.153757	SUSD2	sushi domain containing 2
201497_x_at	8.11e-17	1.27e-18	-10.6416	31.836	-2.06246	0.193811	MYH11	myosin heavy chain 11
224511_s_at	8.28e-17	1.29e-18	10.6375	31.8146	1.02032	0.0959176	TXNDC17	thioredoxin domain containing 17
230320_at	8.31e-17	1.3e-18	-10.6364	31.809	-0.772947	0.0726699	TBRG1	transforming growth factor beta regulator 1
218901_at	8.31e-17	1.3e-18	-10.6363	31.8085	-1.30766	0.122943	PLSCR4	phospholipid scramblase 4
227307_at	8.61e-17	1.35e-18	-10.6295	31.7727	-1.23469	0.116157	TSPAN18	tetraspanin 18
1555404_a_at	8.86e-17	1.39e-18	-10.6237	31.7427	-1.0141	0.0954562	DUOXA1	dual oxidase maturation factor 1
206953_s_at	8.92e-17	1.4e-18	-10.6222	31.7346	-1.74041	0.163847	ADGRL2	adhesion G protein-coupled receptor L2
202261_at	8.98e-17	1.41e-18	10.6209	31.7278	0.910144	0.0856939	VPS72	vacuolar protein sorting 72 homolog
203821_at	8.99e-17	1.42e-18	-10.6204	31.7252	-1.99112	0.187481	HBEGF	heparin binding EGF like growth factor
242714_at	9.08e-17	1.43e-18	-10.6183	31.7141	-1.52946	0.144041	LOC101928429	uncharacterized LOC101928429
1554572_a_at	9.09e-17	1.44e-18	10.6178	31.7116	1.05364	0.0992337	SUV39H2	suppressor of variegation 3-9 homolog 2
203887_s_at	9.35e-17	1.48e-18	-10.6124	31.6835	-2.21778	0.20898	THBD	thrombomodulin
209773_s_at	9.39e-17	1.49e-18	10.6112	31.677	2.86358	0.269865	RRM2	ribonucleotide reductase regulatory subunit M2
227550_at	9.39e-17	1.49e-18	-10.6111	31.6768	-1.08964	0.102689	GFRA1	GDNF family receptor alpha 1
229310_at	9.5e-17	1.51e-18	-10.6087	31.6643	-1.37171	0.1293	KLHL29	kelch like family member 29
201809_s_at	9.53e-17	1.51e-18	-10.6079	31.6598	-1.26733	0.119471	ENG	endoglin
205982_x_at	9.57e-17	1.52e-18	-10.6068	31.6542	-3.59213	0.338663	SFTPC	surfactant protein C
222173_s_at	9.66e-17	1.54e-18	-10.6048	31.6436	-0.89081	0.0840008	TBC1D2	TBC1 domain family member 2
209014_at	9.72e-17	1.55e-18	10.6035	31.637	0.841626	0.0793723	MAGED1	MAGE family member D1
219584_at	9.72e-17	1.55e-18	-10.6031	31.6351	-1.64659	0.155293	PLA1A	phospholipase A1 member A
238534_at	9.76e-17	1.56e-18	-10.6023	31.6305	-1.28293	0.121005	LRRFIP1	LRR binding FLII interacting protein 1
238447_at	9.8e-17	1.57e-18	-10.6012	31.6248	-1.72499	0.162717	RBMS3	RNA binding motif single stranded interacting protein 3
204468_s_at	9.97e-17	1.6e-18	-10.5979	31.6076	-1.79343	0.169226	TIE1	tyrosine kinase with immunoglobulin like and EGF like domains 1
218656_s_at	1e-16	1.61e-18	-10.5968	31.6021	-1.42103	0.1341	LHFP	lipoma HMGIC fusion partner
207668_x_at	1e-16	1.61e-18	10.5966	31.601	0.958288	0.0904334	PDIA6	protein disulfide isomerase family A member 6
205651_x_at	1e-16	1.61e-18	-10.5961	31.5981	-1.37732	0.129984	RAPGEF4	Rap guanine nucleotide exchange factor 4
1569608_x_at	1.01e-16	1.62e-18	-10.5954	31.5947	-1.68849	0.15936	LOC105379426	ankyrin repeat domain-containing protein 20A2
203549_s_at	1.02e-16	1.64e-18	-10.5932	31.5833	-2.39649	0.226228	LPL	lipoprotein lipase
207358_x_at	1.02e-16	1.65e-18	-10.5917	31.5753	-0.974616	0.0920169	MACF1	microtubule-actin crosslinking factor 1
200037_s_at	1.07e-16	1.73e-18	10.5833	31.5312	0.632843	0.0597965	CBX3	chromobox 3
1554503_a_at	1.07e-16	1.73e-18	-10.5823	31.5261	-1.55308	0.146762	OSCAR	osteoclast associated, immunoglobulin-like receptor
218644_at	1.07e-16	1.74e-18	10.582	31.5244	1.48552	0.140382	PLEK2	pleckstrin 2
217525_at	1.08e-16	1.74e-18	-10.5812	31.5203	-1.44954	0.136992	OLFML1	olfactomedin like 1
201843_s_at	1.09e-16	1.76e-18	-10.5793	31.5104	-1.88725	0.178391	EFEMP1	EGF containing fibulin like extracellular matrix protein 1
1554648_a_at	1.09e-16	1.77e-18	-10.5784	31.5055	-1.42614	0.134816	DUOXA1	dual oxidase maturation factor 1
227923_at	1.09e-16	1.77e-18	-10.5783	31.5051	-1.4256	0.134766	SHANK3	SH3 and multiple ankyrin repeat domains 3
227945_at	1.1e-16	1.8e-18	-10.5755	31.4905	-0.805511	0.0761678	TBC1D1	TBC1 domain family member 1
227859_at	1.11e-16	1.8e-18	-10.575	31.4882	-0.982134	0.0928728	DNAJC27	DnaJ heat shock protein family (Hsp40) member C27
235324_at	1.11e-16	1.8e-18	-10.5749	31.4876	-0.988945	0.0935178	SRSF3	serine and arginine rich splicing factor 3
216012_at	1.11e-16	1.82e-18	-10.5734	31.4795	-1.81848	0.171986
238428_at	1.12e-16	1.83e-18	-10.5724	31.4743	-1.05973	0.100236	KCNJ15	potassium voltage-gated channel subfamily J member 15
238593_at	1.12e-16	1.83e-18	10.5723	31.4736	1.75112	0.165634	C11orf80	chromosome 11 open reading frame 80
202760_s_at	1.12e-16	1.84e-18	-10.571	31.4673	-1.43682	0.135921	PALM2-AKAP2///AKAP2	PALM2-AKAP2 readthrough///A-kinase anchoring protein 2
238554_at	1.12e-16	1.84e-18	-10.5707	31.4653	-0.956263	0.0904638	CYB5B	cytochrome b5 type B
205637_s_at	1.13e-16	1.86e-18	-10.5689	31.4559	-1.42747	0.135064	SH3GL3	SH3 domain containing GRB2 like 3, endophilin A3
206380_s_at	1.13e-16	1.86e-18	-10.5688	31.4556	-1.0998	0.104061	CFP	complement factor properdin
228323_at	1.13e-16	1.87e-18	10.5685	31.4538	1.5135	0.143209	KNL1	kinetochore scaffold 1
207812_s_at	1.14e-16	1.87e-18	10.5679	31.451	0.609486	0.0576732	GORASP2	golgi reassembly stacking protein 2
204787_at	1.14e-16	1.88e-18	-10.5674	31.4484	-1.7252	0.163257	VSIG4	V-set and immunoglobulin domain containing 4
205405_at	1.14e-16	1.88e-18	-10.5672	31.4471	-1.36356	0.129037	SEMA5A	semaphorin 5A
204033_at	1.15e-16	1.9e-18	10.5655	31.4381	2.02661	0.191814	TRIP13	thyroid hormone receptor interactor 13
204215_at	1.15e-16	1.9e-18	-10.5651	31.4361	-1.00379	0.0950101	TMEM243	transmembrane protein 243
203819_s_at	1.15e-16	1.91e-18	10.5639	31.4297	2.60467	0.246564	IGF2BP3	insulin like growth factor 2 mRNA binding protein 3
239464_at	1.16e-16	1.92e-18	-10.5628	31.4244	-1.08146	0.102384	KCNJ15	potassium voltage-gated channel subfamily J member 15
203435_s_at	1.17e-16	1.94e-18	-10.5614	31.4168	-1.78936	0.169425	MME	membrane metallo-endopeptidase
205394_at	1.17e-16	1.94e-18	10.5611	31.4154	1.74619	0.165341	CHEK1	checkpoint kinase 1
229610_at	1.18e-16	1.96e-18	10.5588	31.4032	1.287	0.121889	CKAP2L	cytoskeleton associated protein 2 like
201535_at	1.19e-16	1.98e-18	-10.5574	31.3957	-0.960032	0.0909349	UBL3	ubiquitin like 3
1552619_a_at	1.2e-16	2.01e-18	10.5547	31.3816	2.0496	0.194189	ANLN	anillin actin binding protein
201923_at	1.21e-16	2.02e-18	10.5532	31.3739	1.22622	0.116195	PRDX4	peroxiredoxin 4
238891_at	1.22e-16	2.03e-18	-10.5522	31.3685	-1.07953	0.102304
224352_s_at	1.22e-16	2.04e-18	-10.5519	31.3673	-1.23605	0.11714	CFL2	cofilin 2
1555216_a_at	1.22e-16	2.04e-18	-10.5518	31.3665	-1.67167	0.158426	LOC101060604///SLC7A5P2///SLC7A5P1	putative L-type amino acid transporter 1-like protein IMAA///solute carrier family 7 member 5 pseudogene 2///solute carrier family 7 member 5 pseudogene 1
219531_at	1.23e-16	2.07e-18	10.5488	31.3511	0.84653	0.0802489	CEP72	centrosomal protein 72
237839_at	1.25e-16	2.1e-18	-10.5465	31.339	-1.68257	0.159538
213166_x_at	1.25e-16	2.1e-18	10.5463	31.338	0.791901	0.0750879	MIR4784///MZT2A///MZT2B	microRNA 4784///mitotic spindle organizing protein 2A///mitotic spindle organizing protein 2B
231233_at	1.25e-16	2.1e-18	10.546	31.3363	1.01766	0.0964973	PCAT6	prostate cancer associated transcript 6 (non-protein coding)
209302_at	1.25e-16	2.11e-18	10.5455	31.3339	0.891584	0.0845462	POLR2H	RNA polymerase II subunit H
209220_at	1.28e-16	2.17e-18	-10.5403	31.3066	-2.18162	0.206979	GPC3	glypican 3
201719_s_at	1.29e-16	2.17e-18	-10.54	31.3048	-1.10167	0.104523	EPB41L2	erythrocyte membrane protein band 4.1 like 2
211922_s_at	1.29e-16	2.18e-18	-10.5388	31.2985	-1.32003	0.125255	CAT	catalase
219165_at	1.29e-16	2.19e-18	-10.5385	31.297	-1.42183	0.134918	PDLIM2	PDZ and LIM domain 2
238919_at	1.32e-16	2.23e-18	-10.5345	31.276	-1.90666	0.180992	PCDH9	protocadherin 9
213599_at	1.35e-16	2.29e-18	10.5296	31.2504	1.37136	0.130239	OIP5	Opa interacting protein 5
226414_s_at	1.36e-16	2.3e-18	10.5287	31.2458	0.660704	0.0627528	ANAPC11	anaphase promoting complex subunit 11
219295_s_at	1.37e-16	2.33e-18	-10.5263	31.2335	-2.34682	0.222948	PCOLCE2	procollagen C-endopeptidase enhancer 2
219869_s_at	1.41e-16	2.4e-18	-10.5212	31.2065	-2.0411	0.193999	SLC39A8	solute carrier family 39 member 8
219787_s_at	1.45e-16	2.46e-18	10.5159	31.1791	1.8647	0.177322	ECT2	epithelial cell transforming 2
226030_at	1.46e-16	2.48e-18	-10.5146	31.1719	-1.29503	0.123165	ACADSB	acyl-CoA dehydrogenase, short/branched chain
204796_at	1.46e-16	2.49e-18	-10.514	31.1688	-1.79105	0.17035	EML1	echinoderm microtubule associated protein like 1
213523_at	1.46e-16	2.49e-18	10.5139	31.1684	1.70696	0.162353	CCNE1	cyclin E1
201539_s_at	1.46e-16	2.49e-18	-10.5137	31.1672	-2.29763	0.218538	FHL1	four and a half LIM domains 1
202792_s_at	1.46e-16	2.5e-18	-10.5135	31.1665	-0.729077	0.0693467	PPP6R2	protein phosphatase 6 regulatory subunit 2
218782_s_at	1.46e-16	2.5e-18	10.5134	31.166	1.81004	0.172165	ATAD2	ATPase family, AAA domain containing 2
212541_at	1.46e-16	2.5e-18	10.513	31.1639	0.84991	0.0808436	FLAD1	flavin adenine dinucleotide synthetase 1
235658_at	1.49e-16	2.55e-18	-10.5094	31.145	-0.984256	0.0936548
203373_at	1.51e-16	2.6e-18	-10.5057	31.1256	-1.93235	0.183933	SOCS2	suppressor of cytokine signaling 2
201690_s_at	1.52e-16	2.61e-18	10.5052	31.1228	1.11909	0.106527	TPD52	tumor protein D52
213008_at	1.52e-16	2.63e-18	10.504	31.1166	1.35505	0.129003	FANCI	Fanconi anemia complementation group I
64064_at	1.53e-16	2.64e-18	-10.5031	31.112	-1.11795	0.10644	GIMAP1-GIMAP5///GIMAP5	GIMAP1-GIMAP5 readthrough///GTPase, IMAP family member 5
243690_at	1.53e-16	2.64e-18	-10.5029	31.1111	-0.881916	0.0839686	TRIOBP	TRIO and F-actin binding protein
237252_at	1.54e-16	2.66e-18	-10.5012	31.1022	-1.68878	0.160818	THBD	thrombomodulin
201659_s_at	1.55e-16	2.68e-18	10.5004	31.0979	0.773176	0.073633	ARL1	ADP ribosylation factor like GTPase 1
208070_s_at	1.55e-16	2.68e-18	-10.5001	31.0965	-0.920576	0.0876728	REV3L	REV3 like, DNA directed polymerase zeta catalytic subunit
202187_s_at	1.57e-16	2.72e-18	-10.4975	31.0826	-0.780532	0.0743543	PPP2R5A	protein phosphatase 2 regulatory subunit B'alpha
213811_x_at	1.57e-16	2.73e-18	10.4968	31.0791	0.813505	0.0775002	TCF3	transcription factor 3
230645_at	1.58e-16	2.74e-18	-10.4958	31.0739	-1.65004	0.157209	FRMD3	FERM domain containing 3
200762_at	1.59e-16	2.76e-18	-10.4947	31.0682	-1.43289	0.136534	DPYSL2	dihydropyrimidinase like 2
221218_s_at	1.59e-16	2.77e-18	-10.494	31.0644	-1.17039	0.11153	TPK1	thiamin pyrophosphokinase 1
231137_at	1.6e-16	2.78e-18	-10.493	31.0593	-0.624807	0.059545	IDH3A	isocitrate dehydrogenase 3 (NAD(+)) alpha
203967_at	1.61e-16	2.81e-18	10.4909	31.0481	1.62913	0.15529	CDC6	cell division cycle 6
218498_s_at	1.62e-16	2.83e-18	10.4897	31.042	1.6421	0.156544	ERO1A	endoplasmic reticulum oxidoreductase 1 alpha
204220_at	1.63e-16	2.84e-18	-10.4891	31.0386	-1.12996	0.107727	GMFG	glia maturation factor gamma
226930_at	1.63e-16	2.85e-18	10.4884	31.0349	2.30975	0.220221	FNDC1	fibronectin type III domain containing 1
1553447_at	1.67e-16	2.93e-18	-10.4836	31.0099	-0.997988	0.0951953	AGBL1	ATP/GTP binding protein like 1
224824_at	1.67e-16	2.93e-18	10.4836	31.0099	0.732568	0.0698778	COX20	COX20, cytochrome c oxidase assembly factor
228396_at	1.68e-16	2.95e-18	-10.4818	31.0006	-1.31328	0.125292	PRKG1	protein kinase, cGMP-dependent, type I
202469_s_at	1.69e-16	2.97e-18	10.481	30.9964	0.634749	0.0605619	CPSF6	cleavage and polyadenylation specific factor 6
217791_s_at	1.7e-16	2.99e-18	10.4794	30.9879	1.10952	0.105877	ALDH18A1	aldehyde dehydrogenase 18 family member A1
1557729_at	1.71e-16	3.01e-18	-10.4784	30.9827	-1.29098	0.123204	GRK5	G protein-coupled receptor kinase 5
237624_at	1.71e-16	3.01e-18	-10.4781	30.9812	-1.51566	0.144651
204438_at	1.73e-16	3.05e-18	-10.4754	30.9674	-1.83764	0.175424	MRC1	mannose receptor, C type 1
205206_at	1.75e-16	3.08e-18	-10.4736	30.958	-2.04276	0.195038	ANOS1	anosmin 1
212322_at	1.79e-16	3.16e-18	10.4691	30.9341	1.02371	0.0977838	SGPL1	sphingosine-1-phosphate lyase 1
226303_at	1.79e-16	3.17e-18	-10.4687	30.9319	-1.97423	0.188585	PGM5	phosphoglucomutase 5
230305_at	1.8e-16	3.18e-18	-10.4676	30.9262	-1.27532	0.121836	DNAJC15	DnaJ heat shock protein family (Hsp40) member C15
214091_s_at	1.85e-16	3.27e-18	-10.4623	30.8989	-2.06458	0.197334	GPX3	glutathione peroxidase 3
203853_s_at	1.88e-16	3.34e-18	-10.4586	30.8794	-0.947319	0.0905779	GAB2	GRB2 associated binding protein 2
226657_at	1.91e-16	3.39e-18	-10.4555	30.8633	-1.00155	0.0957916	NATD1	N-acetyltransferase domain containing 1
229824_at	1.93e-16	3.44e-18	-10.4532	30.8513	-1.87731	0.179591	SHC3	SHC adaptor protein 3
235556_at	1.93e-16	3.44e-18	-10.4532	30.8512	-1.16493	0.111442	CREBRF	CREB3 regulatory factor
208684_at	1.93e-16	3.44e-18	10.4531	30.8507	0.597575	0.057167	COPA	coatomer protein complex subunit alpha
1552309_a_at	1.94e-16	3.46e-18	-10.4517	30.8432	-1.54886	0.148192	NEXN	nexilin F-actin binding protein
243357_at	1.96e-16	3.5e-18	-10.4499	30.8339	-1.196	0.114451	NEGR1	neuronal growth regulator 1
219999_at	2e-16	3.57e-18	-10.4458	30.8126	-0.970514	0.0929092	MAN2A2	mannosidase alpha class 2A member 2
200928_s_at	2.03e-16	3.63e-18	-10.4429	30.7972	-0.902155	0.0863894	RAB14	RAB14, member RAS oncogene family
225162_at	2.03e-16	3.64e-18	-10.4425	30.795	-1.15979	0.111065	SH3D19	SH3 domain containing 19
219355_at	2.04e-16	3.66e-18	-10.4414	30.7891	-1.35834	0.130092	CXorf57	chromosome X open reading frame 57
202552_s_at	2.08e-16	3.74e-18	-10.4374	30.7683	-1.21215	0.116136	LOC101929500///CRIM1	uncharacterized LOC101929500///cysteine rich transmembrane BMP regulator 1
211735_x_at	2.14e-16	3.84e-18	-10.4323	30.7418	-3.63891	0.348812	SFTPC	surfactant protein C
214438_at	2.15e-16	3.88e-18	-10.4304	30.7319	-1.2072	0.115739	HLX	H2.0 like homeobox
243010_at	2.19e-16	3.94e-18	10.4273	30.7158	0.952688	0.0913645	MSI2	musashi RNA binding protein 2
232852_at	2.2e-16	3.97e-18	-10.4259	30.7085	-1.46381	0.1404
219061_s_at	2.21e-16	3.99e-18	10.4249	30.7031	0.965973	0.0926601	LAGE3	L antigen family member 3
240188_at	2.24e-16	4.05e-18	-10.4223	30.6894	-1.30717	0.12542
225426_at	2.24e-16	4.05e-18	-10.4222	30.6888	-0.849998	0.0815568	PPP6C	protein phosphatase 6 catalytic subunit
229822_at	2.24e-16	4.06e-18	-10.4217	30.6865	-0.917113	0.088	PARVB	parvin beta
208674_x_at	2.24e-16	4.06e-18	10.4217	30.6862	0.520085	0.0499042	DDOST	dolichyl-diphosphooligosaccharide--protein glycosyltransferase non-catalytic subunit
242340_at	2.27e-16	4.11e-18	-10.4194	30.6743	-1.48759	0.142771
213381_at	2.27e-16	4.12e-18	-10.4187	30.6709	-1.14828	0.110213	VSTM4	V-set and transmembrane domain containing 4
227721_at	2.3e-16	4.19e-18	-10.4159	30.6561	-1.14756	0.110174	CPAMD8	C3 and PZP like, alpha-2-macroglobulin domain containing 8
225253_s_at	2.36e-16	4.3e-18	10.4109	30.6298	0.870585	0.0836227	METTL2A///METTL2B	methyltransferase like 2A///methyltransferase like 2B
229287_at	2.38e-16	4.33e-18	-10.4094	30.6222	-0.939861	0.0902894	PCNX1	pecanex homolog 1 (Drosophila)
1598_g_at	2.39e-16	4.35e-18	-10.4086	30.6177	-1.03672	0.0996029	GAS6	growth arrest specific 6
236632_at	2.39e-16	4.36e-18	-10.4081	30.6154	-1.22153	0.117363	HHIP-AS1	HHIP antisense RNA 1
211202_s_at	2.43e-16	4.44e-18	10.405	30.5991	0.768602	0.0738685	KDM5B	lysine demethylase 5B
200795_at	2.43e-16	4.45e-18	-10.4046	30.5971	-1.49939	0.144108	SPARCL1	SPARC like 1
1559121_s_at	2.51e-16	4.6e-18	-10.3983	30.5638	-0.652407	0.0627419
225185_at	2.54e-16	4.66e-18	-10.3957	30.5505	-0.86487	0.0831947	MRAS	muscle RAS oncogene homolog
219820_at	2.57e-16	4.71e-18	-10.3936	30.5392	-0.906684	0.0872352	SLC6A16	solute carrier family 6 member 16
204603_at	2.59e-16	4.75e-18	10.392	30.5312	1.33555	0.128517	EXO1	exonuclease 1
210004_at	2.62e-16	4.82e-18	-10.3892	30.5163	-2.2964	0.221038	OLR1	oxidized low density lipoprotein receptor 1
226103_at	2.69e-16	4.95e-18	-10.3843	30.4907	-1.62012	0.156017	NEXN	nexilin F-actin binding protein
219656_at	2.69e-16	4.96e-18	-10.3841	30.4898	-1.2409	0.1195	PCDH12	protocadherin 12
204236_at	2.75e-16	5.07e-18	-10.3797	30.4669	-1.32262	0.127423	FLI1	Fli-1 proto-oncogene, ETS transcription factor
205393_s_at	2.78e-16	5.13e-18	10.3775	30.4555	1.41102	0.135969	CHEK1	checkpoint kinase 1
210559_s_at	2.79e-16	5.15e-18	10.3768	30.4518	2.10229	0.202595	CDK1	cyclin dependent kinase 1
224339_s_at	2.8e-16	5.17e-18	-10.3761	30.4479	-1.48966	0.143567	ANGPTL1	angiopoietin like 1
208109_s_at	2.81e-16	5.19e-18	-10.3752	30.4433	-1.31661	0.1269	LINC00597	long intergenic non-protein coding RNA 597
204126_s_at	2.83e-16	5.24e-18	10.3737	30.4355	1.46645	0.141362	CDC45	cell division cycle 45
201456_s_at	2.86e-16	5.3e-18	10.3714	30.4235	0.877732	0.0846298	BUB3	BUB3, mitotic checkpoint protein
232686_at	2.92e-16	5.41e-18	-10.3674	30.4027	-1.06132	0.10237	SIGLEC17P	sialic acid binding Ig like lectin 17, pseudogene
205046_at	2.99e-16	5.56e-18	10.3625	30.3769	1.48699	0.143497	CENPE	centromere protein E
203342_at	3.04e-16	5.65e-18	10.3595	30.361	0.684963	0.0661193	TIMM17B	translocase of inner mitochondrial membrane 17 homolog B (yeast)
235279_at	3.08e-16	5.73e-18	-10.3568	30.3471	-0.918107	0.0886475	PARVA	parvin alpha
222962_s_at	3.08e-16	5.73e-18	10.3566	30.346	0.741672	0.0716135	MCM10	minichromosome maintenance 10 replication initiation factor
214265_at	3.1e-16	5.78e-18	-10.355	30.3376	-1.78588	0.172466	ITGA8	integrin subunit alpha 8
222594_s_at	3.12e-16	5.82e-18	10.3538	30.3312	1.00142	0.0967206	SPATS2	spermatogenesis associated serine rich 2
227512_at	3.14e-16	5.87e-18	10.3521	30.3225	0.84941	0.0820519	MEX3A	mex-3 RNA binding family member A
241368_at	3.18e-16	5.95e-18	-10.3496	30.3092	-0.579749	0.0560167	PLIN5	perilipin 5
52975_at	3.19e-16	5.98e-18	-10.3486	30.304	-1.03074	0.0996017	MVB12B	multivesicular body subunit 12B
217783_s_at	3.25e-16	6.09e-18	-10.3451	30.2859	-0.579776	0.0560435	YPEL5	yippee like 5
1556321_a_at	3.27e-16	6.14e-18	-10.3436	30.2781	-1.55685	0.150513	MESDC1	mesoderm development candidate 1
203329_at	3.35e-16	6.3e-18	-10.3389	30.2534	-1.13874	0.110141	PTPRM	protein tyrosine phosphatase, receptor type M
226751_at	3.44e-16	6.47e-18	-10.3337	30.2259	-1.34794	0.130442	CNRIP1	cannabinoid receptor interacting protein 1
203806_s_at	3.46e-16	6.51e-18	10.3325	30.2201	0.659239	0.0638022	FANCA	Fanconi anemia complementation group A
209607_x_at	3.5e-16	6.6e-18	-10.3301	30.2072	-0.861192	0.0833675	SLX1B-SULT1A4///SLX1A-SULT1A3///SULT1A4///SULT1A3	SLX1B-SULT1A4 readthrough (NMD candidate)///SLX1A-SULT1A3 readthrough (NMD candidate)///sulfotransferase family 1A member 4///sulfotransferase family 1A member 3
202487_s_at	3.54e-16	6.67e-18	10.328	30.1964	0.862387	0.0834998	H2AFV	H2A histone family member V
218897_at	3.57e-16	6.73e-18	10.3263	30.1873	1.12806	0.109242	TMEM177	transmembrane protein 177
227452_at	3.57e-16	6.75e-18	10.3259	30.1852	2.10775	0.204123	LINC00673///LINC00511	long intergenic non-protein coding RNA 673///long intergenic non-protein coding RNA 511
201710_at	3.58e-16	6.77e-18	10.3252	30.1819	1.18591	0.114856	MYBL2	MYB proto-oncogene like 2
204146_at	3.59e-16	6.8e-18	10.3243	30.1772	1.6504	0.159856	RAD51AP1	RAD51 associated protein 1
201531_at	3.7e-16	7.01e-18	-10.3187	30.1478	-1.63735	0.158678	ZFP36	ZFP36 ring finger protein
239183_at	3.71e-16	7.04e-18	-10.3178	30.1431	-1.17269	0.113656	ANGPTL1	angiopoietin like 1
202345_s_at	3.81e-16	7.23e-18	-10.3129	30.1176	-1.34147	0.130077	FABP5	fatty acid binding protein 5
221867_at	3.83e-16	7.27e-18	-10.3118	30.1117	-1.06156	0.102946	N4BP1	NEDD4 binding protein 1
230276_at	3.87e-16	7.35e-18	-10.3096	30.1004	-0.743168	0.0720848	FAM49A	family with sequence similarity 49 member A
213088_s_at	3.87e-16	7.37e-18	10.3092	30.0979	0.73537	0.0713317	DNAJC9	DnaJ heat shock protein family (Hsp40) member C9
222571_at	3.94e-16	7.52e-18	-10.3055	30.0786	-0.844702	0.0819664	ST6GALNAC6	ST6 N-acetylgalactosaminide alpha-2,6-sialyltransferase 6
204049_s_at	3.96e-16	7.55e-18	-10.3046	30.074	-1.12505	0.10918	PHACTR2	phosphatase and actin regulator 2
227645_at	3.98e-16	7.6e-18	-10.3035	30.068	-1.11402	0.108121	PIK3R5	phosphoinositide-3-kinase regulatory subunit 5
239919_at	4.06e-16	7.76e-18	-10.2994	30.0468	-1.36674	0.132701	TBX5-AS1	TBX5 antisense RNA 1
209796_s_at	4.09e-16	7.82e-18	10.2981	30.0398	0.787992	0.0765186	CNPY2	canopy FGF signaling regulator 2
211762_s_at	4.1e-16	7.85e-18	10.2973	30.0359	1.25713	0.122083	KPNA2	karyopherin subunit alpha 2
215380_s_at	4.28e-16	8.21e-18	10.2888	29.9915	1.07403	0.104388	GGCT	gamma-glutamylcyclotransferase
204856_at	4.29e-16	8.23e-18	10.2884	29.9894	1.00201	0.097392	B3GNT3	UDP-GlcNAc:betaGal beta-1,3-N-acetylglucosaminyltransferase 3
218350_s_at	4.3e-16	8.27e-18	10.2875	29.9847	1.29557	0.125936	GMNN	geminin, DNA replication inhibitor
228555_at	4.31e-16	8.28e-18	-10.2873	29.9837	-1.01702	0.0988617	CAMK2D	calcium/calmodulin dependent protein kinase II delta
208696_at	4.39e-16	8.44e-18	10.2836	29.9641	0.879249	0.0855003	CCT5	chaperonin containing TCP1 subunit 5
209737_at	4.49e-16	8.65e-18	-10.2789	29.9398	-1.45043	0.141107	MAGI2	membrane associated guanylate kinase, WW and PDZ domain containing 2
222847_s_at	4.5e-16	8.68e-18	10.2783	29.9365	1.98932	0.193546	EGLN3	egl-9 family hypoxia inducible factor 3
213221_s_at	4.54e-16	8.75e-18	-10.2768	29.9284	-0.900265	0.087602	SIK2	salt inducible kinase 2
202468_s_at	4.6e-16	8.88e-18	-10.274	29.914	-1.24142	0.120831	CTNNAL1	catenin alpha like 1
224604_at	4.63e-16	8.96e-18	-10.2724	29.9055	-0.628729	0.0612059	C4orf3	chromosome 4 open reading frame 3
222423_at	4.65e-16	9.01e-18	-10.2714	29.9003	-0.750031	0.0730215	NDFIP1	Nedd4 family interacting protein 1
218029_at	4.66e-16	9.03e-18	-10.2708	29.8975	-1.02035	0.0993444	FAM65A	family with sequence similarity 65 member A
221189_s_at	4.66e-16	9.04e-18	10.2707	29.8968	0.650723	0.0633571	MIR6878///TARS2	microRNA 6878///threonyl-tRNA synthetase 2, mitochondrial (putative)
238741_at	4.67e-16	9.07e-18	10.2701	29.8936	1.87426	0.182497	FAM83A	family with sequence similarity 83 member A
224925_at	4.73e-16	9.19e-18	-10.2676	29.8805	-0.966663	0.094147	PREX1	phosphatidylinositol-3,4,5-trisphosphate dependent Rac exchange factor 1
204446_s_at	4.83e-16	9.38e-18	-10.2636	29.8597	-1.8217	0.177491	ALOX5	arachidonate 5-lipoxygenase
45749_at	4.83e-16	9.4e-18	-10.2633	29.8582	-0.799074	0.0778571	FAM65A	family with sequence similarity 65 member A
209355_s_at	4.84e-16	9.43e-18	-10.2628	29.8553	-1.27355	0.124094	PLPP3	phospholipid phosphatase 3
214387_x_at	4.86e-16	9.48e-18	-10.2617	29.8496	-3.54481	0.345442	SFTPC	surfactant protein C
210087_s_at	4.87e-16	9.5e-18	10.2613	29.8475	1.14547	0.11163	MPZL1	myelin protein zero like 1
208639_x_at	4.87e-16	9.52e-18	10.2609	29.8453	0.926213	0.0902666	PDIA6	protein disulfide isomerase family A member 6
211434_s_at	4.9e-16	9.58e-18	-10.2597	29.8393	-1.20887	0.117827	CCRL2	C-C motif chemokine receptor like 2
206637_at	4.99e-16	9.76e-18	-10.2561	29.8204	-1.41245	0.137718	P2RY14	purinergic receptor P2Y14
209873_s_at	4.99e-16	9.77e-18	10.2559	29.8195	0.944437	0.092087	PKP3	plakophilin 3
203208_s_at	5e-16	9.81e-18	10.2552	29.8158	0.944834	0.092132	MTFR1	mitochondrial fission regulator 1
235771_at	5e-16	9.81e-18	-10.2552	29.8157	-1.36086	0.1327	LINC00472	long intergenic non-protein coding RNA 472
201342_at	5.07e-16	9.96e-18	10.2524	29.8013	0.550211	0.0536664	SNRPC	small nuclear ribonucleoprotein polypeptide C
224885_s_at	5.07e-16	9.96e-18	10.2524	29.8009	0.703118	0.068581	KRTCAP2	keratinocyte associated protein 2
212267_at	5.08e-16	9.99e-18	-10.2517	29.7976	-0.570434	0.0556426	WAPL	WAPL cohesin release factor
208734_x_at	5.2e-16	1.02e-17	10.2472	29.7739	0.724323	0.070685	RAB2A	RAB2A, member RAS oncogene family
210906_x_at	5.22e-16	1.03e-17	-10.2462	29.7685	-2.23556	0.218185	AQP4	aquaporin 4
1560879_a_at	5.25e-16	1.04e-17	-10.2448	29.7612	-0.771407	0.0752976	SYT15	synaptotagmin 15
206874_s_at	5.41e-16	1.07e-17	-10.2392	29.7322	-1.05487	0.103023	SLK	STE20 like kinase
206385_s_at	5.62e-16	1.11e-17	-10.2319	29.6937	-1.36012	0.132929	ANK3	ankyrin 3, node of Ranvier (ankyrin G)
230800_at	5.65e-16	1.12e-17	-10.2306	29.6869	-0.879571	0.0859748	ADCY4	adenylate cyclase 4
201287_s_at	5.67e-16	1.12e-17	10.2297	29.6825	0.94408	0.092288	SDC1	syndecan 1
238332_at	5.67e-16	1.12e-17	-10.2294	29.6808	-2.07587	0.202931	ANKRD29	ankyrin repeat domain 29
224331_s_at	5.7e-16	1.13e-17	10.2282	29.6744	0.709693	0.069386	MRPL36	mitochondrial ribosomal protein L36
212949_at	5.7e-16	1.13e-17	10.2282	29.6743	1.35706	0.132679	NCAPH	non-SMC condensin I complex subunit H
243931_at	5.7e-16	1.13e-17	-10.2279	29.6732	-0.951299	0.0930098
244592_at	5.8e-16	1.16e-17	-10.2244	29.6547	-1.1615	0.1136
38037_at	5.81e-16	1.16e-17	-10.224	29.6527	-1.82673	0.17867	HBEGF	heparin binding EGF like growth factor
209186_at	5.84e-16	1.16e-17	10.2228	29.6462	0.983676	0.0962238	ATP2A2	ATPase sarcoplasmic/endoplasmic reticulum Ca2+ transporting 2
218326_s_at	5.87e-16	1.17e-17	10.2218	29.6411	1.80848	0.176923	LGR4	leucine rich repeat containing G protein-coupled receptor 4
223700_at	5.88e-16	1.17e-17	10.2212	29.638	1.12499	0.110064	MND1	meiotic nuclear divisions 1
239848_at	5.97e-16	1.19e-17	-10.2183	29.6229	-1.12515	0.110111	EIF3M	eukaryotic translation initiation factor 3 subunit M
222216_s_at	5.99e-16	1.2e-17	10.2175	29.6188	0.740749	0.0724978	MRPL17	mitochondrial ribosomal protein L17
204817_at	6.03e-16	1.21e-17	10.2161	29.6111	0.97991	0.0959184	ESPL1	extra spindle pole bodies like 1, separase
222494_at	6.05e-16	1.21e-17	-10.2151	29.6059	-0.744025	0.0728359	FOXN3	forkhead box N3
229613_at	6.06e-16	1.22e-17	-10.2147	29.6039	-1.82843	0.179
219588_s_at	6.09e-16	1.22e-17	10.2135	29.5977	1.31465	0.128716	NCAPG2	non-SMC condensin II complex subunit G2
227113_at	6.09e-16	1.22e-17	-10.2135	29.5976	-0.815178	0.0798139	ADHFE1	alcohol dehydrogenase, iron containing 1
209106_at	6.11e-16	1.23e-17	-10.2126	29.5928	-0.745245	0.0729734	NCOA1	nuclear receptor coactivator 1
1553015_a_at	6.12e-16	1.23e-17	10.2122	29.5911	0.787058	0.07707	RECQL4	RecQ like helicase 4
209832_s_at	6.17e-16	1.24e-17	10.2103	29.581	0.78859	0.0772346	CDT1	chromatin licensing and DNA replication factor 1
201496_x_at	6.21e-16	1.25e-17	-10.209	29.5741	-1.70375	0.166887	MYH11	myosin heavy chain 11
233252_s_at	6.23e-16	1.26e-17	10.2082	29.5701	0.774504	0.0758705	STRBP	spermatid perinuclear RNA binding protein
201381_x_at	6.24e-16	1.26e-17	10.2078	29.5681	0.738316	0.0723283	CACYBP	calcyclin binding protein
221781_s_at	6.26e-16	1.27e-17	10.2072	29.5647	1.09187	0.106971	DNAJC10	DnaJ heat shock protein family (Hsp40) member C10
219293_s_at	6.35e-16	1.29e-17	10.2042	29.5493	0.705935	0.0691804	OLA1	Obg-like ATPase 1
210298_x_at	6.42e-16	1.3e-17	-10.202	29.5377	-2.27336	0.222834	FHL1	four and a half LIM domains 1
236401_at	6.47e-16	1.31e-17	-10.2003	29.5286	-1.17479	0.115172	GIMAP1	GTPase, IMAP family member 1
1554050_at	6.5e-16	1.32e-17	10.1993	29.5233	0.797274	0.0781696	SMPDL3B	sphingomyelin phosphodiesterase acid like 3B
227271_at	6.54e-16	1.33e-17	10.1978	29.5158	1.0732	0.105238	FGF11	fibroblast growth factor 11
209500_x_at	6.55e-16	1.33e-17	-10.1974	29.5133	-0.964324	0.094566	TNFSF12-TNFSF13///TNFSF13	TNFSF12-TNFSF13 readthrough///tumor necrosis factor superfamily member 13
203907_s_at	6.59e-16	1.34e-17	-10.1961	29.5067	-0.643293	0.0630921	IQSEC1	IQ motif and Sec7 domain 1
203214_x_at	6.63e-16	1.35e-17	10.195	29.5008	1.83205	0.179701	CDK1	cyclin dependent kinase 1
218027_at	6.89e-16	1.41e-17	10.1873	29.4608	0.943621	0.0926269	MRPL15	mitochondrial ribosomal protein L15
227932_at	6.89e-16	1.41e-17	-10.1873	29.4608	-0.690418	0.0677723	ARIH2	ariadne RBR E3 ubiquitin protein ligase 2
207808_s_at	6.92e-16	1.41e-17	-10.1862	29.455	-1.27904	0.125566	PROS1	protein S (alpha)
203358_s_at	6.98e-16	1.43e-17	10.1846	29.4464	1.68711	0.165653	EZH2	enhancer of zeste 2 polycomb repressive complex 2 subunit
240397_x_at	6.99e-16	1.43e-17	-10.184	29.4432	-1.33779	0.131363
212993_at	7.05e-16	1.44e-17	-10.1823	29.4343	-1.05541	0.103652	NACC2	NACC family member 2
221677_s_at	7.06e-16	1.45e-17	10.1818	29.4317	1.29447	0.127136	DONSON	downstream neighbor of SON
223836_at	7.14e-16	1.46e-17	-10.1796	29.4206	-2.03783	0.200186	FGFBP2	fibroblast growth factor binding protein 2
225834_at	7.15e-16	1.47e-17	10.1792	29.4182	1.8391	0.180673	FAM72A///FAM72D///FAM72B///FAM72C	family with sequence similarity 72 member A///family with sequence similarity 72 member D///family with sequence similarity 72 member B///family with sequence similarity 72 member C
213456_at	7.18e-16	1.48e-17	-10.1782	29.4132	-2.98828	0.293596	SOSTDC1	sclerostin domain containing 1
221911_at	7.19e-16	1.48e-17	-10.1777	29.4107	-1.52463	0.149801	ETV1	ETS variant 1
224467_s_at	7.24e-16	1.49e-17	10.1761	29.4021	0.861096	0.0846195	PDCD2L	programmed cell death 2 like
225166_at	7.25e-16	1.49e-17	-10.1759	29.4011	-1.27626	0.125419	ARHGAP18	Rho GTPase activating protein 18
203968_s_at	7.26e-16	1.5e-17	10.1753	29.3978	1.35603	0.133267	CDC6	cell division cycle 6
204042_at	7.34e-16	1.52e-17	-10.1731	29.3864	-1.54584	0.151954	WASF3	WAS protein family member 3
235609_at	7.37e-16	1.52e-17	10.1723	29.3821	1.57892	0.155218	BRIP1	BRCA1 interacting protein C-terminal helicase 1
241950_at	7.49e-16	1.55e-17	-10.1689	29.3643	-1.17697	0.115743	WWC1	WW and C2 domain containing 1
241763_s_at	7.54e-16	1.56e-17	10.1676	29.3578	1.28102	0.12599	FBXO32	F-box protein 32
227993_at	7.63e-16	1.58e-17	-10.1651	29.3447	-0.766441	0.075399	METAP2	methionyl aminopeptidase 2
213295_at	7.64e-16	1.58e-17	-10.1648	29.3432	-0.942478	0.0927195	CYLD	CYLD lysine 63 deubiquitinase
1557422_at	7.72e-16	1.6e-17	-10.1626	29.3316	-1.83712	0.180772
221861_at	7.88e-16	1.64e-17	-10.1586	29.3104	-1.22172	0.120265	ARRB1	arrestin beta 1
212063_at	7.88e-16	1.64e-17	-10.1583	29.3091	-0.96396	0.0948938	CD44	CD44 molecule (Indian blood group)
220006_at	8e-16	1.66e-17	-10.1555	29.2942	-0.951972	0.0937398	EFCC1	EF-hand and coiled-coil domain containing 1
228006_at	8.24e-16	1.72e-17	-10.1496	29.2637	-0.911567	0.0898129	PTEN	phosphatase and tensin homolog
221846_s_at	8.26e-16	1.72e-17	-10.1491	29.2608	-1.20468	0.118699	CASKIN2	CASK interacting protein 2
204482_at	8.32e-16	1.74e-17	-10.1475	29.2525	-1.53999	0.151761	CLDN5	claudin 5
228748_at	8.41e-16	1.76e-17	-10.1453	29.2409	-1.31982	0.130092	CD59	CD59 molecule
232060_at	8.47e-16	1.77e-17	-10.1438	29.2332	-1.71218	0.168791	ROR1	receptor tyrosine kinase like orphan receptor 1
209839_at	8.72e-16	1.83e-17	-10.1381	29.2032	-1.06152	0.104706	DNM3	dynamin 3
205661_s_at	8.78e-16	1.84e-17	10.1367	29.1961	0.866053	0.0854374	FLAD1	flavin adenine dinucleotide synthetase 1
202192_s_at	8.84e-16	1.85e-17	-10.1351	29.1879	-0.872938	0.08613	GAS7	growth arrest specific 7
230720_at	8.89e-16	1.87e-17	-10.1339	29.1812	-1.52704	0.150687	RNF182	ring finger protein 182
203835_at	8.89e-16	1.87e-17	-10.1338	29.181	-1.72186	0.169912	LRRC32	leucine rich repeat containing 32
209529_at	8.89e-16	1.87e-17	10.1337	29.1806	1.76872	0.174538	PLPP2	phospholipid phosphatase 2
243579_at	8.91e-16	1.87e-17	10.1331	29.1775	0.968741	0.0956012	MSI2	musashi RNA binding protein 2
205779_at	8.91e-16	1.88e-17	-10.1328	29.1757	-1.61014	0.158904	RAMP2	receptor activity modifying protein 2
213620_s_at	9.01e-16	1.9e-17	-10.1306	29.1644	-1.10791	0.109363	ICAM2	intercellular adhesion molecule 2
212950_at	9.01e-16	1.9e-17	-10.1305	29.1637	-2.01953	0.199351	ADGRF5	adhesion G protein-coupled receptor F5
221782_at	9.07e-16	1.91e-17	10.1291	29.1564	0.996266	0.0983567	DNAJC10	DnaJ heat shock protein family (Hsp40) member C10
238460_at	9.11e-16	1.92e-17	10.1281	29.1511	2.4282	0.239749	FAM83A	family with sequence similarity 83 member A
206949_s_at	9.14e-16	1.93e-17	10.1274	29.1473	0.740257	0.0730947	RUSC1	RUN and SH3 domain containing 1
226203_at	9.38e-16	1.98e-17	-10.1223	29.1206	-0.940903	0.0929538	MYO9A	myosin IXA
226718_at	9.38e-16	1.99e-17	-10.1219	29.1189	-0.863165	0.0852766	AMIGO1	adhesion molecule with Ig like domain 1
222848_at	9.38e-16	1.99e-17	10.1218	29.1184	1.46724	0.144958	CENPK	centromere protein K
200654_at	9.49e-16	2.01e-17	10.1195	29.1063	0.637988	0.0630452	P4HB	prolyl 4-hydroxylase subunit beta
204558_at	9.49e-16	2.02e-17	10.1193	29.1053	0.949558	0.093836	RAD54L	RAD54-like (S. cerevisiae)
228394_at	9.78e-16	2.08e-17	-10.1136	29.0751	-0.792369	0.0783473	STK10	serine/threonine kinase 10
210751_s_at	9.78e-16	2.08e-17	-10.1134	29.0743	-1.22497	0.121124	RGN	regucalcin
236079_at	9.84e-16	2.1e-17	-10.112	29.067	-1.16078	0.114792	LOC202025	uncharacterized LOC202025
202311_s_at	1e-15	2.13e-17	10.1087	29.0497	2.77922	0.274933	COL1A1	collagen type I alpha 1 chain
236331_at	1e-15	2.13e-17	-10.1087	29.0495	-1.81629	0.179677	CDKL2	cyclin dependent kinase like 2
228411_at	1e-15	2.14e-17	-10.1081	29.0466	-1.17544	0.116287	PARD3B	par-3 family cell polarity regulator beta
212793_at	1.01e-15	2.15e-17	-10.107	29.0409	-1.10202	0.109036	DAAM2	dishevelled associated activator of morphogenesis 2
238081_at	1.02e-15	2.19e-17	-10.1038	29.024	-1.08656	0.10754	WDFY3-AS2	WDFY3 antisense RNA 2
225509_at	1.04e-15	2.24e-17	-10.0997	29.0029	-0.977212	0.0967561	SAP30L	SAP30 like
222338_x_at	1.05e-15	2.25e-17	10.0984	28.9962	0.747104	0.0739821
39582_at	1.05e-15	2.25e-17	-10.0984	28.9959	-0.820979	0.0812979	CYLD	CYLD lysine 63 deubiquitinase
1557353_at	1.05e-15	2.25e-17	-10.0984	28.9959	-0.859257	0.0850884
226553_at	1.05e-15	2.25e-17	-10.0982	28.995	-1.42945	0.141555	TMPRSS2	transmembrane protease, serine 2
205898_at	1.07e-15	2.31e-17	-10.0939	28.9723	-2.43872	0.241604	CX3CR1	C-X3-C motif chemokine receptor 1
204922_at	1.08e-15	2.32e-17	10.093	28.9678	1.08498	0.107498	C11orf80	chromosome 11 open reading frame 80
219662_at	1.09e-15	2.35e-17	10.0902	28.9529	0.750118	0.0743415	C2orf49	chromosome 2 open reading frame 49
204767_s_at	1.09e-15	2.36e-17	10.0897	28.9503	1.24639	0.123531	FEN1	flap structure-specific endonuclease 1
221132_at	1.11e-15	2.39e-17	-10.0868	28.9353	-2.51463	0.249299	CLDN18	claudin 18
204267_x_at	1.12e-15	2.42e-17	10.0846	28.9239	0.634322	0.0628999	PKMYT1	protein kinase, membrane associated tyrosine/threonine 1
237400_at	1.12e-15	2.42e-17	-10.0846	28.9239	-1.43149	0.141948	ATP5S	ATP synthase, H+ transporting, mitochondrial Fo complex subunit s (factor B)
207761_s_at	1.13e-15	2.43e-17	-10.0838	28.9197	-1.29744	0.128665	METTL7A	methyltransferase like 7A
229276_at	1.13e-15	2.44e-17	10.0833	28.9171	1.11616	0.110693	IGSF9	immunoglobulin superfamily member 9
242881_x_at	1.14e-15	2.46e-17	10.0814	28.9072	2.30866	0.229002	DUXAP10	double homeobox A pseudogene 10
238617_at	1.14e-15	2.47e-17	10.0812	28.9058	2.11259	0.209558	KIF26B	kinesin family member 26B
AFFX-HUMGAPDH/M33197_5_at	1.14e-15	2.48e-17	10.0801	28.9004	1.43378	0.142238	GAPDH	glyceraldehyde-3-phosphate dehydrogenase
218399_s_at	1.16e-15	2.53e-17	10.0766	28.8817	0.917772	0.09108	CDCA4	cell division cycle associated 4
225283_at	1.17e-15	2.53e-17	-10.0762	28.8797	-1.27364	0.126402	ARRDC4	arrestin domain containing 4
203961_at	1.17e-15	2.55e-17	-10.0753	28.8751	-1.56102	0.154936	NEBL	nebulette
220083_x_at	1.17e-15	2.55e-17	10.0746	28.8713	0.824843	0.0818738	UCHL5	ubiquitin C-terminal hydrolase L5
223038_s_at	1.18e-15	2.57e-17	10.0732	28.8642	1.36456	0.135464	FAM60A	family with sequence similarity 60 member A
211416_x_at	1.19e-15	2.6e-17	-10.0715	28.8555	-1.7138	0.170163	GGTLC1	gamma-glutamyltransferase light chain 1
236029_at	1.2e-15	2.62e-17	-10.0701	28.8481	-2.07793	0.206346	FAT3	FAT atypical cadherin 3
228694_at	1.2e-15	2.63e-17	-10.0691	28.8427	-0.906313	0.0900094	AQR	aquarius intron-binding spliceosomal factor
204023_at	1.21e-15	2.64e-17	10.0687	28.8406	1.58644	0.157562	RFC4	replication factor C subunit 4
208789_at	1.21e-15	2.65e-17	-10.0675	28.8344	-1.28479	0.127617	PTRF	polymerase I and transcript release factor
208583_x_at	1.21e-15	2.66e-17	10.0671	28.8321	0.790491	0.0785225	HIST1H2AJ	histone cluster 1, H2aj
205774_at	1.22e-15	2.67e-17	10.0664	28.8287	1.12107	0.111368	F12	coagulation factor XII
209311_at	1.25e-15	2.75e-17	-10.0609	28.7998	-0.780013	0.0775292	BCL2L2	BCL2 like 2
207283_at	1.27e-15	2.78e-17	-10.0588	28.7889	-1.22919	0.1222	RPL23AP32	ribosomal protein L23a pseudogene 32
227408_s_at	1.27e-15	2.79e-17	-10.058	28.7845	-1.31517	0.130759	SNX25	sorting nexin 25
218610_s_at	1.3e-15	2.86e-17	-10.0533	28.7599	-0.845336	0.0840858	CPPED1	calcineurin like phosphoesterase domain containing 1
239845_at	1.3e-15	2.87e-17	-10.0528	28.7574	-0.986314	0.0981137
228007_at	1.32e-15	2.9e-17	-10.0507	28.7465	-0.983373	0.0978413	CEP85L	centrosomal protein 85 like
224606_at	1.34e-15	2.95e-17	-10.0477	28.731	-1.10328	0.109804	KLF6	Kruppel like factor 6
244050_at	1.34e-15	2.96e-17	-10.0469	28.7269	-1.15745	0.115204	HACD4	3-hydroxyacyl-CoA dehydratase 4
223523_at	1.35e-15	2.97e-17	-10.0462	28.723	-1.51278	0.150583	TMEM108	transmembrane protein 108
238893_at	1.35e-15	2.99e-17	-10.0447	28.7151	-1.13242	0.112738	LINC00936	long intergenic non-protein coding RNA 936
214096_s_at	1.35e-15	2.99e-17	10.0447	28.7151	1.00929	0.10048	SHMT2	serine hydroxymethyltransferase 2
221886_at	1.36e-15	3.02e-17	-10.043	28.7064	-1.14143	0.113654	DENND2A	DENN domain containing 2A
205022_s_at	1.38e-15	3.05e-17	-10.0411	28.6965	-0.809997	0.0806679	FOXN3	forkhead box N3
205231_s_at	1.4e-15	3.11e-17	-10.0377	28.6788	-0.765533	0.0762655	EPM2A	epilepsy, progressive myoclonus type 2A, Lafora disease (laforin)
223895_s_at	1.41e-15	3.13e-17	10.0362	28.6709	1.30634	0.130162	EPN3	epsin 3
204753_s_at	1.41e-15	3.14e-17	-10.0359	28.6692	-1.75422	0.174795	HLF	HLF, PAR bZIP transcription factor
227547_at	1.42e-15	3.15e-17	-10.0351	28.6651	-0.732661	0.0730098
226355_at	1.42e-15	3.16e-17	10.0343	28.6608	0.701475	0.0699078	POC1A	POC1 centriolar protein A
226171_at	1.44e-15	3.21e-17	-10.0316	28.6469	-0.872111	0.0869361	ZDHHC3	zinc finger DHHC-type containing 3
207746_at	1.46e-15	3.26e-17	10.0285	28.6305	1.35059	0.134676	POLQ	DNA polymerase theta
1556402_at	1.47e-15	3.28e-17	-10.0274	28.6247	-1.32578	0.132216
221648_s_at	1.47e-15	3.28e-17	10.0273	28.624	1.17105	0.116787	AGMAT	agmatinase
208707_at	1.47e-15	3.28e-17	-10.0272	28.6239	-1.29302	0.128951	EIF5	eukaryotic translation initiation factor 5
207396_s_at	1.47e-15	3.28e-17	10.0271	28.6233	0.708253	0.0706338	ALG3	ALG3, alpha-1,3- mannosyltransferase
203554_x_at	1.47e-15	3.29e-17	10.0267	28.6209	1.59107	0.158684	PTTG1	pituitary tumor-transforming 1
1556421_at	1.48e-15	3.31e-17	-10.0256	28.6154	-1.78548	0.178092	C8orf34-AS1	C8orf34 antisense RNA 1
219510_at	1.5e-15	3.35e-17	10.0234	28.604	1.06216	0.105967	POLQ	DNA polymerase theta
238115_at	1.52e-15	3.42e-17	-10.0196	28.5841	-0.679189	0.0677859	DNAJC18	DnaJ heat shock protein family (Hsp40) member C18
228193_s_at	1.53e-15	3.44e-17	-10.0186	28.579	-1.28385	0.128146	RGCC	regulator of cell cycle
208030_s_at	1.54e-15	3.45e-17	-10.0179	28.5753	-0.606514	0.0605428	ADD1	adducin 1
205259_at	1.54e-15	3.47e-17	-10.017	28.5703	-1.74221	0.173925	NR3C2	nuclear receptor subfamily 3 group C member 2
202418_at	1.56e-15	3.5e-17	10.0151	28.5607	0.713219	0.0712141	YIF1A	Yip1 interacting factor homolog A, membrane trafficking protein
214770_at	1.57e-15	3.54e-17	-10.0128	28.5484	-1.82672	0.182439	MSR1	macrophage scavenger receptor 1
216484_x_at	1.58e-15	3.55e-17	10.0124	28.5466	0.622307	0.0621534
241359_at	1.59e-15	3.59e-17	-10.0103	28.5352	-1.13423	0.113307	TLCD2	TLC domain containing 2
203878_s_at	1.59e-15	3.59e-17	10.0101	28.5343	1.62518	0.162354	MMP11	matrix metallopeptidase 11
228256_s_at	1.6e-15	3.61e-17	-10.0094	28.5308	-1.08581	0.108479	EPB41L4A	erythrocyte membrane protein band 4.1 like 4A
229479_at	1.61e-15	3.64e-17	10.0077	28.5216	1.98607	0.198455
240385_at	1.62e-15	3.66e-17	-10.0069	28.5174	-1.42891	0.142793
228273_at	1.62e-15	3.66e-17	10.0067	28.5167	1.93136	0.193007	PRR11	proline rich 11
1556314_a_at	1.62e-15	3.66e-17	-10.0066	28.5159	-1.5718	0.157077	ZNF366	zinc finger protein 366
227235_at	1.66e-15	3.76e-17	-10.0016	28.4901	-1.21894	0.121874	GUCY1A3	guanylate cyclase 1 soluble subunit alpha
230711_at	1.67e-15	3.79e-17	-10.0001	28.4824	-1.59794	0.159792
226864_at	1.67e-15	3.8e-17	-9.99966	28.4798	-1.22933	0.122938	PKIA	protein kinase (cAMP-dependent, catalytic) inhibitor alpha
211594_s_at	1.67e-15	3.8e-17	9.99959	28.4794	0.615149	0.0615174	MRPL9	mitochondrial ribosomal protein L9
216212_s_at	1.67e-15	3.8e-17	9.99943	28.4786	0.893102	0.0893153	MIR664B///SNORA56///DKC1	microRNA 664b///small nucleolar RNA, H/ACA box 56///dyskerin pseudouridine synthase 1
202947_s_at	1.7e-15	3.88e-17	-9.99587	28.46	-1.0144	0.101481	GYPC	glycophorin C (Gerbich blood group)
212586_at	1.72e-15	3.92e-17	-9.99372	28.4488	-0.871041	0.0871588	CAST	calpastatin
210314_x_at	1.76e-15	4.02e-17	-9.98919	28.4251	-1.01577	0.101687	TNFSF13	tumor necrosis factor superfamily member 13
222037_at	1.77e-15	4.04e-17	9.98795	28.4186	1.25674	0.125826	MCM4	minichromosome maintenance complex component 4
237390_at	1.78e-15	4.07e-17	-9.98647	28.4109	-1.48575	0.148776	ADRA1A	adrenoceptor alpha 1A
206499_s_at	1.8e-15	4.11e-17	9.98458	28.401	1.10579	0.110749	RCC1	regulator of chromosome condensation 1
235483_at	1.81e-15	4.14e-17	-9.98342	28.3949	-0.885256	0.0886726	STX3	syntaxin 3
232267_at	1.81e-15	4.15e-17	-9.98277	28.3915	-1.93453	0.193787	ADGRD1	adhesion G protein-coupled receptor D1
201549_x_at	1.81e-15	4.16e-17	9.98273	28.3913	0.828821	0.0830255	KDM5B	lysine demethylase 5B
223686_at	1.86e-15	4.28e-17	-9.97737	28.3633	-1.09303	0.109551	TPK1	thiamin pyrophosphokinase 1
233073_at	1.89e-15	4.34e-17	-9.97442	28.3479	-1.31381	0.131717
226016_at	1.89e-15	4.35e-17	-9.97418	28.3467	-1.06356	0.106632	CD47	CD47 molecule
214054_at	1.9e-15	4.37e-17	-9.97314	28.3412	-1.08606	0.108898	DOK2	docking protein 2
231925_at	1.91e-15	4.4e-17	-9.97199	28.3352	-1.48951	0.14937	P2RY1	purinergic receptor P2Y1
207732_s_at	1.93e-15	4.44e-17	9.97007	28.3252	0.770543	0.0772856	DLG3	discs large MAGUK scaffold protein 3
215146_s_at	1.93e-15	4.45e-17	-9.96985	28.324	-1.12147	0.112486	TTC28	tetratricopeptide repeat domain 28
224013_s_at	1.93e-15	4.46e-17	-9.96929	28.3211	-2.24814	0.225506	SOX7	SRY-box 7
212729_at	1.94e-15	4.49e-17	9.96817	28.3152	0.738363	0.0740721	DLG3	discs large MAGUK scaffold protein 3
235476_at	1.96e-15	4.53e-17	9.96631	28.3056	1.41045	0.141522	TRIM59///IFT80	tripartite motif containing 59///intraflagellar transport 80
203380_x_at	2e-15	4.62e-17	-9.96255	28.2859	-0.559643	0.0561747	SRSF5	serine and arginine rich splicing factor 5
213378_s_at	2.01e-15	4.66e-17	9.9613	28.2793	1.0276	0.10316	LOC642846///DDX12P///DDX11	DEAD/H (Asp-Glu-Ala-Asp/His) box polypeptide 11-like///DEAD/H-box helicase 12, pseudogene///DEAD/H-box helicase 11
210139_s_at	2.02e-15	4.67e-17	-9.96051	28.2752	-1.14344	0.114797	PMP22	peripheral myelin protein 22
202233_s_at	2.02e-15	4.69e-17	9.96008	28.273	0.610975	0.0613424	UQCRHL///UQCRH	ubiquinol-cytochrome c reductase hinge protein like///ubiquinol-cytochrome c reductase hinge protein
227620_at	2.03e-15	4.7e-17	-9.95948	28.2699	-1.0413	0.104553	SLC44A1	solute carrier family 44 member 1
201700_at	2.05e-15	4.76e-17	-9.95701	28.2569	-0.846643	0.0850299	CCND3	cyclin D3
203979_at	2.07e-15	4.81e-17	-9.95494	28.2461	-1.19099	0.119638	CYP27A1	cytochrome P450 family 27 subfamily A member 1
203889_at	2.1e-15	4.89e-17	9.95191	28.2303	2.39253	0.240409	SCG5	secretogranin V
209109_s_at	2.11e-15	4.91e-17	9.95122	28.2267	1.32443	0.133092	TSPAN6	tetraspanin 6
230319_at	2.12e-15	4.94e-17	-9.95007	28.2207	-2.44901	0.24613
1554576_a_at	2.13e-15	4.97e-17	9.94891	28.2146	0.93753	0.0942345	ETV4	ETS variant 4
229111_at	2.13e-15	4.98e-17	-9.94869	28.2134	-1.04885	0.105426
203802_x_at	2.14e-15	4.99e-17	9.94818	28.2108	0.651862	0.0655258	NSUN5	NOP2/Sun RNA methyltransferase family member 5
203060_s_at	2.14e-15	5e-17	-9.94767	28.2082	-1.35479	0.136191	PAPSS2	3'-phosphoadenosine 5'-phosphosulfate synthase 2
225894_at	2.17e-15	5.07e-17	-9.94502	28.1943	-1.20636	0.121303	SYNPO2	synaptopodin 2
243023_at	2.2e-15	5.15e-17	-9.94232	28.1802	-1.36023	0.136812
209696_at	2.21e-15	5.18e-17	-9.94106	28.1736	-1.7883	0.17989	FBP1	fructose-bisphosphatase 1
235195_at	2.21e-15	5.18e-17	-9.94103	28.1735	-0.805678	0.0810457	FBXW2	F-box and WD repeat domain containing 2
1557094_at	2.23e-15	5.22e-17	-9.93956	28.1658	-1.42024	0.142888	LOC100996760	uncharacterized LOC100996760
203813_s_at	2.25e-15	5.29e-17	-9.93727	28.1538	-1.37101	0.137967	SLIT3	slit guidance ligand 3
209616_s_at	2.28e-15	5.36e-17	-9.93458	28.1397	-2.10767	0.212155	LOC100653057///CES1	liver carboxylesterase 1-like///carboxylesterase 1
208510_s_at	2.33e-15	5.48e-17	-9.93036	28.1177	-1.65078	0.166236	PPARG	peroxisome proliferator activated receptor gamma
229114_at	2.33e-15	5.49e-17	-9.93002	28.1159	-1.36553	0.137516	GAB1	GRB2 associated binding protein 1
229530_at	2.33e-15	5.5e-17	-9.92994	28.1155	-1.29006	0.129916	GUCY1A3	guanylate cyclase 1 soluble subunit alpha
218392_x_at	2.4e-15	5.66e-17	9.92455	28.0873	0.981921	0.0989386	SFXN1	sideroflexin 1
203299_s_at	2.44e-15	5.75e-17	-9.92146	28.0712	-0.803879	0.0810243	AP1S2	adaptor related protein complex 1 sigma 2 subunit
201425_at	2.44e-15	5.76e-17	-9.9212	28.0698	-1.1729	0.118221	ALDH2	aldehyde dehydrogenase 2 family (mitochondrial)
225168_at	2.46e-15	5.8e-17	-9.91981	28.0626	-0.898644	0.0905909	FRMD4A	FERM domain containing 4A
204729_s_at	2.46e-15	5.8e-17	9.9197	28.062	0.764461	0.0770649	STX1A	syntaxin 1A
224780_at	2.46e-15	5.83e-17	-9.91884	28.0575	-0.87017	0.087729	RBM17	RNA binding motif protein 17
209710_at	2.48e-15	5.87e-17	-9.91747	28.0504	-1.29313	0.130389	GATA2	GATA binding protein 2
218069_at	2.5e-15	5.91e-17	9.91607	28.043	0.757702	0.0764115	DCTPP1	dCTP pyrophosphatase 1
232527_at	2.54e-15	6.01e-17	-9.91296	28.0268	-1.17576	0.118608	PSMD6-AS2	PSMD6 antisense RNA 2
203306_s_at	2.54e-15	6.02e-17	-9.91287	28.0263	-0.763591	0.0770303	SLC35A1	solute carrier family 35 member A1
225601_at	2.54e-15	6.03e-17	9.91243	28.0241	2.32292	0.234344	HMGB3	high mobility group box 3
241809_at	2.62e-15	6.23e-17	-9.90634	27.9922	-0.570392	0.0575785	LOC101928718///FAM212B	uncharacterized LOC101928718///family with sequence similarity 212 member B
206610_s_at	2.62e-15	6.23e-17	-9.90617	27.9913	-0.735226	0.0742189	F11	coagulation factor XI
222740_at	2.62e-15	6.24e-17	9.90592	27.99	1.73453	0.1751	ATAD2	ATPase family, AAA domain containing 2
233588_x_at	2.63e-15	6.27e-17	9.90508	27.9856	0.785297	0.0792823	MIR6834///PFDN6	microRNA 6834///prefoldin subunit 6
229454_at	2.64e-15	6.28e-17	-9.9047	27.9836	-0.961375	0.0970626	BCLAF1	BCL2 associated transcription factor 1
226641_at	2.65e-15	6.33e-17	-9.90322	27.9759	-1.22488	0.123685	ANKRD44	ankyrin repeat domain 44
205733_at	2.7e-15	6.45e-17	9.89983	27.9582	1.1228	0.113416	BLM	Bloom syndrome RecQ like helicase
40560_at	2.77e-15	6.62e-17	-9.89473	27.9316	-1.65671	0.167434	TBX2	T-box 2
242332_at	2.84e-15	6.79e-17	-9.89014	27.9076	-1.18626	0.119944	FENDRR	FOXF1 adjacent non-coding developmental regulatory RNA
218163_at	2.85e-15	6.82e-17	9.8892	27.9027	0.924443	0.0934801	MCTS1	MCTS1, re-initiation and release factor
218805_at	2.86e-15	6.84e-17	-9.88869	27.9	-1.23831	0.125225	GIMAP1-GIMAP5///GIMAP5	GIMAP1-GIMAP5 readthrough///GTPase, IMAP family member 5
239108_at	2.87e-15	6.87e-17	-9.88778	27.8953	-1.59727	0.16154	FAR2	fatty acyl-CoA reductase 2
213240_s_at	2.88e-15	6.91e-17	-9.8866	27.8891	-1.86433	0.188572	KRT4	keratin 4
218974_at	2.92e-15	7.01e-17	-9.88399	27.8755	-1.34759	0.136341	SOBP	sine oculis binding protein homolog
1552509_a_at	2.97e-15	7.13e-17	-9.88086	27.8591	-1.80237	0.182411	CD300LG	CD300 molecule like family member g
221685_s_at	2.98e-15	7.16e-17	9.88001	27.8547	1.00273	0.101491	SPDL1	spindle apparatus coiled-coil protein 1
1569607_s_at	3.01e-15	7.24e-17	-9.87787	27.8435	-1.75232	0.177398	LOC102725051///LOC102723891///ANKRD20A4///ANKRD20A2///ANKRD20A3///ANKRD20A5P///ANKRD20A11P///ANKRD20A9P///ANKRD20A1	uncharacterized LOC102725051///ankyrin repeat domain-containing protein 20B-like///ankyrin repeat domain 20 family member A4///ankyrin repeat domain 20 family member A2///ankyrin repeat domain 20 family member A3///ankyrin repeat domain 20 family member A5, pseudogene///ankyrin repeat domain 20 family member A11, pseudogene///ankyrin repeat domain 20 family member A9, pseudogene///ankyrin repeat …
210046_s_at	3.1e-15	7.46e-17	9.87233	27.8146	0.956395	0.0968763	IDH2	isocitrate dehydrogenase (NADP(+)) 2, mitochondrial
238484_s_at	3.11e-15	7.49e-17	-9.87143	27.8099	-0.965325	0.0977898	SSBP2	single stranded DNA binding protein 2
1557418_at	3.11e-15	7.51e-17	-9.87106	27.8079	-1.53978	0.15599	ACSL4	acyl-CoA synthetase long-chain family member 4
237206_at	3.18e-15	7.66e-17	-9.86716	27.7876	-1.61624	0.1638	MYOCD	myocardin
220024_s_at	3.18e-15	7.68e-17	-9.86672	27.7853	-1.1107	0.112571	PRX	periaxin
226734_at	3.18e-15	7.69e-17	-9.8665	27.7841	-0.830077	0.0841309	EIF4E2	eukaryotic translation initiation factor 4E family member 2
210190_at	3.24e-15	7.84e-17	-9.86287	27.7651	-1.41404	0.143371	STX11	syntaxin 11
209283_at	3.25e-15	7.87e-17	-9.86204	27.7608	-1.35918	0.13782	CRYAB	crystallin alpha B
202846_s_at	3.26e-15	7.89e-17	9.86167	27.7589	0.512359	0.0519546	PIGC	phosphatidylinositol glycan anchor biosynthesis class C
226228_at	3.26e-15	7.91e-17	-9.86116	27.7562	-3.12081	0.316475	AQP4	aquaporin 4
204017_at	3.27e-15	7.93e-17	9.86077	27.7542	1.40279	0.14226	KDELR3	KDEL endoplasmic reticulum protein retention receptor 3
214290_s_at	3.27e-15	7.93e-17	9.86057	27.7532	1.50202	0.152326	HIST2H2AA4///HIST2H2AA3	histone cluster 2, H2aa4///histone cluster 2, H2aa3
226682_at	3.32e-15	8.06e-17	-9.85758	27.7375	-1.34667	0.136613	RORA	RAR related orphan receptor A
202555_s_at	3.32e-15	8.08e-17	-9.85723	27.7357	-1.2184	0.123604	MYLK	myosin light chain kinase
224948_at	3.33e-15	8.11e-17	9.85649	27.7318	0.579232	0.0587665	URGCP-MRPS24///MRPS24	URGCP-MRPS24 readthrough///mitochondrial ribosomal protein S24
38158_at	3.33e-15	8.11e-17	9.85647	27.7318	1.06065	0.107609	ESPL1	extra spindle pole bodies like 1, separase
211343_s_at	3.37e-15	8.21e-17	-9.85419	27.7198	-1.68398	0.170889	COL13A1	collagen type XIII alpha 1 chain
208958_at	3.39e-15	8.27e-17	-9.85284	27.7128	-1.03262	0.104804	ERP44	endoplasmic reticulum protein 44
207624_s_at	3.39e-15	8.28e-17	-9.85257	27.7114	-0.981377	0.0996062	RPGR	retinitis pigmentosa GTPase regulator
1553645_at	3.44e-15	8.39e-17	-9.85007	27.6983	-1.8896	0.191836	CCDC141	coiled-coil domain containing 141
235424_at	3.47e-15	8.49e-17	-9.84786	27.6868	-0.787739	0.0799909	FAM122A	family with sequence similarity 122A
220147_s_at	3.51e-15	8.58e-17	9.84585	27.6763	0.89246	0.0906433	FAM60A	family with sequence similarity 60 member A
240306_at	3.58e-15	8.76e-17	-9.84192	27.6557	-1.07587	0.109315	LINC00312	long intergenic non-protein coding RNA 312
212951_at	3.59e-15	8.8e-17	-9.84102	27.6511	-1.83787	0.186756	ADGRF5	adhesion G protein-coupled receptor F5
220088_at	3.63e-15	8.9e-17	-9.83888	27.6399	-1.55155	0.157695	C5AR1	complement component 5a receptor 1
204519_s_at	3.68e-15	9.02e-17	-9.83636	27.6267	-1.78783	0.181757	PLLP	plasmolipin
227133_at	3.72e-15	9.13e-17	9.83402	27.6145	1.37456	0.139775	FAM199X	family with sequence similarity 199, X-linked
65086_at	3.74e-15	9.19e-17	9.83286	27.6085	0.535587	0.0544691	YIPF2	Yip1 domain family member 2
241801_at	3.78e-15	9.29e-17	-9.83087	27.5981	-0.851477	0.0866126	PGAP1	post-GPI attachment to proteins 1
210776_x_at	3.8e-15	9.36e-17	9.82935	27.5901	0.761715	0.0774939	TCF3	transcription factor 3
236089_at	3.8e-15	9.36e-17	-9.82933	27.59	-1.67916	0.170831	HECW2	HECT, C2 and WW domain containing E3 ubiquitin protein ligase 2
49077_at	3.84e-15	9.46e-17	9.82733	27.5796	0.497372	0.0506111	PPME1	protein phosphatase methylesterase 1
218775_s_at	3.95e-15	9.74e-17	-9.82179	27.5506	-1.48197	0.150886	WWC2///CLDN22	WW and C2 domain containing 2///claudin 22
229553_at	3.97e-15	9.79e-17	9.82096	27.5463	1.47344	0.15003	PGM2L1	phosphoglucomutase 2 like 1
204777_s_at	4.01e-15	9.89e-17	-9.81896	27.5359	-1.45559	0.148243	MAL	mal, T-cell differentiation protein
208490_x_at	4.02e-15	9.93e-17	9.81822	27.532	1.11212	0.113271	HIST1H2BC///HIST1H2BI///HIST1H2BE///HIST1H2BF///HIST1H2BG	histone cluster 1, H2bc///histone cluster 1, H2bi///histone cluster 1, H2be///histone cluster 1, H2bf///histone cluster 1, H2bg
242809_at	4.04e-15	9.99e-17	-9.817	27.5257	-1.91383	0.194951	IL1RL1	interleukin 1 receptor like 1
1554768_a_at	4.04e-15	1e-16	9.81684	27.5248	1.94953	0.19859	MAD2L1	MAD2 mitotic arrest deficient-like 1 (yeast)
225557_at	4.05e-15	1e-16	-9.81626	27.5218	-1.50453	0.15327	CSRNP1	cysteine and serine rich nuclear protein 1
226460_at	4.05e-15	1e-16	-9.81605	27.5207	-1.07655	0.109673	FNIP2	folliculin interacting protein 2
200841_s_at	4.07e-15	1.01e-16	9.81531	27.5168	1.22305	0.124607	EPRS	glutamyl-prolyl-tRNA synthetase
223008_s_at	4.09e-15	1.02e-16	-9.81399	27.5099	-0.910044	0.0927293	TMEM245	transmembrane protein 245
229449_at	4.1e-15	1.02e-16	-9.81323	27.5059	-1.02431	0.104381
209735_at	4.17e-15	1.04e-16	-9.81029	27.4906	-1.47932	0.150792	ABCG2	ATP binding cassette subfamily G member 2 (Junior blood group)
200843_s_at	4.18e-15	1.04e-16	9.8093	27.4854	0.577763	0.0588995	EPRS	glutamyl-prolyl-tRNA synthetase
218905_at	4.25e-15	1.06e-16	9.80627	27.4696	0.861043	0.0878054	INTS8	integrator complex subunit 8
229222_at	4.27e-15	1.06e-16	-9.80508	27.4634	-1.36967	0.13969	ACSS3	acyl-CoA synthetase short-chain family member 3
215942_s_at	4.3e-15	1.07e-16	9.8037	27.4562	1.0776	0.109918	GTSE1	G2 and S-phase expressed 1
212822_at	4.3e-15	1.07e-16	-9.80362	27.4558	-1.2644	0.128973	HEG1	heart development protein with EGF like domains 1
202690_s_at	4.31e-15	1.08e-16	9.80306	27.4529	0.808437	0.0824678	SNRPD1	small nuclear ribonucleoprotein D1 polypeptide
227367_at	4.33e-15	1.08e-16	-9.80196	27.4471	-0.950218	0.0969416	SLCO3A1	solute carrier organic anion transporter family member 3A1
200650_s_at	4.33e-15	1.08e-16	9.80194	27.447	0.746317	0.0761398	LDHA	lactate dehydrogenase A
222303_at	4.37e-15	1.09e-16	-9.80005	27.4371	-1.35869	0.138641
232045_at	4.37e-15	1.09e-16	-9.79995	27.4366	-0.703648	0.0718012	PHACTR1	phosphatase and actin regulator 1
201041_s_at	4.4e-15	1.1e-16	-9.79852	27.4292	-1.24821	0.127387	DUSP1	dual specificity phosphatase 1
233365_at	4.42e-15	1.11e-16	-9.79727	27.4226	-1.26253	0.128865
242263_at	4.44e-15	1.11e-16	-9.79662	27.4192	-0.844382	0.0861912	TMED5	transmembrane p24 trafficking protein 5
205083_at	4.44e-15	1.12e-16	-9.7961	27.4165	-1.64688	0.168116	AOX1	aldehyde oxidase 1
200644_at	4.46e-15	1.12e-16	9.79531	27.4124	1.451	0.148132	MARCKSL1	MARCKS like 1
227401_at	4.53e-15	1.14e-16	-9.79242	27.3973	-1.19563	0.122097	IL17D	interleukin 17D
212448_at	4.55e-15	1.15e-16	-9.79106	27.3902	-1.55301	0.158615	NEDD4L	neural precursor cell expressed, developmentally down-regulated 4-like, E3 ubiquitin protein ligase
203207_s_at	4.58e-15	1.15e-16	9.78985	27.3839	1.11836	0.114236	MTFR1	mitochondrial fission regulator 1
225782_at	4.63e-15	1.17e-16	-9.78781	27.3733	-1.5519	0.158554	MSRB3	methionine sulfoxide reductase B3
226518_at	4.66e-15	1.18e-16	-9.78623	27.365	-0.650965	0.0665185	KCTD10	potassium channel tetramerization domain containing 10
228311_at	4.71e-15	1.19e-16	-9.7842	27.3544	-0.972839	0.0994296	BCL6B	B-cell CLL/lymphoma 6B
203295_s_at	4.74e-15	1.2e-16	-9.78299	27.3481	-0.881949	0.0901513	ATP1A2	ATPase Na+/K+ transporting subunit alpha 2
225345_s_at	4.75e-15	1.2e-16	9.78239	27.3449	0.880086	0.0899664	FBXO32	F-box protein 32
1557073_s_at	4.99e-15	1.26e-16	-9.77283	27.295	-0.773933	0.0791924	TTBK2	tau tubulin kinase 2
202589_at	5.04e-15	1.28e-16	9.77077	27.2843	1.98817	0.203481	TYMS	thymidylate synthetase
223167_s_at	5.08e-15	1.29e-16	-9.76923	27.2763	-0.904528	0.0925894	USP25	ubiquitin specific peptidase 25
224341_x_at	5.11e-15	1.3e-16	-9.7678	27.2688	-1.21151	0.124031	TLR4	toll like receptor 4
204162_at	5.11e-15	1.3e-16	9.76767	27.2681	2.04119	0.208974	NDC80	NDC80, kinetochore complex component
204768_s_at	5.16e-15	1.31e-16	9.76572	27.2579	1.27632	0.130693	FEN1	flap structure-specific endonuclease 1
206995_x_at	5.21e-15	1.32e-16	-9.76376	27.2477	-0.813022	0.0832693	SCARF1	scavenger receptor class F member 1
227042_at	5.25e-15	1.33e-16	9.76247	27.2409	0.753177	0.0771502	YDJC	YdjC homolog (bacterial)
200671_s_at	5.3e-15	1.35e-16	-9.76028	27.2295	-1.41238	0.144707	SPTBN1	spectrin beta, non-erythrocytic 1
217841_s_at	5.34e-15	1.36e-16	9.75882	27.2219	0.612404	0.0627539	PPME1	protein phosphatase methylesterase 1
223344_s_at	5.41e-15	1.38e-16	-9.75606	27.2075	-1.59634	0.163626	MS4A7	membrane spanning 4-domains A7
204348_s_at	5.42e-15	1.38e-16	9.75583	27.2063	2.0688	0.212058	LOC100507855///AK4	adenylate kinase 4, mitochondrial-like///adenylate kinase 4
209805_at	5.44e-15	1.39e-16	9.75497	27.2018	0.691133	0.0708493	PMS2CL///PMS2	PMS2 C-terminal like pseudogene///PMS1 homolog 2, mismatch repair system component
209291_at	5.48e-15	1.4e-16	-9.75339	27.1936	-1.82237	0.186845	ID4	inhibitor of DNA binding 4, HLH protein
209883_at	5.52e-15	1.41e-16	-9.75203	27.1865	-1.0973	0.11252	COLGALT2	collagen beta(1-O)galactosyltransferase 2
240715_at	5.67e-15	1.45e-16	-9.74678	27.159	-1.38189	0.141779	TBX5	T-box 5
230959_at	5.67e-15	1.45e-16	-9.74658	27.158	-1.59724	0.163877
220840_s_at	5.68e-15	1.45e-16	9.74611	27.1555	1.2401	0.12724	C1orf112	chromosome 1 open reading frame 112
221019_s_at	5.69e-15	1.46e-16	-9.74554	27.1526	-1.57711	0.161829	COLEC12	collectin subfamily member 12
230595_at	5.71e-15	1.46e-16	-9.74496	27.1496	-1.37483	0.141082	PGM5-AS1	PGM5 antisense RNA 1
223492_s_at	5.72e-15	1.47e-16	-9.7442	27.1456	-1.2625	0.129564	LRRFIP1	LRR binding FLII interacting protein 1
235849_at	5.72e-15	1.47e-16	-9.74416	27.1454	-1.77202	0.181854	SCARA5	scavenger receptor class A member 5
201454_s_at	5.75e-15	1.48e-16	9.74293	27.139	0.764532	0.0784704	NPEPPS	aminopeptidase puromycin sensitive
219682_s_at	5.76e-15	1.48e-16	-9.74264	27.1375	-1.75007	0.17963	TBX3	T-box 3
222043_at	5.82e-15	1.5e-16	-9.74051	27.1263	-2.00709	0.206056	CLU	clusterin
205755_at	5.82e-15	1.5e-16	-9.7404	27.1258	-0.990401	0.10168	ITIH3	inter-alpha-trypsin inhibitor heavy chain 3
230282_at	5.82e-15	1.5e-16	-9.74015	27.1245	-0.946451	0.0971701	TSPAN3	tetraspanin 3
203548_s_at	5.89e-15	1.52e-16	-9.73801	27.1133	-2.35291	0.241622	LPL	lipoprotein lipase
204546_at	5.96e-15	1.54e-16	-9.73565	27.101	-0.777038	0.0798137	KIAA0513	KIAA0513
223556_at	6.05e-15	1.56e-16	9.73247	27.0844	1.37071	0.140839	HELLS	helicase, lymphoid-specific
224329_s_at	6.05e-15	1.56e-16	9.73239	27.084	0.821643	0.0844235	CNFN	cornifelin
237737_at	6.08e-15	1.57e-16	-9.73132	27.0784	-1.5941	0.163811	LOC101927345///LOC101060632///LOC101059949///ANKRD20A12P	putative ankyrin repeat domain-containing protein 20A12 pseudogene///uncharacterized gene LOC101060632///putative ankyrin repeat domain-containing protein 20A12 pseudogene///ankyrin repeat domain 20 family member A12, pseudogene
229657_at	6.08e-15	1.57e-16	-9.7312	27.0777	-0.986488	0.101374	THRB	thyroid hormone receptor beta
212427_at	6.09e-15	1.58e-16	-9.7309	27.0762	-1.03682	0.106549	KIAA0368	KIAA0368
222077_s_at	6.11e-15	1.58e-16	9.73011	27.0721	1.39574	0.143446	RACGAP1	Rac GTPase activating protein 1
220638_s_at	6.23e-15	1.62e-16	9.72605	27.0509	1.11588	0.114731	CBLC	Cbl proto-oncogene C
208758_at	6.25e-15	1.62e-16	9.72534	27.0472	0.789976	0.0812286	ATIC	5-aminoimidazole-4-carboxamide ribonucleotide formyltransferase/IMP cyclohydrolase
210039_s_at	6.3e-15	1.64e-16	-9.72393	27.0398	-0.981465	0.100933	PRKCQ	protein kinase C theta
1553043_a_at	6.36e-15	1.65e-16	-9.72182	27.0288	-1.3728	0.141208	CD300LF	CD300 molecule like family member f
205316_at	6.38e-15	1.66e-16	-9.7211	27.025	-1.59328	0.163899	SLC15A2	solute carrier family 15 member 2
242268_at	6.43e-15	1.67e-16	-9.71942	27.0163	-1.36545	0.140487	CELF2	CUGBP, Elav-like family member 2
203498_at	6.49e-15	1.69e-16	-9.71768	27.0072	-1.38487	0.14251	RCAN2	regulator of calcineurin 2
218257_s_at	6.52e-15	1.7e-16	9.7166	27.0016	0.922607	0.0949516	UGGT1	UDP-glucose glycoprotein glucosyltransferase 1
218764_at	6.54e-15	1.71e-16	-9.71594	26.9981	-0.861319	0.0886501	PRKCH	protein kinase C eta
209656_s_at	6.59e-15	1.72e-16	-9.71451	26.9906	-1.47806	0.15215	TMEM47	transmembrane protein 47
224752_at	6.61e-15	1.73e-16	9.71365	26.9862	0.577287	0.0594305	LOC101930655///C7orf73	uncharacterized LOC101930655///chromosome 7 open reading frame 73
226297_at	6.63e-15	1.73e-16	-9.71295	26.9825	-0.58601	0.0603329	HIPK3	homeodomain interacting protein kinase 3
1557419_a_at	6.63e-15	1.73e-16	-9.71285	26.982	-1.16831	0.120285	ACSL4	acyl-CoA synthetase long-chain family member 4
202156_s_at	6.7e-15	1.75e-16	-9.71061	26.9703	-1.06566	0.109742	CELF2	CUGBP, Elav-like family member 2
223623_at	6.86e-15	1.8e-16	-9.70608	26.9467	-2.63678	0.271662	C2orf40	chromosome 2 open reading frame 40
212486_s_at	7e-15	1.83e-16	-9.70229	26.9269	-1.08109	0.111426	FYN	FYN proto-oncogene, Src family tyrosine kinase
210580_x_at	7.05e-15	1.85e-16	-9.70076	26.9189	-0.762482	0.0786003	SLX1B-SULT1A4///SLX1A-SULT1A3///SULT1A4///SULT1A3	SLX1B-SULT1A4 readthrough (NMD candidate)///SLX1A-SULT1A3 readthrough (NMD candidate)///sulfotransferase family 1A member 4///sulfotransferase family 1A member 3
229355_at	7.08e-15	1.86e-16	-9.69975	26.9136	-0.601402	0.0620018	UBE2D3	ubiquitin conjugating enzyme E2 D3
227731_at	7.14e-15	1.87e-16	-9.69811	26.9051	-0.609937	0.0628924	CNBP	CCHC-type zinc finger nucleic acid binding protein
222587_s_at	7.15e-15	1.88e-16	9.69754	26.9021	1.50005	0.154683	GALNT7	polypeptide N-acetylgalactosaminyltransferase 7
219539_at	7.22e-15	1.9e-16	9.69571	26.8926	0.810509	0.0835946	GEMIN6	gem nuclear organelle associated protein 6
241762_at	7.28e-15	1.92e-16	9.6939	26.8831	1.65122	0.170336	FBXO32	F-box protein 32
226922_at	7.31e-15	1.92e-16	-9.69318	26.8794	-0.892607	0.0920861	RANBP2	RAN binding protein 2
212561_at	7.39e-15	1.95e-16	-9.69077	26.8668	-0.708329	0.0730932	DENND5A	DENN domain containing 5A
219874_at	7.43e-15	1.96e-16	9.68963	26.8608	1.29922	0.134083	SLC12A8	solute carrier family 12 member 8
236330_at	7.48e-15	1.97e-16	-9.6883	26.8539	-0.609617	0.062923
242945_at	7.58e-15	2e-16	-9.68565	26.8401	-1.75946	0.181657	FAM20A	family with sequence similarity 20 member A
1555191_a_at	7.6e-15	2.01e-16	-9.68501	26.8367	-1.32667	0.136982	FHL5	four and a half LIM domains 5
241672_at	7.8e-15	2.06e-16	-9.6801	26.8112	-1.98093	0.204639	SERTM1	serine rich and transmembrane domain containing 1
229531_at	7.98e-15	2.11e-16	-9.67561	26.7877	-1.04063	0.107552
235044_at	8.14e-15	2.16e-16	-9.67167	26.7671	-1.45386	0.150322	CYYR1	cysteine and tyrosine rich 1
49111_at	8.14e-15	2.16e-16	-9.6716	26.7668	-1.19237	0.123285	ARRB1	arrestin beta 1
219427_at	8.18e-15	2.17e-16	-9.67053	26.7612	-1.3859	0.143312	FAT4	FAT atypical cadherin 4
217901_at	8.2e-15	2.18e-16	9.6698	26.7574	1.39963	0.144742	DSG2	desmoglein 2
218586_at	8.26e-15	2.19e-16	9.66829	26.7495	0.771224	0.0797684	MRGBP	MRG/MORF4L binding protein
1558796_a_at	8.44e-15	2.24e-16	-9.66421	26.7283	-0.60991	0.0631102
203432_at	8.55e-15	2.27e-16	9.66161	26.7147	1.00747	0.104275	TMPO	thymopoietin
231899_at	8.59e-15	2.29e-16	-9.66062	26.7095	-1.24068	0.128427	ZC3H12C	zinc finger CCCH-type containing 12C
225893_at	8.67e-15	2.31e-16	-9.65859	26.6989	-0.678246	0.070222	RC3H1	ring finger and CCCH-type domains 1
218481_at	8.67e-15	2.31e-16	9.65848	26.6984	0.803618	0.0832034	EXOSC5	exosome component 5
219140_s_at	8.73e-15	2.33e-16	-9.65723	26.6918	-1.90977	0.197755	RBP4	retinol binding protein 4
219054_at	8.82e-15	2.35e-16	-9.65507	26.6806	-1.51249	0.156653	NPR3	natriuretic peptide receptor 3
225274_at	8.9e-15	2.38e-16	-9.65318	26.6707	-0.921975	0.0955099	PCYOX1	prenylcysteine oxidase 1
219520_s_at	8.93e-15	2.39e-16	-9.65237	26.6665	-0.930922	0.096445	WWC3	WWC family member 3
223649_s_at	9.01e-15	2.41e-16	9.65061	26.6573	0.866546	0.0897919	SLC25A39	solute carrier family 25 member 39
234954_at	9.03e-15	2.42e-16	9.65012	26.6547	0.901209	0.0933884
228153_at	9.03e-15	2.42e-16	-9.65007	26.6545	-1.32122	0.136913	RNF144B	ring finger protein 144B
212423_at	9.1e-15	2.44e-16	-9.64833	26.6454	-0.963399	0.0998514	ZCCHC24	zinc finger CCHC-type containing 24
204500_s_at	9.13e-15	2.45e-16	-9.6477	26.6421	-0.953352	0.0988165	AGTPBP1	ATP/GTP binding protein 1
205730_s_at	9.31e-15	2.5e-16	-9.64378	26.6217	-1.1525	0.119507	ABLIM3	actin binding LIM protein family member 3
209263_x_at	9.36e-15	2.51e-16	-9.64258	26.6154	-0.738203	0.0765565	TSPAN4	tetraspanin 4
227372_s_at	9.48e-15	2.55e-16	9.64004	26.6022	1.53301	0.159026	BAIAP2L1	BAI1 associated protein 2 like 1
205752_s_at	9.76e-15	2.62e-16	-9.63457	26.5736	-0.96734	0.100403	GSTM5	glutathione S-transferase mu 5
237849_at	9.91e-15	2.67e-16	-9.63144	26.5573	-1.26542	0.131384
200958_s_at	9.92e-15	2.67e-16	-9.63108	26.5555	-0.492875	0.0511754	SDCBP	syndecan binding protein
202177_at	9.94e-15	2.68e-16	-9.63071	26.5535	-1.26489	0.131339	GAS6	growth arrest specific 6
219544_at	1.01e-14	2.71e-16	9.62843	26.5416	1.15365	0.119817	BORA	bora, aurora kinase A activator
204709_s_at	1.01e-14	2.73e-16	9.62722	26.5353	1.66144	0.172578	KIF23	kinesin family member 23
214102_at	1.01e-14	2.73e-16	-9.62717	26.535	-1.12184	0.116529
227224_at	1.02e-14	2.74e-16	9.62609	26.5294	1.43795	0.149381	RALGPS2	Ral GEF with PH domain and SH3 binding motif 2
209210_s_at	1.02e-14	2.75e-16	-9.62595	26.5287	-1.00706	0.104619	FERMT2	fermitin family member 2
204797_s_at	1.02e-14	2.76e-16	-9.6249	26.5232	-1.38908	0.144321	EML1	echinoderm microtubule associated protein like 1
241558_at	1.03e-14	2.79e-16	-9.62291	26.5128	-0.73464	0.0763428
211603_s_at	1.03e-14	2.8e-16	9.62247	26.5106	0.891746	0.0926733	ETV4	ETS variant 4
215603_x_at	1.03e-14	2.8e-16	-9.62238	26.5101	-1.2946	0.134541	LOC102724197///LOC100132705///GGT2///GGTLC1///GGTLC2///GGT3P///GGT1	inactive gamma-glutamyltranspeptidase 2-like///immunoglobulin superfamily member 3-like///gamma-glutamyltransferase 2///gamma-glutamyltransferase light chain 1///gamma-glutamyltransferase light chain 2///gamma-glutamyltransferase 3 pseudogene///gamma-glutamyltransferase 1
228532_at	1.05e-14	2.84e-16	-9.61952	26.4952	-1.52261	0.158283	C1orf162	chromosome 1 open reading frame 162
205093_at	1.05e-14	2.86e-16	9.61817	26.4881	0.633526	0.0658676	PLEKHA6	pleckstrin homology domain containing A6
236081_at	1.07e-14	2.91e-16	-9.61486	26.4709	-0.835232	0.0868688	SNCA	synuclein alpha
223246_s_at	1.07e-14	2.92e-16	9.61457	26.4693	0.7439	0.0773722	STRBP	spermatid perinuclear RNA binding protein
215375_x_at	1.07e-14	2.92e-16	-9.61409	26.4668	-1.43672	0.14944	LRRFIP1	LRR binding FLII interacting protein 1
225139_at	1.08e-14	2.93e-16	-9.61354	26.464	-0.601296	0.0625468	NFATC3	nuclear factor of activated T-cells 3
230778_at	1.08e-14	2.95e-16	-9.61206	26.4563	-1.56206	0.162511
205237_at	1.09e-14	2.96e-16	-9.61148	26.4532	-1.69605	0.176461	FCN1	ficolin 1
211276_at	1.1e-14	3e-16	-9.60937	26.4423	-1.87143	0.194751	TCEAL2	transcription elongation factor A like 2
220892_s_at	1.11e-14	3.02e-16	9.60796	26.4349	1.07047	0.111415	PSAT1	phosphoserine aminotransferase 1
225638_at	1.11e-14	3.02e-16	9.60764	26.4332	0.777915	0.0809683	COA6	cytochrome c oxidase assembly factor 6
227463_at	1.11e-14	3.03e-16	-9.60727	26.4313	-1.37665	0.143293	ACE	angiotensin I converting enzyme
236123_at	1.12e-14	3.05e-16	-9.60574	26.4233	-1.14492	0.119191	WNT2B	Wnt family member 2B
213843_x_at	1.12e-14	3.06e-16	9.60515	26.4202	1.30809	0.136186	SLC6A8	solute carrier family 6 member 8
207557_s_at	1.12e-14	3.07e-16	-9.60474	26.4181	-0.633813	0.0659896	RYR2	ryanodine receptor 2
213251_at	1.12e-14	3.08e-16	-9.60419	26.4152	-0.670473	0.0698105	SMARCA5	SWI/SNF related, matrix associated, actin dependent regulator of chromatin, subfamily a, member 5
210132_at	1.13e-14	3.09e-16	9.60362	26.4123	0.569658	0.059317	EFNA3	ephrin A3
223570_at	1.14e-14	3.14e-16	9.60078	26.3974	0.778079	0.0810434	MCM10	minichromosome maintenance 10 replication initiation factor
208644_at	1.16e-14	3.17e-16	9.59851	26.3856	0.75107	0.0782486	PARP1	poly(ADP-ribose) polymerase 1
226974_at	1.16e-14	3.18e-16	-9.59823	26.3842	-1.9217	0.200214	NEDD4L	neural precursor cell expressed, developmentally down-regulated 4-like, E3 ubiquitin protein ligase
205361_s_at	1.16e-14	3.18e-16	9.59817	26.3839	0.924069	0.0962755	PFDN4	prefoldin subunit 4
219555_s_at	1.17e-14	3.21e-16	9.59651	26.3752	1.33381	0.138989	CENPN	centromere protein N
224645_at	1.17e-14	3.22e-16	-9.59561	26.3705	-0.859779	0.0896012	EIF4EBP2	eukaryotic translation initiation factor 4E binding protein 2
221025_x_at	1.18e-14	3.26e-16	9.59371	26.3606	0.535697	0.0558384	PUS7L	pseudouridylate synthase 7 like
219909_at	1.18e-14	3.26e-16	-9.59363	26.3602	-1.57137	0.163793	MMP28	matrix metallopeptidase 28
212510_at	1.21e-14	3.33e-16	-9.58932	26.3377	-1.19288	0.124397	GPD1L	glycerol-3-phosphate dehydrogenase 1-like
220266_s_at	1.21e-14	3.34e-16	-9.58879	26.335	-1.91405	0.199613	KLF4	Kruppel like factor 4
207069_s_at	1.21e-14	3.35e-16	-9.58847	26.3333	-2.04061	0.212819	SMAD6	SMAD family member 6
201150_s_at	1.22e-14	3.37e-16	-9.58735	26.3274	-1.62845	0.169854	TIMP3	TIMP metallopeptidase inhibitor 3
218073_s_at	1.22e-14	3.37e-16	9.58731	26.3272	1.05575	0.11012	NDC1	NDC1 transmembrane nucleoporin
201280_s_at	1.22e-14	3.37e-16	-9.58689	26.3251	-1.12155	0.116988	LOC101926921///DAB2	uncharacterized LOC101926921///DAB2, clathrin adaptor protein
217367_s_at	1.22e-14	3.38e-16	-9.58639	26.3224	-0.831755	0.0867642	ZHX3	zinc fingers and homeoboxes 3
230710_at	1.23e-14	3.4e-16	9.58575	26.3191	1.06068	0.110652	MIR210HG	MIR210 host gene
1554897_s_at	1.23e-14	3.4e-16	9.58558	26.3182	0.907806	0.0947054	RHBDL2	rhomboid like 2
236304_at	1.23e-14	3.41e-16	-9.5849	26.3147	-0.995959	0.103909	LINC00702	long intergenic non-protein coding RNA 702
226343_at	1.24e-14	3.43e-16	-9.5836	26.3079	-0.61328	0.0639927	DPP8	dipeptidyl peptidase 8
239726_at	1.25e-14	3.46e-16	-9.58204	26.2998	-1.31129	0.136849	ANK3	ankyrin 3, node of Ranvier (ankyrin G)
226902_at	1.25e-14	3.46e-16	-9.58192	26.2991	-0.896116	0.0935216	USP13	ubiquitin specific peptidase 13 (isopeptidase T-3)
223087_at	1.26e-14	3.5e-16	-9.57989	26.2886	-0.788904	0.08235	ECHDC1	ethylmalonyl-CoA decarboxylase 1
228096_at	1.26e-14	3.52e-16	-9.57902	26.2841	-0.823353	0.0859538	MINOS1	mitochondrial inner membrane organizing system 1
208843_s_at	1.27e-14	3.54e-16	9.57803	26.2789	0.627129	0.0654758	GORASP2	golgi reassembly stacking protein 2
36084_at	1.27e-14	3.55e-16	9.57736	26.2754	0.509715	0.0532208	CUL7	cullin 7
236940_at	1.28e-14	3.57e-16	-9.57648	26.2708	-0.951997	0.09941
212494_at	1.28e-14	3.57e-16	-9.57628	26.2697	-1.20658	0.125996	TNS2	tensin 2
212915_at	1.28e-14	3.58e-16	-9.57554	26.2659	-1.38395	0.144529	PDZRN3	PDZ domain containing ring finger 3
225778_at	1.29e-14	3.61e-16	-9.57401	26.2579	-0.850074	0.0887897	RBMS2	RNA binding motif single stranded interacting protein 2
223684_s_at	1.29e-14	3.61e-16	9.57393	26.2575	0.676915	0.070704	SMUG1	single-strand-selective monofunctional uracil-DNA glycosylase 1
208690_s_at	1.3e-14	3.63e-16	-9.57335	26.2545	-0.898968	0.0939032	PDLIM1	PDZ and LIM domain 1
229743_at	1.3e-14	3.64e-16	-9.5724	26.2495	-0.587055	0.0613279	ZNF438	zinc finger protein 438
224806_at	1.34e-14	3.76e-16	-9.56636	26.218	-0.782186	0.0817643	TRIM25	tripartite motif containing 25
218883_s_at	1.35e-14	3.78e-16	9.56567	26.2144	1.70999	0.178763	CENPU	centromere protein U
222150_s_at	1.36e-14	3.81e-16	-9.564	26.2058	-1.13881	0.119073	GSAP	gamma-secretase activating protein
228875_at	1.36e-14	3.82e-16	-9.56363	26.2038	-1.74627	0.182595	FAM162B	family with sequence similarity 162 member B
225544_at	1.37e-14	3.85e-16	-9.56211	26.1959	-1.26908	0.13272	TBX3	T-box 3
210103_s_at	1.37e-14	3.86e-16	-9.56139	26.1921	-1.78295	0.186474	FOXA2	forkhead box A2
210854_x_at	1.38e-14	3.9e-16	9.55974	26.1836	1.31746	0.137813	SLC6A8	solute carrier family 6 member 8
202157_s_at	1.42e-14	4.01e-16	-9.55439	26.1556	-1.02821	0.107617	CELF2	CUGBP, Elav-like family member 2
223006_s_at	1.42e-14	4.01e-16	-9.55425	26.1549	-0.80076	0.0838119	TMEM245	transmembrane protein 245
229004_at	1.42e-14	4.02e-16	-9.554	26.1536	-1.5251	0.15963	ADAMTS15	ADAM metallopeptidase with thrombospondin type 1 motif 15
205909_at	1.49e-14	4.2e-16	9.54558	26.1098	1.24321	0.130239	POLE2	DNA polymerase epsilon 2, accessory subunit
203324_s_at	1.5e-14	4.23e-16	-9.54395	26.1013	-1.65545	0.173456	CAV2	caveolin 2
235958_at	1.5e-14	4.24e-16	-9.54374	26.1002	-0.538117	0.0563843	PLA2G4F	phospholipase A2 group IVF
40284_at	1.53e-14	4.33e-16	-9.53979	26.0796	-1.98623	0.208205	FOXA2	forkhead box A2
204368_at	1.54e-14	4.35e-16	-9.5388	26.0744	-1.78332	0.186954	SLCO2A1	solute carrier organic anion transporter family member 2A1
219960_s_at	1.54e-14	4.37e-16	9.53817	26.0711	0.857019	0.0898514	UCHL5	ubiquitin C-terminal hydrolase L5
226844_at	1.54e-14	4.37e-16	-9.53803	26.0704	-1.20911	0.126767	MOB3B	MOB kinase activator 3B
225947_at	1.55e-14	4.4e-16	9.53677	26.0639	0.850488	0.0891799	MYO19	myosin XIX
218280_x_at	1.56e-14	4.42e-16	9.53604	26.06	1.44621	0.151658	HIST2H2AA4///HIST2H2AA3	histone cluster 2, H2aa4///histone cluster 2, H2aa3
241460_at	1.56e-14	4.42e-16	-9.53575	26.0585	-1.0262	0.107616
203144_s_at	1.56e-14	4.44e-16	-9.53485	26.0538	-0.833689	0.087436	KIAA0040	KIAA0040
207233_s_at	1.56e-14	4.44e-16	-9.53481	26.0536	-0.866686	0.0908971	MITF	melanogenesis associated transcription factor
43511_s_at	1.57e-14	4.47e-16	-9.53362	26.0474	-1.33146	0.139659	ARRB1	arrestin beta 1
221276_s_at	1.57e-14	4.48e-16	-9.53335	26.046	-1.45731	0.152865	SYNC	syncoilin, intermediate filament protein
222171_s_at	1.58e-14	4.49e-16	-9.53298	26.0441	-0.914844	0.0959663	PKNOX2	PBX/knotted 1 homeobox 2
205620_at	1.58e-14	4.5e-16	-9.53261	26.0422	-0.690536	0.0724393	F10	coagulation factor X
204069_at	1.58e-14	4.5e-16	-9.53238	26.041	-1.32084	0.138563	MEIS1	Meis homeobox 1
235572_at	1.59e-14	4.55e-16	9.5305	26.0312	0.615079	0.064538	SPC24	SPC24, NDC80 kinetochore complex component
220318_at	1.6e-14	4.58e-16	9.52914	26.0241	0.880791	0.0924313	EPN3	epsin 3
209172_s_at	1.61e-14	4.61e-16	9.52791	26.0177	1.0088	0.105878	CENPF	centromere protein F
235962_at	1.63e-14	4.66e-16	-9.52586	26.007	-0.659511	0.0692337	AZI2	5-azacytidine induced 2
210258_at	1.66e-14	4.73e-16	-9.52293	25.9917	-1.7412	0.182843	RGS13	regulator of G-protein signaling 13
205743_at	1.67e-14	4.77e-16	-9.52149	25.9842	-1.37888	0.144817	STAC	SH3 and cysteine rich domain
206762_at	1.7e-14	4.87e-16	-9.51746	25.9632	-0.938946	0.0986551	KCNA5	potassium voltage-gated channel subfamily A member 5
217862_at	1.7e-14	4.88e-16	-9.51708	25.9612	-0.831518	0.0873712	PIAS1	protein inhibitor of activated STAT 1
222079_at	1.71e-14	4.9e-16	-9.51628	25.9571	-0.568632	0.0597536	ERG	ERG, ETS transcription factor
1563482_at	1.72e-14	4.94e-16	-9.51466	25.9486	-0.744687	0.0782673
200658_s_at	1.74e-14	4.98e-16	9.51309	25.9404	0.757874	0.0796665	PHB	prohibitin
204048_s_at	1.75e-14	5.02e-16	-9.51156	25.9325	-1.05905	0.111343	PHACTR2	phosphatase and actin regulator 2
226777_at	1.75e-14	5.04e-16	9.51098	25.9295	2.11511	0.222386	ADAM12	ADAM metallopeptidase domain 12
236294_at	1.75e-14	5.05e-16	-9.51068	25.9279	-0.609876	0.0641254	HUWE1	HECT, UBA and WWE domain containing 1, E3 ubiquitin protein ligase
203545_at	1.75e-14	5.05e-16	9.51067	25.9279	0.691897	0.0727495	ALG8	ALG8, alpha-1,3-glucosyltransferase
213142_x_at	1.77e-14	5.1e-16	-9.50859	25.917	-1.12477	0.11829	GSAP	gamma-secretase activating protein
226225_at	1.77e-14	5.11e-16	-9.50854	25.9167	-1.67163	0.175803	MCC	mutated in colorectal cancers
205490_x_at	1.77e-14	5.11e-16	9.50853	25.9167	1.14205	0.120108	GJB3	gap junction protein beta 3
235545_at	1.8e-14	5.18e-16	9.50577	25.9023	1.26677	0.133264	DEPDC1	DEP domain containing 1
240948_at	1.83e-14	5.27e-16	-9.50254	25.8855	-0.67506	0.0710399
227856_at	1.83e-14	5.29e-16	-9.50167	25.881	-1.09674	0.115426	C4orf32	chromosome 4 open reading frame 32
204773_at	1.83e-14	5.3e-16	-9.50143	25.8797	-0.854549	0.0899389	IL11RA	interleukin 11 receptor subunit alpha
236335_at	1.84e-14	5.31e-16	-9.50116	25.8783	-1.8716	0.196986	GUCY1A2	guanylate cyclase 1 soluble subunit alpha 2
221905_at	1.84e-14	5.34e-16	-9.50019	25.8733	-0.811082	0.0853753	CYLD	CYLD lysine 63 deubiquitinase
217920_at	1.86e-14	5.38e-16	9.49866	25.8653	0.645057	0.0679103	MAN1A2	mannosidase alpha class 1A member 2
223877_at	1.87e-14	5.43e-16	-9.49701	25.8567	-0.82818	0.0872042	C1QTNF7	C1q and tumor necrosis factor related protein 7
227373_at	1.89e-14	5.48e-16	-9.49528	25.8477	-0.711694	0.0749525	ATXN1L	ataxin 1 like
225629_s_at	1.94e-14	5.64e-16	-9.48968	25.8185	-0.883058	0.0930545	ZBTB4	zinc finger and BTB domain containing 4
214542_x_at	1.96e-14	5.69e-16	9.48814	25.8105	0.666483	0.0702438	HIST1H2AH///HIST1H2AG///HIST1H2AM///HIST1H2AL///HIST1H2AK///HIST1H2AI	histone cluster 1, H2ah///histone cluster 1, H2ag///histone cluster 1, H2am///histone cluster 1, H2al///histone cluster 1, H2ak///histone cluster 1, H2ai
239133_at	1.97e-14	5.71e-16	-9.4873	25.8061	-0.663389	0.0699239	CTDSPL2	CTD small phosphatase like 2
225723_at	1.97e-14	5.73e-16	9.48655	25.8022	0.939308	0.0990147	CCDC167	coiled-coil domain containing 167
231035_s_at	2.01e-14	5.86e-16	-9.48257	25.7815	-1.46114	0.154087	OTUD1	OTU deubiquitinase 1
213375_s_at	2.01e-14	5.86e-16	-9.48257	25.7815	-0.93197	0.0982824	N4BP2L1	NEDD4 binding protein 2 like 1
206330_s_at	2.02e-14	5.87e-16	-9.48214	25.7793	-0.732614	0.0772625	SHC3	SHC adaptor protein 3
240806_at	2.04e-14	5.94e-16	-9.47989	25.7675	-0.849529	0.0896138	RPL15	ribosomal protein L15
208632_at	2.04e-14	5.94e-16	-9.47979	25.767	-0.723893	0.0763617	RNF10	ring finger protein 10
218493_at	2.05e-14	5.97e-16	9.4789	25.7624	0.818141	0.0863118	SNRNP25	small nuclear ribonucleoprotein U11/U12 subunit 25
221834_at	2.05e-14	6e-16	-9.47806	25.758	-0.910661	0.0960809	LOC100507577///LONP2	uncharacterized LOC100507577///lon peptidase 2, peroxisomal
202335_s_at	2.06e-14	6.01e-16	-9.47759	25.7555	-0.424872	0.0448292	UBE2B	ubiquitin conjugating enzyme E2 B
236927_at	2.07e-14	6.04e-16	-9.47657	25.7502	-0.577511	0.0609409	SVEP1	sushi, von Willebrand factor type A, EGF and pentraxin domain containing 1
209366_x_at	2.09e-14	6.11e-16	-9.47445	25.7392	-1.25858	0.132839	CYB5A	cytochrome b5 type A
224734_at	2.09e-14	6.12e-16	-9.47413	25.7375	-0.694341	0.073288	HMGB1	high mobility group box 1
200039_s_at	2.1e-14	6.14e-16	9.47355	25.7345	0.680157	0.0717953	PSMB2	proteasome subunit beta 2
213227_at	2.1e-14	6.14e-16	-9.4735	25.7343	-0.632474	0.0667624	PGRMC2	progesterone receptor membrane component 2
201088_at	2.1e-14	6.15e-16	9.47327	25.7331	1.10777	0.116936	KPNA2	karyopherin subunit alpha 2
34210_at	2.11e-14	6.18e-16	-9.47225	25.7277	-1.54838	0.163465	CD52	CD52 molecule
207843_x_at	2.11e-14	6.19e-16	-9.47199	25.7264	-1.21165	0.127919	CYB5A	cytochrome b5 type A
207067_s_at	2.12e-14	6.22e-16	-9.47117	25.7221	-0.933445	0.0985565	HDC	histidine decarboxylase
224759_s_at	2.13e-14	6.25e-16	9.47026	25.7174	0.644142	0.0680174	TMEM263	transmembrane protein 263
212549_at	2.15e-14	6.31e-16	-9.4684	25.7077	-0.612815	0.0647222	STAT5B	signal transducer and activator of transcription 5B
213675_at	2.16e-14	6.37e-16	-9.46661	25.6984	-1.08961	0.1151	PARVA	parvin alpha
222581_at	2.18e-14	6.42e-16	9.46529	25.6915	1.31822	0.139269	XPR1	xenotropic and polytropic retrovirus receptor 1
207496_at	2.18e-14	6.42e-16	-9.46503	25.6901	-1.5192	0.160507	MS4A2	membrane spanning 4-domains A2
1555578_at	2.21e-14	6.51e-16	-9.46239	25.6764	-0.520375	0.0549941
228781_at	2.23e-14	6.57e-16	-9.46071	25.6676	-0.957602	0.101219	OBFC1	oligonucleotide/oligosaccharide binding fold containing 1
227801_at	2.25e-14	6.65e-16	9.45838	25.6555	1.35272	0.143018	TRIM59	tripartite motif containing 59
211417_x_at	2.26e-14	6.68e-16	-9.45757	25.6513	-1.29968	0.137422	GGT2///GGTLC1///GGTLC2///GGT1	gamma-glutamyltransferase 2///gamma-glutamyltransferase light chain 1///gamma-glutamyltransferase light chain 2///gamma-glutamyltransferase 1
225575_at	2.28e-14	6.73e-16	-9.45625	25.6444	-1.79243	0.18955	LIFR	leukemia inhibitory factor receptor alpha
1557797_a_at	2.28e-14	6.74e-16	-9.45599	25.6431	-1.03627	0.109588
229236_s_at	2.29e-14	6.78e-16	9.45469	25.6363	0.678051	0.0717158	SFXN4	sideroflexin 4
204153_s_at	2.3e-14	6.8e-16	-9.45424	25.634	-0.995161	0.105261	MFNG	MFNG O-fucosylpeptide 3-beta-N-acetylglucosaminyltransferase
234465_at	2.34e-14	6.94e-16	9.45039	25.6139	0.545239	0.0576949	EME1	essential meiotic structure-specific endonuclease 1
203752_s_at	2.35e-14	6.98e-16	-9.44942	25.6089	-0.769345	0.0814171	JUND	JunD proto-oncogene, AP-1 transcription factor subunit
225362_at	2.38e-14	7.05e-16	9.44754	25.5991	0.94589	0.10012	FAM122B	family with sequence similarity 122B
212239_at	2.38e-14	7.07e-16	-9.44678	25.5951	-1.06797	0.113051	PIK3R1	phosphoinositide-3-kinase regulatory subunit 1
213235_at	2.39e-14	7.1e-16	9.44598	25.591	0.695684	0.0736487	KNOP1	lysine rich nucleolar protein 1
202310_s_at	2.42e-14	7.18e-16	9.44391	25.5802	2.47823	0.262416	COL1A1	collagen type I alpha 1 chain
218365_s_at	2.43e-14	7.21e-16	9.4431	25.576	0.888331	0.094072	DARS2	aspartyl-tRNA synthetase 2, mitochondrial
233289_at	2.43e-14	7.23e-16	-9.44257	25.5732	-1.52456	0.161456
208824_x_at	2.44e-14	7.28e-16	9.44147	25.5675	0.882515	0.0934722	CDK16	cyclin dependent kinase 16
208658_at	2.49e-14	7.41e-16	9.43795	25.5492	0.921354	0.0976222	PDIA4	protein disulfide isomerase family A member 4
212747_at	2.5e-14	7.47e-16	-9.43651	25.5417	-0.879399	0.0931911	ANKS1A	ankyrin repeat and sterile alpha motif domain containing 1A
220037_s_at	2.5e-14	7.47e-16	-9.43644	25.5413	-1.93368	0.204917	LYVE1	lymphatic vessel endothelial hyaluronan receptor 1
226875_at	2.51e-14	7.5e-16	-9.43581	25.538	-1.09856	0.116424	DOCK11	dedicator of cytokinesis 11
239002_at	2.54e-14	7.58e-16	9.43381	25.5276	0.953267	0.101048	ASPM	abnormal spindle microtubule assembly
236004_at	2.55e-14	7.63e-16	-9.43243	25.5204	-0.714336	0.0757319	AP5M1	adaptor related protein complex 5 mu 1 subunit
1552701_a_at	2.56e-14	7.64e-16	-9.43214	25.5189	-1.1915	0.126323	CARD16	caspase recruitment domain family member 16
210619_s_at	2.57e-14	7.7e-16	-9.43073	25.5116	-1.8798	0.199327	HYAL1	hyaluronoglucosaminidase 1
218950_at	2.57e-14	7.71e-16	-9.43059	25.5108	-1.10875	0.11757	ARAP3	ArfGAP with RhoGAP domain, ankyrin repeat and PH domain 3
208016_s_at	2.58e-14	7.72e-16	-9.43021	25.5089	-1.32545	0.140553	AGTR1	angiotensin II receptor type 1
200896_x_at	2.59e-14	7.77e-16	9.42893	25.5022	0.689708	0.0731481	HDGF	hepatoma-derived growth factor
222680_s_at	2.6e-14	7.8e-16	9.42839	25.4994	1.62677	0.172539	DTL	denticleless E3 ubiquitin protein ligase homolog
217523_at	2.61e-14	7.82e-16	-9.42776	25.4961	-1.52766	0.162038	CD44	CD44 molecule (Indian blood group)
230179_at	2.62e-14	7.86e-16	-9.42694	25.4918	-1.45274	0.154105	LOC285812	uncharacterized LOC285812
204649_at	2.62e-14	7.87e-16	9.42661	25.4901	0.893846	0.0948216	TROAP	trophinin associated protein
37028_at	2.64e-14	7.95e-16	-9.42474	25.4804	-1.45731	0.154626	PPP1R15A	protein phosphatase 1 regulatory subunit 15A
218574_s_at	2.65e-14	7.99e-16	-9.42376	25.4753	-1.18744	0.126005	LMCD1	LIM and cysteine rich domains 1
228142_at	2.68e-14	8.05e-16	-9.42218	25.4671	-0.593362	0.062975	UQCR10	ubiquinol-cytochrome c reductase, complex III subunit X
212471_at	2.69e-14	8.11e-16	9.42095	25.4606	0.74813	0.0794113	AVL9	AVL9 cell migration associated
231849_at	2.71e-14	8.16e-16	9.41984	25.4549	1.32637	0.140806	KRT80	keratin 80
205638_at	2.72e-14	8.21e-16	-9.41864	25.4486	-0.974809	0.103498	ADGRB3	adhesion G protein-coupled receptor B3
53991_at	2.73e-14	8.24e-16	-9.4178	25.4443	-0.914808	0.0971361	DENND2A	DENN domain containing 2A
212308_at	2.75e-14	8.3e-16	-9.41651	25.4375	-0.973334	0.103365	CLASP2	cytoplasmic linker associated protein 2
218346_s_at	2.76e-14	8.34e-16	-9.41562	25.4329	-1.1393	0.121001	SESN1	sestrin 1
235529_x_at	2.8e-14	8.46e-16	-9.41292	25.4189	-0.915114	0.097219	SAMHD1	SAM and HD domain containing deoxynucleoside triphosphate triphosphohydrolase 1
219747_at	2.82e-14	8.52e-16	-9.41154	25.4117	-1.98065	0.210449	NDNF	neuron derived neurotrophic factor
229568_at	2.84e-14	8.58e-16	-9.41017	25.4045	-1.28377	0.136424	MOB3B	MOB kinase activator 3B
239146_at	2.85e-14	8.62e-16	-9.40937	25.4004	-0.756396	0.0803875	CLDND1	claudin domain containing 1
205824_at	2.85e-14	8.64e-16	-9.40891	25.398	-0.897155	0.0953516	HSPB2	heat shock protein family B (small) member 2
241722_x_at	2.89e-14	8.75e-16	-9.4065	25.3855	-1.47406	0.156707
229356_x_at	2.91e-14	8.83e-16	-9.40471	25.3762	-0.4655	0.0494964	INO80	INO80 complex subunit
1559477_s_at	2.92e-14	8.88e-16	-9.4037	25.3709	-1.25287	0.133231	MEIS1	Meis homeobox 1
219315_s_at	2.93e-14	8.92e-16	-9.40294	25.3669	-1.36524	0.145193	TMEM204	transmembrane protein 204
202768_at	2.95e-14	8.95e-16	-9.40213	25.3627	-2.72234	0.289545	FOSB	FosB proto-oncogene, AP-1 transcription factor subunit
1555388_s_at	2.95e-14	8.96e-16	-9.40196	25.3618	-1.30719	0.139034	SNX25	sorting nexin 25
202004_x_at	2.96e-14	9e-16	9.40122	25.358	0.500485	0.0532362	SDHC	succinate dehydrogenase complex subunit C
238568_s_at	2.97e-14	9.06e-16	-9.39996	25.3514	-1.14081	0.121363	NPC1	NPC intracellular cholesterol transporter 1
201930_at	3e-14	9.16e-16	9.3979	25.3407	1.094	0.116409	MCM6	minichromosome maintenance complex component 6
229759_s_at	3.02e-14	9.2e-16	-9.39699	25.336	-1.41824	0.150925	VEPH1	ventricular zone expressed PH domain containing 1
202779_s_at	3.05e-14	9.29e-16	9.39505	25.3259	1.43392	0.152625	UBE2S	ubiquitin conjugating enzyme E2 S
208613_s_at	3.08e-14	9.4e-16	9.39292	25.3148	1.01767	0.108344	FLNB	filamin B
205085_at	3.08e-14	9.41e-16	9.3928	25.3142	0.680552	0.0724546	ORC1	origin recognition complex subunit 1
212626_x_at	3.09e-14	9.45e-16	9.39185	25.3092	0.522007	0.0555808	HNRNPC	heterogeneous nuclear ribonucleoprotein C (C1/C2)
218003_s_at	3.1e-14	9.48e-16	9.39125	25.3061	0.692155	0.0737021	FKBP3	FK506 binding protein 3
210066_s_at	3.12e-14	9.54e-16	-9.3902	25.3006	-1.86818	0.19895	AQP4	aquaporin 4
221582_at	3.12e-14	9.56e-16	9.38967	25.2979	1.23335	0.131352	HIST3H2A	histone cluster 3, H2a
214737_x_at	3.13e-14	9.58e-16	9.38924	25.2957	0.526762	0.0561027	HNRNPC	heterogeneous nuclear ribonucleoprotein C (C1/C2)
202244_at	3.13e-14	9.59e-16	9.38919	25.2954	0.458149	0.0487953	PSMB4	proteasome subunit beta 4
220002_at	3.14e-14	9.63e-16	9.38832	25.2908	0.642861	0.0684746	KIF26B	kinesin family member 26B
229452_at	3.15e-14	9.67e-16	-9.38757	25.287	-0.953069	0.101525	TMEM88	transmembrane protein 88
230479_at	3.17e-14	9.75e-16	-9.38604	25.279	-1.09612	0.116782	EIF3F	eukaryotic translation initiation factor 3 subunit F
224414_s_at	3.25e-14	9.98e-16	-9.38163	25.256	-0.881476	0.0939577	CARD6	caspase recruitment domain family member 6
227746_at	3.31e-14	1.02e-15	-9.37802	25.2372	-0.697456	0.0743714	ELAVL1	ELAV like RNA binding protein 1
202754_at	3.31e-14	1.02e-15	9.37761	25.2351	0.617154	0.0658114	R3HDM1	R3H domain containing 1
214437_s_at	3.31e-14	1.02e-15	9.37749	25.2345	1.14862	0.122487	SHMT2	serine hydroxymethyltransferase 2
223690_at	3.33e-14	1.03e-15	-9.37625	25.228	-1.28266	0.136798	LTBP2	latent transforming growth factor beta binding protein 2
226776_at	3.34e-14	1.03e-15	-9.37587	25.2261	-0.825241	0.0880175	ENY2	ENY2, transcription and export complex 2 subunit
203642_s_at	3.35e-14	1.03e-15	-9.37485	25.2208	-0.912462	0.0973308	COBLL1	cordon-bleu WH2 repeat protein like 1
213656_s_at	3.38e-14	1.04e-15	-9.37308	25.2116	-0.624834	0.0666626	KLC1	kinesin light chain 1
221928_at	3.42e-14	1.06e-15	-9.37066	25.199	-0.865175	0.0923281	ACACB	acetyl-CoA carboxylase beta
238036_at	3.44e-14	1.06e-15	-9.36948	25.1928	-0.959347	0.102391	SHE	Src homology 2 domain containing E
200755_s_at	3.45e-14	1.07e-15	9.36876	25.1891	0.937074	0.100021	CALU	calumenin
201774_s_at	3.47e-14	1.07e-15	9.36787	25.1845	1.01403	0.108245	NCAPD2	non-SMC condensin I complex subunit D2
223431_at	3.48e-14	1.08e-15	9.36726	25.1813	0.592122	0.0632119	BLOC1S4	biogenesis of lysosomal organelles complex 1 subunit 4
224762_at	3.49e-14	1.08e-15	9.36634	25.1765	1.33418	0.142444	SERINC2	serine incorporator 2
209949_at	3.52e-14	1.09e-15	-9.36483	25.1686	-1.38326	0.147708	NCF2	neutrophil cytosolic factor 2
244598_at	3.56e-14	1.1e-15	-9.36249	25.1565	-1.01286	0.108183	LCP2	lymphocyte cytosolic protein 2
214074_s_at	3.57e-14	1.11e-15	9.36161	25.1519	0.963123	0.10288	CTTN	cortactin
228127_at	3.64e-14	1.13e-15	-9.35803	25.1333	-0.766157	0.0818716	KCNK3	potassium two pore domain channel subfamily K member 3
1554696_s_at	3.66e-14	1.14e-15	9.35685	25.1271	1.63615	0.174862	TYMS	thymidylate synthetase
227099_s_at	3.68e-14	1.14e-15	-9.35569	25.1211	-1.51218	0.161632	C11orf96	chromosome 11 open reading frame 96
202551_s_at	3.68e-14	1.15e-15	-9.35548	25.12	-1.20917	0.129247	LOC101929500///CRIM1	uncharacterized LOC101929500///cysteine rich transmembrane BMP regulator 1
235349_at	3.68e-14	1.15e-15	-9.35543	25.1198	-1.03764	0.110913	RMDN2	regulator of microtubule dynamics 2
225776_at	3.74e-14	1.16e-15	-9.35258	25.1049	-1.21338	0.129737	RBMS2	RNA binding motif single stranded interacting protein 2
225390_s_at	3.83e-14	1.19e-15	-9.34795	25.0809	-0.966387	0.10338	KLF13	Kruppel like factor 13
203536_s_at	3.89e-14	1.21e-15	9.34469	25.0639	0.746821	0.0799193	CIAO1	cytosolic iron-sulfur assembly component 1
239897_at	3.9e-14	1.22e-15	-9.34392	25.0599	-0.583948	0.062495	BCLAF1	BCL2 associated transcription factor 1
202199_s_at	3.95e-14	1.23e-15	9.34138	25.0467	0.768556	0.0822744	SRPK1	SRSF protein kinase 1
201609_x_at	3.96e-14	1.24e-15	9.34114	25.0454	0.646481	0.069208	ICMT	isoprenylcysteine carboxyl methyltransferase
227425_at	3.96e-14	1.24e-15	-9.34082	25.0438	-1.28937	0.138036	REPS2	RALBP1 associated Eps domain containing 2
218836_at	3.97e-14	1.24e-15	9.34007	25.0399	0.561954	0.0601659	TRIM39-RPP21///RPP21///TRIM39	TRIM39-RPP21 readthrough///ribonuclease P/MRP subunit p21///tripartite motif containing 39
212465_at	4.1e-14	1.28e-15	-9.3339	25.0078	-0.440401	0.047183	SETD3	SET domain containing 3
222706_at	4.1e-14	1.28e-15	-9.33383	25.0074	-0.75433	0.0808167	CWC25	CWC25 spliceosome associated protein homolog
210095_s_at	4.31e-14	1.35e-15	9.32436	24.9582	1.7575	0.188484	IGFBP3	insulin like growth factor binding protein 3
212809_at	4.34e-14	1.36e-15	9.32276	24.9498	0.625982	0.0671456	NFATC2IP	nuclear factor of activated T-cells 2 interacting protein
201153_s_at	4.35e-14	1.36e-15	-9.32232	24.9476	-0.587755	0.0630482	MBNL1	muscleblind like splicing regulator 1
226646_at	4.36e-14	1.37e-15	-9.32171	24.9444	-0.879828	0.0943849	KLF2	Kruppel like factor 2
226152_at	4.37e-14	1.37e-15	-9.3214	24.9428	-0.926877	0.0994355	TTC7B	tetratricopeptide repeat domain 7B
209960_at	4.46e-14	1.4e-15	-9.31729	24.9214	-1.24083	0.133175	HGF	hepatocyte growth factor
243843_at	4.5e-14	1.41e-15	-9.31557	24.9125	-0.745215	0.0799967	N4BP2L1	NEDD4 binding protein 2 like 1
37384_at	4.53e-14	1.43e-15	-9.31395	24.9041	-0.942815	0.101226	PPM1F	protein phosphatase, Mg2+/Mn2+ dependent 1F
235459_at	4.58e-14	1.44e-15	-9.31205	24.8942	-0.901901	0.096853	RNF41	ring finger protein 41
209733_at	4.58e-14	1.44e-15	-9.31195	24.8936	-0.815306	0.0875548	MID2	midline 2
243584_at	4.59e-14	1.45e-15	-9.31138	24.8907	-1.40294	0.150669
205771_s_at	4.59e-14	1.45e-15	-9.311	24.8887	-0.900566	0.0967207	AKAP7	A-kinase anchoring protein 7
234915_s_at	4.61e-14	1.45e-15	9.31008	24.884	0.952446	0.102303	DENR	density regulated re-initiation and release factor
214073_at	4.64e-14	1.46e-15	9.30887	24.8777	1.4413	0.15483	CTTN	cortactin
209821_at	4.67e-14	1.47e-15	-9.30775	24.8718	-1.82691	0.196278	IL33	interleukin 33
225174_at	4.67e-14	1.47e-15	9.30766	24.8714	0.677003	0.0727361	DNAJC10	DnaJ heat shock protein family (Hsp40) member C10
1560296_at	4.69e-14	1.48e-15	-9.30644	24.865	-0.900694	0.0967818
206726_at	4.71e-14	1.49e-15	-9.30548	24.86	-1.80075	0.193515	HPGDS	hematopoietic prostaglandin D synthase
200985_s_at	4.73e-14	1.5e-15	-9.30489	24.857	-0.840965	0.0903788	CD59	CD59 molecule
40020_at	4.76e-14	1.51e-15	9.30352	24.8498	0.842481	0.0905551	CELSR3	cadherin EGF LAG seven-pass G-type receptor 3
244447_at	4.81e-14	1.53e-15	-9.30116	24.8376	-1.3505	0.145196
221935_s_at	4.83e-14	1.53e-15	-9.3003	24.8331	-1.12158	0.120596	EOGT	EGF domain specific O-linked N-acetylglucosamine transferase
209836_x_at	4.84e-14	1.53e-15	9.30002	24.8316	0.87297	0.0938675	BOLA2B///BOLA2	bolA family member 2B///bolA family member 2
226071_at	4.88e-14	1.55e-15	-9.29811	24.8217	-1.57993	0.16992	ADAMTSL4	ADAMTS like 4
208842_s_at	4.91e-14	1.56e-15	9.29715	24.8168	0.562771	0.0605315	GORASP2	golgi reassembly stacking protein 2
232049_at	4.96e-14	1.58e-15	-9.29504	24.8057	-0.625829	0.0673293	SNX2	sorting nexin 2
229501_s_at	5e-14	1.59e-15	-9.2932	24.7962	-0.636981	0.0685427	USP8	ubiquitin specific peptidase 8
202877_s_at	5.07e-14	1.61e-15	-9.29066	24.783	-1.32083	0.142167	CD93	CD93 molecule
202181_at	5.09e-14	1.62e-15	-9.28986	24.7788	-0.665635	0.0716518	SUSD6	sushi domain containing 6
230072_at	5.13e-14	1.63e-15	-9.28799	24.7691	-0.770634	0.082971	TBC1D15	TBC1 domain family member 15
232278_s_at	5.17e-14	1.65e-15	9.28657	24.7618	1.536	0.1654	DEPDC1	DEP domain containing 1
1569095_at	5.26e-14	1.68e-15	-9.28298	24.7431	-1.3692	0.147496	MIR3945HG	MIR3945 host gene
219046_s_at	5.3e-14	1.69e-15	-9.28153	24.7356	-0.729288	0.0785741	PKNOX2	PBX/knotted 1 homeobox 2
204442_x_at	5.37e-14	1.71e-15	-9.27891	24.7219	-1.204	0.129757	LTBP4	latent transforming growth factor beta binding protein 4
201417_at	5.39e-14	1.72e-15	9.27812	24.7179	1.15129	0.124086	SOX4	SRY-box 4
208799_at	5.39e-14	1.72e-15	9.27808	24.7176	0.665577	0.0717365	PSMB5	proteasome subunit beta 5
228528_at	5.43e-14	1.74e-15	-9.27644	24.7091	-1.58651	0.171026	MIR29C///MIR29B2	microRNA 29c///microRNA 29b-2
201197_at	5.44e-14	1.74e-15	-9.27603	24.707	-0.469071	0.0505681	AMD1	adenosylmethionine decarboxylase 1
234672_s_at	5.45e-14	1.74e-15	9.27565	24.705	0.731347	0.0788458	NDC1	NDC1 transmembrane nucleoporin
218412_s_at	5.52e-14	1.77e-15	9.27303	24.6914	0.695827	0.0750378	GTF2IRD1	GTF2I repeat domain containing 1
1552790_a_at	5.58e-14	1.79e-15	-9.271	24.6809	-0.807023	0.0870481	SEC62	SEC62 homolog, preprotein translocation factor
214736_s_at	5.59e-14	1.79e-15	-9.27053	24.6784	-0.614463	0.0662813	ADD1	adducin 1
229572_at	5.59e-14	1.79e-15	-9.27049	24.6782	-0.977977	0.105494	ATP6V0A2	ATPase H+ transporting V0 subunit a2
242641_at	5.59e-14	1.79e-15	-9.27041	24.6778	-1.08815	0.117378	COL6A6	collagen type VI alpha 6 chain
222522_x_at	5.65e-14	1.81e-15	9.26829	24.6667	0.832291	0.0897998	MRPS10	mitochondrial ribosomal protein S10
1559605_a_at	5.66e-14	1.82e-15	-9.26784	24.6644	-1.28669	0.138834	LOC285043	uncharacterized LOC285043
202992_at	5.67e-14	1.82e-15	-9.26717	24.6609	-2.15744	0.232805	C7	complement component 7
208206_s_at	5.68e-14	1.83e-15	-9.26691	24.6596	-0.748576	0.0807794	RASGRP2	RAS guanyl releasing protein 2
212179_at	5.68e-14	1.83e-15	-9.26684	24.6592	-0.927945	0.100136	PNISR	PNN interacting serine and arginine rich protein
229070_at	5.69e-14	1.83e-15	-9.26635	24.6567	-1.93564	0.20889	ADTRP	androgen dependent TFPI regulating protein
212529_at	5.7e-14	1.84e-15	9.26596	24.6546	0.899322	0.0970566	LSM12	LSM12 homolog
226548_at	5.77e-14	1.86e-15	9.26348	24.6418	0.983341	0.106153	SBK1	SH3 domain binding kinase 1
204775_at	5.78e-14	1.86e-15	9.26312	24.6399	0.679897	0.0733983	CHAF1B	chromatin assembly factor 1 subunit B
229480_at	5.79e-14	1.87e-15	-9.26243	24.6363	-0.859551	0.0927997	MAGI2-AS3	MAGI2 antisense RNA 3
224716_at	5.8e-14	1.87e-15	9.26223	24.6353	0.588742	0.0635638	MIR4647///SLC35B2	microRNA 4647///solute carrier family 35 member B2
213417_at	5.8e-14	1.88e-15	-9.26188	24.6334	-1.59289	0.171984	TBX2	T-box 2
212695_at	5.83e-14	1.89e-15	-9.26093	24.6285	-0.862465	0.0931294	CRY2	cryptochrome circadian clock 2
203088_at	5.83e-14	1.89e-15	-9.2609	24.6284	-1.688	0.182272	FBLN5	fibulin 5
224906_at	5.91e-14	1.91e-15	-9.25804	24.6135	-0.685027	0.0739927	ANO6	anoctamin 6
1557136_at	5.95e-14	1.93e-15	-9.25683	24.6072	-1.61609	0.174584	ATP13A4	ATPase 13A4
238868_at	5.98e-14	1.94e-15	-9.25567	24.6012	-1.33232	0.143947	UACA	uveal autoantigen with coiled-coil domains and ankyrin repeats
213817_at	5.99e-14	1.94e-15	-9.2554	24.5998	-1.42849	0.154341	IRAK3	interleukin 1 receptor associated kinase 3
210821_x_at	6.1e-14	1.98e-15	9.2518	24.5811	0.767546	0.0829618	CENPA	centromere protein A
215812_s_at	6.11e-14	1.98e-15	9.25128	24.5784	1.03473	0.111847	SLC6A10PB///SLC6A10P///SLC6A8	solute carrier family 6 member 8 pseudogene///solute carrier family 6 member 10, pseudogene///solute carrier family 6 member 8
207837_at	6.18e-14	2.01e-15	-9.24913	24.5672	-0.753726	0.0814916	RBPMS	RNA binding protein with multiple splicing
226267_at	6.19e-14	2.01e-15	-9.24845	24.5637	-0.975504	0.105478	JDP2	Jun dimerization protein 2
238719_at	6.2e-14	2.02e-15	-9.24826	24.5627	-0.869617	0.0940304	PPP2CA	protein phosphatase 2 catalytic subunit alpha
201327_s_at	6.2e-14	2.02e-15	9.24803	24.5615	0.67541	0.0730328	CCT6A	chaperonin containing TCP1 subunit 6A
212163_at	6.22e-14	2.03e-15	-9.24729	24.5576	-0.606129	0.0655467	KIDINS220	kinase D-interacting substrate 220kDa
219229_at	6.23e-14	2.03e-15	-9.24706	24.5565	-1.08013	0.116808	SLCO3A1	solute carrier organic anion transporter family member 3A1
201810_s_at	6.26e-14	2.04e-15	-9.24587	24.5503	-0.934291	0.10105	SH3BP5	SH3 domain binding protein 5
219993_at	6.26e-14	2.04e-15	-9.24574	24.5496	-1.69876	0.183734	SOX17	SRY-box 17
1569956_at	6.28e-14	2.05e-15	-9.2451	24.5463	-0.454864	0.0492006	MYLK	myosin light chain kinase
212912_at	6.28e-14	2.05e-15	-9.24485	24.545	-1.29597	0.140183	RPS6KA2	ribosomal protein S6 kinase A2
241365_at	6.28e-14	2.05e-15	-9.24476	24.5445	-0.90369	0.0977516	SATB1	SATB homeobox 1
214366_s_at	6.36e-14	2.08e-15	-9.24231	24.5318	-1.51795	0.164239	ALOX5	arachidonate 5-lipoxygenase
242786_at	6.37e-14	2.08e-15	9.24202	24.5303	0.670467	0.0725455	SBF2-AS1	SBF2 antisense RNA 1
243386_at	6.37e-14	2.08e-15	-9.2419	24.5297	-1.29739	0.140381	CASZ1	castor zinc finger 1
203820_s_at	6.48e-14	2.12e-15	9.2386	24.5125	2.29935	0.248886	IGF2BP3	insulin like growth factor 2 mRNA binding protein 3
200052_s_at	6.55e-14	2.15e-15	9.23627	24.5004	0.879534	0.0952261	ILF2	interleukin enhancer binding factor 2
201190_s_at	6.56e-14	2.15e-15	-9.23595	24.4988	-0.489216	0.0529687	PITPNA	phosphatidylinositol transfer protein alpha
222649_at	6.58e-14	2.16e-15	-9.23522	24.495	-0.51551	0.05582	XPO4	exportin 4
217504_at	6.6e-14	2.16e-15	-9.23475	24.4925	-1.22431	0.132576	ABCA6	ATP binding cassette subfamily A member 6
203006_at	6.61e-14	2.17e-15	-9.23409	24.4891	-1.00212	0.108524	INPP5A	inositol polyphosphate-5-phosphatase A
236922_at	6.63e-14	2.18e-15	-9.23349	24.486	-0.964328	0.104438	NCK1	NCK adaptor protein 1
50965_at	6.72e-14	2.21e-15	9.23084	24.4722	0.534554	0.0579095	RAB26	RAB26, member RAS oncogene family
1553639_a_at	6.78e-14	2.23e-15	-9.22904	24.4629	-1.03579	0.112232	PPARGC1B	PPARG coactivator 1 beta
213237_at	6.9e-14	2.27e-15	9.22559	24.445	0.888516	0.0963099	KNOP1	lysine rich nucleolar protein 1
201709_s_at	6.98e-14	2.3e-15	9.22344	24.4338	0.70249	0.0761635	NIPSNAP1	nipsnap homolog 1 (C. elegans)
225240_s_at	6.98e-14	2.3e-15	9.22318	24.4324	1.04175	0.112949	MSI2	musashi RNA binding protein 2
235978_at	7.07e-14	2.33e-15	-9.22075	24.4198	-1.22018	0.132329	FABP4	fatty acid binding protein 4
242606_at	7.3e-14	2.41e-15	-9.21453	24.3875	-0.674611	0.0732116
202080_s_at	7.3e-14	2.41e-15	-9.21439	24.3868	-0.661778	0.0718201	TRAK1	trafficking kinesin protein 1
241450_at	7.31e-14	2.41e-15	-9.21397	24.3846	-0.672359	0.0729717	RSPO1	R-spondin 1
219320_at	7.32e-14	2.42e-15	9.21376	24.3835	0.605436	0.06571	MYO19	myosin XIX
223156_at	7.36e-14	2.43e-15	9.21249	24.3769	0.882791	0.0958254	MRPS23	mitochondrial ribosomal protein S23
225972_at	7.43e-14	2.46e-15	-9.21061	24.3672	-0.894813	0.0971503	TMEM64	transmembrane protein 64
222702_x_at	7.46e-14	2.47e-15	9.20986	24.3633	0.791956	0.08599	CRIPT	CXXC repeat containing interactor of PDZ3 domain
206747_at	7.48e-14	2.48e-15	-9.20912	24.3594	-0.824893	0.0895735	GPRIN2	G protein regulated inducer of neurite outgrowth 2
214319_at	7.48e-14	2.48e-15	-9.20902	24.3589	-1.16093	0.126064	FRY	FRY microtubule binding protein
222231_s_at	7.5e-14	2.49e-15	9.2084	24.3557	0.709739	0.0770752	LRRC59	leucine rich repeat containing 59
208009_s_at	7.53e-14	2.5e-15	9.2075	24.351	0.660352	0.0717189	ARHGEF16	Rho guanine nucleotide exchange factor 16
212606_at	7.63e-14	2.53e-15	-9.20489	24.3374	-0.705711	0.076667	WDFY3	WD repeat and FYVE domain containing 3
208149_x_at	7.64e-14	2.54e-15	9.20459	24.3359	0.821944	0.0892972	DDX11	DEAD/H-box helicase 11
238512_at	7.65e-14	2.54e-15	-9.20427	24.3342	-1.17495	0.127652	WNT2B	Wnt family member 2B
226066_at	7.68e-14	2.55e-15	-9.20336	24.3295	-1.05261	0.114373	MITF	melanogenesis associated transcription factor
231804_at	7.68e-14	2.56e-15	-9.2032	24.3287	-1.27711	0.138768	RXFP1	relaxin/insulin like family peptide receptor 1
209543_s_at	7.68e-14	2.56e-15	-9.20313	24.3283	-1.14073	0.123951	CD34	CD34 molecule
228868_x_at	7.7e-14	2.56e-15	9.20266	24.3259	1.17217	0.127373	CDT1	chromatin licensing and DNA replication factor 1
238786_at	7.7e-14	2.56e-15	-9.20258	24.3255	-0.807577	0.0877554	ANK3	ankyrin 3, node of Ranvier (ankyrin G)
201830_s_at	7.72e-14	2.57e-15	9.20186	24.3217	1.44182	0.156687	NET1	neuroepithelial cell transforming 1
218594_at	7.76e-14	2.59e-15	9.20095	24.317	0.777071	0.0844555	HEATR1	HEAT repeat containing 1
201391_at	7.89e-14	2.63e-15	9.19748	24.299	0.689612	0.0749783	TRAP1	TNF receptor associated protein 1
238905_at	7.93e-14	2.65e-15	-9.1966	24.2944	-1.03643	0.112697	RHOJ	ras homolog family member J
225474_at	7.94e-14	2.65e-15	-9.1962	24.2924	-1.10127	0.119753	MAGI1	membrane associated guanylate kinase, WW and PDZ domain containing 1
228604_at	8e-14	2.67e-15	-9.19451	24.2836	-0.623144	0.0677734	FAM76A	family with sequence similarity 76 member A
225177_at	8.04e-14	2.69e-15	-9.1936	24.2789	-1.37914	0.150011	RAB11FIP1	RAB11 family interacting protein 1
228028_at	8.04e-14	2.69e-15	9.19346	24.2781	0.580153	0.063105	GAREM2	GRB2 associated regulator of MAPK1 subtype 2
230300_at	8.04e-14	2.69e-15	-9.19339	24.2778	-1.20815	0.131415	PSMA5	proteasome subunit alpha 5
1559037_a_at	8.04e-14	2.69e-15	-9.19338	24.2777	-0.849867	0.0924433
242220_at	8.14e-14	2.73e-15	-9.1908	24.2643	-0.610093	0.0663808	SPTBN1	spectrin beta, non-erythrocytic 1
242607_at	8.16e-14	2.74e-15	-9.19012	24.2608	-0.955336	0.103953
201563_at	8.16e-14	2.74e-15	9.19009	24.2607	1.21639	0.132359	SORD	sorbitol dehydrogenase
207002_s_at	8.19e-14	2.75e-15	-9.18925	24.2563	-1.145	0.124602	PLAGL1	PLAG1 like zinc finger 1
1552667_a_at	8.23e-14	2.76e-15	-9.18825	24.2511	-1.33097	0.144856	SH2D3C	SH2 domain containing 3C
209123_at	8.28e-14	2.78e-15	-9.18705	24.2448	-0.643005	0.0699904	QDPR	quinoid dihydropteridine reductase
208689_s_at	8.28e-14	2.78e-15	9.18697	24.2444	0.693052	0.0754386	RPN2	ribophorin II
218796_at	8.44e-14	2.84e-15	9.18331	24.2254	1.79219	0.195157	FERMT1	fermitin family member 1
229898_at	8.45e-14	2.84e-15	-9.18282	24.2229	-0.510223	0.0555627	SNX33	sorting nexin 33
204699_s_at	8.55e-14	2.88e-15	9.1806	24.2114	0.830069	0.0904155	DIEXF	digestive organ expansion factor homolog (zebrafish)
226692_at	8.57e-14	2.89e-15	-9.18004	24.2085	-0.760142	0.0828037	MIR1282///HYPK///SERF2	microRNA 1282///huntingtin interacting protein K///small EDRK-rich factor 2
212130_x_at	8.58e-14	2.89e-15	-9.17972	24.2068	-0.626621	0.0682615	EIF1	eukaryotic translation initiation factor 1
212463_at	8.62e-14	2.91e-15	-9.17862	24.2011	-0.958572	0.104435	CD59	CD59 molecule
239252_at	8.66e-14	2.92e-15	-9.17767	24.1961	-0.963104	0.10494	COX7B	cytochrome c oxidase subunit 7B
227758_at	8.71e-14	2.94e-15	-9.17659	24.1906	-1.18736	0.12939	RERG	RAS like estrogen regulated growth inhibitor
226080_at	8.73e-14	2.95e-15	-9.176	24.1875	-0.706738	0.0770202	SSH2	slingshot protein phosphatase 2
225564_at	8.76e-14	2.96e-15	-9.17515	24.1831	-0.836083	0.0911247	SPATA13	spermatogenesis associated 13
210113_s_at	8.76e-14	2.96e-15	-9.17501	24.1824	-0.726936	0.0792299	NLRP1	NLR family pyrin domain containing 1
224801_at	8.95e-14	3.03e-15	-9.17102	24.1617	-0.871194	0.0949943	NDFIP2	Nedd4 family interacting protein 2
207265_s_at	9.09e-14	3.08e-15	9.16797	24.1459	1.46241	0.159513	KDELR3	KDEL endoplasmic reticulum protein retention receptor 3
231841_s_at	9.15e-14	3.1e-15	-9.16652	24.1383	-1.53656	0.167628	KIAA1462	KIAA1462
218625_at	9.2e-14	3.12e-15	-9.16535	24.1323	-1.52533	0.166423	NRN1	neuritin 1
215617_at	9.22e-14	3.13e-15	-9.16495	24.1301	-1.13999	0.124386	SPATS2L	spermatogenesis associated serine rich 2 like
202334_s_at	9.22e-14	3.13e-15	-9.1648	24.1294	-0.615437	0.0671522	UBE2B	ubiquitin conjugating enzyme E2 B
1557455_s_at	9.23e-14	3.13e-15	9.16443	24.1275	0.895756	0.0977426	MOSPD1	motile sperm domain containing 1
243041_s_at	9.28e-14	3.15e-15	-9.16344	24.1223	-1.52664	0.166601
201372_s_at	9.33e-14	3.17e-15	-9.1623	24.1164	-0.671832	0.0733258	CUL3	cullin 3
217546_at	9.33e-14	3.17e-15	-9.16218	24.1158	-2.70198	0.294905	MT1M	metallothionein 1M
215311_at	9.33e-14	3.18e-15	-9.16194	24.1145	-1.09117	0.119098	NTRK3	neurotrophic receptor tyrosine kinase 3
203881_s_at	9.46e-14	3.22e-15	-9.1592	24.1003	-1.51365	0.16526	DMD	dystrophin
201209_at	9.46e-14	3.22e-15	9.15917	24.1002	0.547015	0.0597232	HDAC1	histone deacetylase 1
227291_s_at	9.48e-14	3.23e-15	9.15876	24.098	0.680871	0.0743409	BOLA3	bolA family member 3
202292_x_at	9.53e-14	3.25e-15	9.15765	24.0923	0.465406	0.0508216	LYPLA2	lysophospholipase II
226685_at	9.54e-14	3.25e-15	-9.15724	24.0902	-0.732957	0.0800413	SNTB2	syntrophin beta 2
215726_s_at	9.56e-14	3.26e-15	-9.15687	24.0882	-1.28319	0.140134	CYB5A	cytochrome b5 type A
203603_s_at	9.58e-14	3.27e-15	-9.15619	24.0847	-1.29843	0.141809	ZEB2	zinc finger E-box binding homeobox 2
1559696_at	9.73e-14	3.33e-15	-9.15312	24.0688	-1.293	0.141263
233867_at	9.74e-14	3.33e-15	-9.15295	24.0679	-1.13385	0.123878
240245_at	9.87e-14	3.37e-15	-9.15036	24.0545	-1.42296	0.155509
232761_at	9.89e-14	3.39e-15	-9.14972	24.0512	-1.06956	0.116895	COX4I2	cytochrome c oxidase subunit 4I2
227064_at	9.99e-14	3.42e-15	-9.14789	24.0416	-0.598291	0.0654021	ANKRD40	ankyrin repeat domain 40
225922_at	1e-13	3.42e-15	-9.1476	24.0402	-0.920806	0.100661	FNIP2	folliculin interacting protein 2
224912_at	1e-13	3.44e-15	-9.14694	24.0367	-0.678596	0.0741883	TTC7A	tetratricopeptide repeat domain 7A
1555832_s_at	1.03e-13	3.54e-15	-9.14118	24.0069	-1.10466	0.120845	KLF6	Kruppel like factor 6
202125_s_at	1.04e-13	3.57e-15	-9.13988	24.0001	-0.727812	0.0796303	TRAK2	trafficking kinesin protein 2
222533_at	1.04e-13	3.57e-15	-9.13981	23.9997	-0.679342	0.0743278	CRBN	cereblon
210983_s_at	1.04e-13	3.58e-15	9.13907	23.9959	1.23799	0.135461	MCM7	minichromosome maintenance complex component 7
229101_at	1.05e-13	3.59e-15	-9.13846	23.9927	-0.854163	0.0934691	IL17RA	interleukin 17 receptor A
236088_at	1.05e-13	3.59e-15	-9.13842	23.9925	-1.1197	0.122526	NTNG1	netrin G1
242871_at	1.06e-13	3.63e-15	-9.13624	23.9812	-1.61193	0.176432	PAQR5	progestin and adipoQ receptor family member 5
39817_s_at	1.07e-13	3.67e-15	9.13426	23.971	0.628205	0.0687746	DNPH1	2'-deoxynucleoside 5'-phosphate N-hydrolase 1
228731_at	1.08e-13	3.73e-15	-9.13138	23.956	-1.74017	0.190571	GUCY1A2	guanylate cyclase 1 soluble subunit alpha 2
202715_at	1.09e-13	3.76e-15	9.12966	23.9471	0.829167	0.0908212	CAD	carbamoyl-phosphate synthetase 2, aspartate transcarbamylase, and dihydroorotase
227240_at	1.1e-13	3.78e-15	9.12895	23.9434	1.11788	0.122454	NGEF	neuronal guanine nucleotide exchange factor
202191_s_at	1.1e-13	3.79e-15	-9.12852	23.9412	-1.09208	0.119633	GAS7	growth arrest specific 7
210594_x_at	1.1e-13	3.79e-15	9.12808	23.9389	0.825936	0.090483	MPZL1	myelin protein zero like 1
225750_at	1.1e-13	3.8e-15	9.12786	23.9378	1.17534	0.128764	ERO1A	endoplasmic reticulum oxidoreductase 1 alpha
236208_at	1.1e-13	3.81e-15	-9.12736	23.9351	-0.826196	0.0905187	MOCS2	molybdenum cofactor synthesis 2
242852_at	1.11e-13	3.84e-15	-9.12593	23.9277	-0.589087	0.0645509	LOC285147	uncharacterized LOC285147
226186_at	1.11e-13	3.85e-15	-9.12537	23.9248	-0.875097	0.0958972	TMOD2	tropomodulin 2
202021_x_at	1.13e-13	3.9e-15	-9.12268	23.9109	-0.660512	0.0724033	EIF1	eukaryotic translation initiation factor 1
212204_at	1.14e-13	3.94e-15	-9.12116	23.903	-0.592717	0.0649826	TMEM87A	transmembrane protein 87A
220060_s_at	1.15e-13	3.99e-15	9.11863	23.8899	0.645833	0.0708257	PARPBP	PARP1 binding protein
202347_s_at	1.15e-13	3.99e-15	9.11839	23.8886	0.609869	0.0668834	UBE2K	ubiquitin conjugating enzyme E2 K
220668_s_at	1.16e-13	4.03e-15	9.11665	23.8796	0.870998	0.0955393	DNMT3B	DNA methyltransferase 3 beta
226955_at	1.17e-13	4.08e-15	-9.11449	23.8684	-1.25218	0.137383	AFAP1L1	actin filament associated protein 1 like 1
204081_at	1.18e-13	4.09e-15	-9.11387	23.8652	-1.62058	0.177814	NRGN	neurogranin
202949_s_at	1.18e-13	4.11e-15	9.11294	23.8604	1.55506	0.170643	FHL2	four and a half LIM domains 2
227138_at	1.19e-13	4.12e-15	-9.1123	23.8571	-0.789739	0.0866674	CRTAP	cartilage associated protein
210838_s_at	1.19e-13	4.12e-15	-9.11226	23.8569	-1.12423	0.123375	ACVRL1	activin A receptor like type 1
229504_at	1.19e-13	4.13e-15	-9.11204	23.8557	-1.0482	0.115034	RAB23	RAB23, member RAS oncogene family
208335_s_at	1.19e-13	4.16e-15	-9.11068	23.8487	-1.87582	0.205892	ACKR1	atypical chemokine receptor 1 (Duffy blood group)
204315_s_at	1.2e-13	4.17e-15	9.1102	23.8462	0.705216	0.0774096	GTSE1	G2 and S-phase expressed 1
235026_at	1.2e-13	4.17e-15	9.11009	23.8456	0.809356	0.0888417	C12orf66	chromosome 12 open reading frame 66
201714_at	1.2e-13	4.19e-15	9.10923	23.8411	0.923609	0.101393	TUBG1	tubulin gamma 1
221732_at	1.2e-13	4.2e-15	9.1089	23.8395	0.775089	0.0850914	CANT1	calcium activated nucleotidase 1
232425_at	1.25e-13	4.36e-15	-9.10179	23.8026	-0.688977	0.0756969	SNX25	sorting nexin 25
213604_at	1.25e-13	4.37e-15	-9.10144	23.8008	-0.546614	0.060058	TCEB3	transcription elongation factor B subunit 3
218364_at	1.25e-13	4.37e-15	-9.10139	23.8005	-0.633727	0.0696297	LRRFIP2	LRR binding FLII interacting protein 2
223328_at	1.25e-13	4.38e-15	9.10085	23.7977	0.712777	0.0783199	ARMC10	armadillo repeat containing 10
218856_at	1.26e-13	4.41e-15	9.09935	23.7899	1.09063	0.119858	TNFRSF21	TNF receptor superfamily member 21
209894_at	1.28e-13	4.48e-15	-9.09646	23.7749	-2.17666	0.239287	LEPROT///LEPR	leptin receptor overlapping transcript///leptin receptor
230533_at	1.28e-13	4.49e-15	9.0961	23.7731	0.569199	0.0625762	ZMYND8	zinc finger MYND-type containing 8
219660_s_at	1.29e-13	4.52e-15	-9.09475	23.7661	-1.30811	0.143832	ATP8A2	ATPase phospholipid transporting 8A2
225883_at	1.31e-13	4.58e-15	-9.09216	23.7527	-0.636383	0.0699924	ATG16L2	autophagy related 16 like 2
201708_s_at	1.32e-13	4.64e-15	9.08973	23.7401	0.898886	0.0988902	NIPSNAP1	nipsnap homolog 1 (C. elegans)
204959_at	1.32e-13	4.65e-15	-9.08957	23.7392	-1.5621	0.171856	MNDA	myeloid cell nuclear differentiation antigen
201268_at	1.33e-13	4.66e-15	9.08921	23.7374	0.769021	0.0846081	NME1-NME2///NME2	NME1-NME2 readthrough///NME/NM23 nucleoside diphosphate kinase 2
201689_s_at	1.33e-13	4.66e-15	9.08894	23.736	1.2622	0.138872	TPD52	tumor protein D52
203718_at	1.34e-13	4.72e-15	-9.08642	23.7229	-1.14517	0.126031	PNPLA6	patatin like phospholipase domain containing 6
224984_at	1.35e-13	4.73e-15	-9.086	23.7207	-0.665289	0.0732214	NFAT5	nuclear factor of activated T-cells 5
1552316_a_at	1.39e-13	4.9e-15	-9.07953	23.6872	-1.20925	0.133184	GIMAP1	GTPase, IMAP family member 1
235088_at	1.41e-13	4.95e-15	9.07753	23.6768	0.804968	0.0886769	C4orf46	chromosome 4 open reading frame 46
208741_at	1.41e-13	4.97e-15	-9.0768	23.673	-0.917187	0.101047	SAP18	Sin3A associated protein 18
223530_at	1.42e-13	5.01e-15	9.07516	23.6645	1.26563	0.139461	TDRKH	tudor and KH domain containing
209856_x_at	1.46e-13	5.15e-15	9.06992	23.6374	0.696479	0.07679	ABI2	abl-interactor 2
204726_at	1.47e-13	5.18e-15	-9.06885	23.6319	-1.16462	0.128419	CDH13	cadherin 13
215314_at	1.48e-13	5.21e-15	-9.06763	23.6255	-1.08897	0.120094
201587_s_at	1.48e-13	5.22e-15	9.06757	23.6252	0.745992	0.0822704	IRAK1	interleukin 1 receptor associated kinase 1
1556499_s_at	1.5e-13	5.28e-15	9.06515	23.6127	1.52514	0.168242	COL1A1	collagen type I alpha 1 chain
236957_at	1.5e-13	5.31e-15	9.06411	23.6073	0.706766	0.0779742	CDCA2	cell division cycle associated 2
209919_x_at	1.51e-13	5.35e-15	-9.06266	23.5998	-1.27445	0.140627	GGT2///GGTLC1///GGTLC2///GGT1	gamma-glutamyltransferase 2///gamma-glutamyltransferase light chain 1///gamma-glutamyltransferase light chain 2///gamma-glutamyltransferase 1
214804_at	1.52e-13	5.36e-15	9.06223	23.5976	1.14982	0.126881	CENPI	centromere protein I
1556989_at	1.52e-13	5.4e-15	-9.0611	23.5917	-2.01917	0.222839
200698_at	1.53e-13	5.4e-15	9.06093	23.5908	0.753338	0.0831414	KDELR2	KDEL endoplasmic reticulum protein retention receptor 2
241962_at	1.54e-13	5.47e-15	-9.05859	23.5787	-0.79674	0.0879541	NT5DC1	5'-nucleotidase domain containing 1
219650_at	1.55e-13	5.49e-15	9.058	23.5756	0.763024	0.0842375	ERCC6L	ERCC excision repair 6 like, spindle assembly checkpoint helicase
212726_at	1.56e-13	5.54e-15	-9.05621	23.5664	-0.685903	0.0757384	PHF2	PHD finger protein 2
227407_at	1.56e-13	5.55e-15	-9.05591	23.5648	-0.883484	0.0975589	TAPT1	transmembrane anterior posterior transformation 1
201413_at	1.56e-13	5.55e-15	-9.05559	23.5632	-0.766176	0.0846081	HSD17B4	hydroxysteroid 17-beta dehydrogenase 4
212764_at	1.56e-13	5.56e-15	-9.05554	23.5629	-1.09571	0.120999	ZEB1	zinc finger E-box binding homeobox 1
208822_s_at	1.59e-13	5.64e-15	9.05281	23.5487	0.61202	0.0676055	DAP3	death associated protein 3
228108_at	1.6e-13	5.68e-15	-9.05122	23.5405	-1.29556	0.143136	PPM1L	protein phosphatase, Mg2+/Mn2+ dependent 1L
225676_s_at	1.6e-13	5.71e-15	9.05049	23.5367	0.940258	0.10389	DCAF13	DDB1 and CUL4 associated factor 13
212143_s_at	1.61e-13	5.72e-15	9.04989	23.5336	1.92359	0.212554	IGFBP3	insulin like growth factor binding protein 3
222500_at	1.61e-13	5.73e-15	9.04981	23.5332	0.807301	0.0892064	PPIL1	peptidylprolyl isomerase like 1
228224_at	1.62e-13	5.77e-15	-9.04829	23.5253	-1.48504	0.164124	PRELP	proline and arginine rich end leucine rich repeat protein
215800_at	1.62e-13	5.79e-15	-9.04763	23.5219	-1.09551	0.121083	DUOX1	dual oxidase 1
200656_s_at	1.63e-13	5.8e-15	9.04726	23.52	0.892618	0.0986618	P4HB	prolyl 4-hydroxylase subunit beta
212741_at	1.65e-13	5.88e-15	-9.04484	23.5074	-1.73643	0.19198	MAOA	monoamine oxidase A
212450_at	1.66e-13	5.92e-15	-9.04345	23.5003	-1.01582	0.112326	SECISBP2L	SECIS binding protein 2 like
228044_at	1.66e-13	5.93e-15	-9.04324	23.4992	-0.727803	0.0804803	SERP2	stress-associated endoplasmic reticulum protein family member 2
226806_s_at	1.66e-13	5.95e-15	-9.0426	23.4958	-1.34436	0.14867	NFIA	nuclear factor I A
209434_s_at	1.67e-13	5.98e-15	9.04167	23.491	1.21513	0.134393	PPAT	phosphoribosyl pyrophosphate amidotransferase
205598_at	1.68e-13	6.02e-15	9.04018	23.4833	0.599374	0.0663011	TRAIP	TRAF interacting protein
227126_at	1.68e-13	6.03e-15	-9.04005	23.4827	-1.26246	0.139652	PTPRG	protein tyrosine phosphatase, receptor type G
204955_at	1.68e-13	6.03e-15	-9.04002	23.4825	-1.79614	0.198688	SRPX	sushi repeat containing protein, X-linked
218070_s_at	1.68e-13	6.04e-15	9.03982	23.4814	0.741048	0.081976	GMPPA	GDP-mannose pyrophosphorylase A
211985_s_at	1.69e-13	6.05e-15	-9.03931	23.4788	-1.0568	0.116911	CALM3///CALM2///CALM1	calmodulin 3///calmodulin 2///calmodulin 1
212802_s_at	1.69e-13	6.05e-15	-9.03927	23.4786	-0.629253	0.0696133	GAPVD1	GTPase activating protein and VPS9 domains 1
201037_at	1.69e-13	6.06e-15	9.03893	23.4768	1.3565	0.150073	PFKP	phosphofructokinase, platelet
218528_s_at	1.71e-13	6.13e-15	-9.03695	23.4666	-0.58906	0.0651835	RNF38	ring finger protein 38
1568574_x_at	1.71e-13	6.15e-15	9.03611	23.4623	1.1027	0.122033	SPP1	secreted phosphoprotein 1
204683_at	1.74e-13	6.25e-15	-9.03305	23.4464	-0.98405	0.108939	ICAM2	intercellular adhesion molecule 2
204122_at	1.74e-13	6.26e-15	-9.0328	23.4451	-1.18187	0.130842	TYROBP	TYRO protein tyrosine kinase binding protein
213733_at	1.76e-13	6.33e-15	-9.03069	23.4342	-1.0207	0.113026	MYO1F	myosin IF
205978_at	1.76e-13	6.34e-15	-9.03041	23.4327	-1.53038	0.16947	KL	klotho
225736_at	1.77e-13	6.37e-15	9.02962	23.4286	0.657335	0.0727976	FBXO22	F-box protein 22
1552680_a_at	1.77e-13	6.37e-15	9.02953	23.4281	0.609181	0.0674654	KNL1	kinetochore scaffold 1
212609_s_at	1.78e-13	6.4e-15	-9.0285	23.4228	-1.02413	0.113433	AKT3	AKT serine/threonine kinase 3
204742_s_at	1.79e-13	6.47e-15	-9.02661	23.413	-0.818082	0.09063	PDS5B	PDS5 cohesin associated factor B
221539_at	1.81e-13	6.52e-15	9.02504	23.4049	1.04511	0.115802	EIF4EBP1	eukaryotic translation initiation factor 4E binding protein 1
219125_s_at	1.82e-13	6.56e-15	9.02392	23.3991	0.80025	0.088681	SLC50A1	solute carrier family 50 member 1
201001_s_at	1.82e-13	6.57e-15	9.02361	23.3975	0.820566	0.0909354	TMEM189-UBE2V1///TMEM189///UBE2V2///UBE2V1	TMEM189-UBE2V1 readthrough///transmembrane protein 189///ubiquitin conjugating enzyme E2 V2///ubiquitin conjugating enzyme E2 V1
218046_s_at	1.83e-13	6.6e-15	9.02275	23.3931	0.691216	0.0766081	MRPS16	mitochondrial ribosomal protein S16
231842_at	1.85e-13	6.67e-15	-9.02068	23.3823	-1.29085	0.143099	KIAA1462	KIAA1462
203800_s_at	1.85e-13	6.7e-15	9.01994	23.3785	0.531319	0.058905	MRPS14	mitochondrial ribosomal protein S14
222593_s_at	1.86e-13	6.75e-15	9.01865	23.3718	1.01812	0.11289	SPATS2	spermatogenesis associated serine rich 2
1564194_a_at	1.87e-13	6.78e-15	-9.01763	23.3665	-1.32632	0.147081	MS4A15	membrane spanning 4-domains A15
1552398_a_at	1.88e-13	6.83e-15	-9.01628	23.3596	-1.6691	0.185121	CLEC12A	C-type lectin domain family 12 member A
203931_s_at	1.89e-13	6.86e-15	9.0153	23.3545	0.852095	0.0945165	MRPL12	mitochondrial ribosomal protein L12
209891_at	1.9e-13	6.89e-15	9.01458	23.3507	1.27442	0.141373	SPC25	SPC25, NDC80 kinetochore complex component
204466_s_at	1.9e-13	6.9e-15	-9.0144	23.3498	-1.20881	0.134098	SNCA	synuclein alpha
202782_s_at	1.9e-13	6.9e-15	-9.01427	23.3491	-0.574628	0.0637465	INPP5K	inositol polyphosphate-5-phosphatase K
208638_at	1.91e-13	6.92e-15	9.01376	23.3465	0.529386	0.0587309	PDIA6	protein disulfide isomerase family A member 6
230354_at	1.92e-13	6.99e-15	-9.01189	23.3368	-0.643706	0.0714285
209635_at	1.93e-13	7.03e-15	9.01088	23.3316	0.859562	0.0953915	AP1S1	adaptor related protein complex 1 sigma 1 subunit
1559584_a_at	1.94e-13	7.04e-15	-9.01048	23.3295	-1.31465	0.145903	C16orf54	chromosome 16 open reading frame 54
60474_at	1.94e-13	7.08e-15	9.00945	23.3242	1.70908	0.189699	FERMT1	fermitin family member 1
208284_x_at	1.95e-13	7.09e-15	-9.00912	23.3225	-1.2341	0.136984	GGT2///GGTLC1///GGTLC2///GGT1	gamma-glutamyltransferase 2///gamma-glutamyltransferase light chain 1///gamma-glutamyltransferase light chain 2///gamma-glutamyltransferase 1
202666_s_at	1.97e-13	7.17e-15	9.00704	23.3117	0.929775	0.103228	ACTL6A	actin like 6A
200889_s_at	1.98e-13	7.21e-15	9.00604	23.3066	0.943697	0.104785	SSR1	signal sequence receptor subunit 1
223721_s_at	1.98e-13	7.24e-15	9.0052	23.3022	2.13181	0.236731	DNAJC12	DnaJ heat shock protein family (Hsp40) member C12
208523_x_at	1.99e-13	7.25e-15	9.005	23.3012	1.01434	0.112642	HIST1H2BC///HIST1H2BI///HIST1H2BE///HIST1H2BF///HIST1H2BG	histone cluster 1, H2bc///histone cluster 1, H2bi///histone cluster 1, H2be///histone cluster 1, H2bf///histone cluster 1, H2bg
228255_at	2.01e-13	7.34e-15	-9.00265	23.289	-1.1068	0.122942	TMEM237	transmembrane protein 237
235593_at	2.02e-13	7.39e-15	-9.00134	23.2822	-1.08715	0.120776	ZEB2	zinc finger E-box binding homeobox 2
214043_at	2.02e-13	7.39e-15	-9.00126	23.2818	-1.53412	0.170434	PTPRD	protein tyrosine phosphatase, receptor type D
243404_at	2.04e-13	7.47e-15	-8.9992	23.2711	-0.731104	0.081241
[truncated: 52,676 more rows]
