# Supplementary material for: FGF2 as a Potential Tumor Suppressor in Lung Adenocarcinoma
Source: Diagnostics (Basel). 2026 Jan 13;16(2):250. doi: 10.3390/diagnostics16020250 (PMC12839716; doi:10.3390/diagnostics16020250)
Supplement: Supplementary file 1 [file diagnostics-16-00250-s001.zip › Supplementary Files S4.xlsx]

## Sheet: Intersections
GSE19804 ∩ GSE18842 ∩ GSE19188	GSE19804 ∩ GSE19188	GSE19804	GSE19804 ∩ GSE18842	GSE18842 ∩ GSE19188	GSE18842	GSE19188
AGER	FGFBP2	HCAR3	NKG7	CYP2B7P///CYP2B6	CRIP1	ADAMTS9-AS2
GPM6A	TBX3	TRDV3	FPR2	SFTA2	NKX2-1	UST
CLDN18	ADRA1A	DPP6	CMTM2	SFTA3	MLPH	LOC101927345///LOC101060632///LOC101059949///ANKRD20A12P
CA4	GHR	TMSB15B///TMSB15A	YME1L1	FOLR1	TREM1	KAZN
WIF1	ANXA8L1///ANXA8	GZMB	PRF1	AGR3	ID2B///ID2	CACHD1
FABP4	NRN1	LAMA3	SCNN1G	C4BPA	JMJD1C	PGR
STXBP6	SEMA6D	FAM216B	FCGR3B	C16orf89	KIAA1211L	HAS3
SLC6A4	TMTC1	CATSPERD	CORO2B	SCGB3A1	APOC1	ACSL4
TMEM100	BDNF	SH2D1B	CXCL5	SELENBP1	TSPAN8	FREM2
CLIC5	LOC100996760	SPX	KLRD1	MACROD2	C8B	CD44
FAM107A	CRYAB	TINCR	ANXA1	C1orf116	KMO	FGFR2
RTKN2	CCDC141	BMP6	EGR1	NAPSA	N4BP2L1	GSTT1
FCN3	B3GALNT1	NOS1	NAMPT	LMO3	ALDH3B1	MAGI2
SOSTDC1	P2RY1	BMPER	SLC2A3	CYP2B7P	PARM1	FHDC1
SCGB1A1	MASP1	PLCXD3	SIK1	PIGR	FGG	PDZRN3
CD36	PHLDB2	LOC729680	EYA4	FBP1	SNORD10///SNORA48///SNORA67///EIF4A1	KLHL29
ADH1B	GBP4	SH3GL2	RGS2	MIR29C///MIR29B2	MT1E	PRDM6
SFTPC	APOBEC3A_B///APOBEC3A	FAM43A	ID1	FCER1A	LOC101930322///ABCC6P2///ABCC6P1///ABCC6	FABP5
GKN2	UACA	SEMA3E	CLC	FOXA2	ACSL5	EIF1AY
ADRB1	NDRG4	IQCJ-SCHIP1///SCHIP1	RSPO3	CAPN3	C8orf4	LINC00597
SFTPA2///SFTPA1	ITLN1	DOK6	GZMH	TMEM125	EVI2B	PTPN13
EDNRB	TSPAN18	MYC	LOC101928370	HPGDS	CD37	USP9Y
TNNC1	PHEX	HMGCLL1	CLEC4E	ADGRF5	MYO1G	ACTG2
MT1M	ADGRL3	KLRC3	SLC2A14///SLC2A3	RRAD	ENPP4	CASZ1
NCKAP5	SCD5	PLCL1	FCGR3B///FCGR3A	ATP8A1	CITED2	PPM1L
AQP4	MBNL1-AS1	KLK10	SLC19A3	CPM	LOC101928274///VSIG10	THBS1
FHL1	PDE1C	BAALC	FPR1	MMP28	C1QA	HIVEP3
EMCN	AMOTL1	ABLIM1	ARC	LY75-CD302///CD302///LY75	FMO5	DKK3
BTNL9	CAPSL	NFIL3	SLC5A9	SLC26A9	GSPT1	NFIX
SDPR	ZNF423	PEG10	PDE2A	LRRC36	LOC100509457///HLA-DQA1	HMCN1
EXOSC7///CLEC3B	CX3CL1	PDE4B	DNAJB4	STEAP4	RHOU	LOC285147
IL1RL1	ERICH3	TMCC3	PKIG	DNALI1	FGD4	GSTM3
PIR-FIGF///FIGF	SNCA	LINC00622	TNFAIP3	SLC34A2	NAPSB	ARHGAP24
IGSF10	TUBB6	ZBBX	KCNJ8	SHE	ERP27	PCSK5
IL6	MCC	AKAP14	FAM65B	C10orf128	PNISR	PKIA
ABCA8	DNAH12	IFRD1	BCL2A1	MRC1	MT1G	RPL23AP32
CPB2	ADAMTS15	CCL21	ABCB1	ICAM4	TSPAN4	WLS
UPK3B	PPARGC1B	RND3	ADGRG6	CMAHP	TNFSF12-TNFSF13///TNFSF13	CFAP70
SOX7	GFOD1	ADGRB3	CCL4	JAML	CHIA	MYLK
PDK4	NPR3	ITPRIP	FZD4	GGTLC1	RHOBTB2	LOC102724611
SERTM1	MICU3	ROPN1L	ETS1	DMBT1	NUP58	HLX
MCEMP1	COL6A5	SLC22A4	PPP1R16B	RASGRF1	C9orf152	STARD9
STX11	CFAP43	C11orf88	ADGRE1	SLC11A1	KIT	COL4A5
FOSB	BMPR2	CHST9	SRGN	GSAP	SELPLG	LOC100507311
CAV1	LINC00472	NPY1R	SLC6A14	ALOX15B	SLC16A4	ARHGEF37
S100A12	TTLL7	LOC100506725	VNN2	SGMS2	SLC7A7	COPG2IT1
KCNK3	PRG4	HEY1	TCEAL7	CD300LF	SERPINB1	WWC1
TCF21	SPAG6	CNKSR2	LRRC70///IPO11	SLC4A4	SERTAD1	PTN
FAM150B	ALDH1A1	ADM	RAB8B	C16orf54	PLA2G16	TNFSF10
TEK	HSPC324	KLK11	SGCE	GGTA1P	NINJ2	MRGPRF
HBB	SCARA3	S100A9	SH3BP5	CD83	SDR16C5	CDH13
CCDC85A	EOGT	ABCA9	CSF2RB	GPD1	UBL3	VSTM4
ADIRF	TTC28	LINC00551	SPRYD7	TM4SF18	GPA33	C9orf135
HBA2///HBA1	C1orf168	SERPINA3	LOC101929398	ARHGAP44	TMEM71	NPC1
FMO2	WNT2B	C8orf88	FAXDC2	TMEM163	MYO5C	SPATS2L
PTPRB	AKT3	IL1R2	PTGIS	LINC00261	LPXN	ST6GALNAC2
INMT	PTPRD	PPM1F	RARRES2	NRGN	MT1F	TLCD2
LYVE1	MEIS1	STON1	SNRK	RNASE4	TFEC	CXCL1
ANKRD29	SOX5	RDX	GNG2	SERPINA1	CTSE	RPL13AP17
GRK5	CXorf57	LRRC46	GIPC2	LST1	FAM13B	MEGF9
SPTBN1	SAMD5	DCC	FKBP1B	ATP13A4-AS1	HINT3	AGPAT4
MAMDC2	PGAP1	DZIP1	MIR6872///SEMA3B	LY86	MUC1	EIF3M
SPOCK2	NXF3	MPDZ	TNFRSF10D	VSIG2	LYZ	PTCH1
BCHE	LAMA4	VWA3B	RRAS	LOC101928429	PPP1R9A	SPN
FILIP1	SETBP1	PDPN	FAM105A	NR3C2	MS4A4A	LAMC3
PPBP	IL17D	MYOC	IRF1	TYROBP	LCAT	TLE4
ANOS1	EPB41L2	DLL1	CDKN1C	MGP	UNC13B	FLJ30901///SCUBE1
ARHGEF26	AADAC	LOC101928817	JUND	TNS2	SOX18	TNR
MME	MB	GABARAPL1	MSLN	NCF2	MS4A6A	ELF5
CXCR2	TFF1	TMEM246	RHOB	CYP27A1	HLA-DMA	SPON1
ROBO4	PRDX4	PRKCH	EIF4E3	DAPK1	KRT7	7-Sep
HHIP	MLIP	CDHR3	ID3	LOC102724197///LOC100132705///GGT2///GGTLC1///GGTLC2///GGT3P///GGT1	BIN2	COLGALT2
AKAP12	SLC35F2	PADI4	AIF1L	AK1	RAB27A	EIF3F
ZBED2	CT83	OSGIN2	TMEM88	LOC101928635///ALDH1A2	ZBTB20	FSTL1
CAV2	EEF1A2	LOC101930241///ARHGEF4	AGTPBP1	SPRY4-IT1	SELL	LOC100288911
CCBE1	DERL3	PCYOX1	SERPING1	RPS6KA2	ATP11A	VPS13D
LINC00968	IGLJ3///CKAP2///IGLV@///IGLC1	ARL13B	PREX1	ANKRD44	HMOX1	NTRK3
SOCS2	CREB3L4	PRDM11	APOL3	COLEC12	TMEM74B	PPP1R3C
CDO1	NUP62CL	CTGF	ELMO1	GGT2///GGTLC1///GGTLC2///GGT1	NCF4	GFRA1
KLF4	SPDEF	CD160	LOC101930578///MRPS31P5///THSD1	SNX25	PRPF38B	IRX1
COL6A6	TESC	MORN5	CST6	CCRL2	GIMAP2	WDFY3-AS2
MYZAP	FDCSP	GZMA	SLC16A6	DRAM1	SEC14L4	C3orf70
CHRDL1	FUT8	ACKR3	PILRA	C1QB	RGS5	MID1IP1
DEFA1B///DEFA3///DEFA1	CLDN3	KLF13	CXorf36	TMPRSS2	HS3ST2	NOV
C2orf40	TDRKH	GABARAPL3///GABARAPL1	THSD7A	RND1	ID2	SLCO3A1
FRMD3	TMEM45B	KCNMB4	JUNB	PARD6B	SLX1B-SULT1A4///SLX1A-SULT1A3///SULT1A4///SULT1A3	OLFM1
GPIHBP1	C11orf80	10-Sep	KLRB1	TNFSF13	N4BP2L2	WWC3
PEBP4	ENC1	CRISPLD2	HIF3A	FAM184A	CTNNB1	THAP2
AFF3	DRAIC	PPFIBP1	TJP2	A2M	SRI	C4orf19
KL	CRLF1	SIK2	GPR65	FAM20A	ARHGAP9	FGF14
LRRN3	SMPDL3B	C9orf72	BCL6B	HACD4	SLC22A3	FABP3
CD300LG	MUC5B	NEK5	RCSD1	GAS6	TBRG1	MGC32805
GNG11	KCNN4	RSPO2	FGF7	NFIA	SULT1A2	CRIM1
DACH1	PHLDA2	WDR78	BTG2	FGF18	PTPRO	N4BP1
LIN7A	TMEM106B	LOC101927416	SIRPB1	SULT1A1	KDM6B	DNM3
ST6GALNAC5	FA2H	MSX1	MFNG	CLIC2	HSPA6	QSOX1
ADAMTS8	AOC1	BEX1	MIR6756///MCAM	COL4A4	CXCL17	CALM3///CALM2///CALM1
TAL1	AZGP1	GBP1	JADE1	WFDC1	RASGRP2	NAV3
SCN7A	FRMD5	MIR1178///CIT	ABHD6	MAOA	KLRC4-KLRK1///KLRK1	LOC158402
GIMAP8	AGR2	STK31	ORC6	RNF128	CD33	LDB3
CDH5	SERPIND1	C1GALT1	BCL11A	PRKCQ	UBE2D3	PCM1
JAM2	METTL7B	UGT2B15	EHF	TFPI	LOC101928361///ARHGAP15	SGCD
GPM6B	XAGE1B///XAGE1E	CLIC6	SLC1A4	SLC15A2	EGFL7	DDR2
OGN	LINC01207	PDIK1L	FRK	CYB5A	THEMIS2	C6
ACKR1	ARSE	ABCA12	SLC5A3	HGF	LHFPL3-AS2	AR
KIAA1462	ABCC3	SMIM22	KCNK1	CD47	LIMD1	COL21A1
CXCL2		PKIB	LAMP5	ACP5	SESTD1	PENK
ZBTB16		BACE2	TENM4	ANKRD28	IFNGR1	KIAA0368
SNTN		EGF	HOOK1	IL6R	RSRP1	NCEH1
KCNT2		EPCAM	SFRP2	STAC	BTK	SDC2
CALCRL		MACC1	SEZ6L2	DOCK8	CIRBP	ZC3H14
TGFBR3		LGALS4	LAD1	IRX2	CYSLTR1	ERP44
SCARA5		C4orf48	SDC1	GNAQ	KCTD12	DSERG1
ADAMTSL3		SULT1C2	MMP10	LOC100506990	CEP126	LOC100506558///MATN2
LDB2		RNF157-AS1	CDH1	HK3	SLCO2B1	LAMA2
CFD		FUT9	SFXN1	RUFY2	PARVG	LOC729966///PDE4C
RHOJ		SLC16A7	BZW2	LMOD1	NCF1C///NCF1B///NCF1	NT5DC1
PIP5K1B		DCLK1	PAK6	PTPRN2	MT1H	SLC6A13
SFTPD		ENTPD3	TRIM2	CREBRF	CGN	SMAD7
CLDN5		ENPP3	DEPDC7	FCER1G	SLA	PPP1R14C
ARHGAP6		TMED3	SLC39A11	MUC15	LINC-PINT	IL1R1
LRRK2		ADORA3	CEACAM1	ARHGAP18	SIGLEC1	GNL1
AGTR1		DPP4	IGFL2	DMD	RUNDC3B	GSTA4
SCEL		ACAD8	FAXC	PIK3R5	HLA-DPB1	PLA2G5
ABI3BP		ECM1	EGFR	RGN	SYBU	CAMK2D
SGCG		BLNK	ITGBL1	PRDM16	RUFY3	RSAD2
MS4A15		COL8A2	TDO2	TRPV2	RNPC3	RNF180
ADGRL2		GPR160	ITGA11	PLA2G4C	IL10RA	APOBR
PALM2-AKAP2///AKAP2		LINC00467	GMDS	CTSH	APOC4-APOC2///APOC4///APOC2	DSEL
PLAC9		ACE2	GALNT3	NCKAP1L	GSTM5	EXPH5
RGCC		CLEC5A	EPHX3	CFTR	AP1S2	DENND4A
ACADL		SPINK5	ETV4	KCNJ5	NFKBID	ULK2
S100A8		GALNT6	TMC5	ACOXL	LOC101930322///ABCC6	MICALCL
ADAMTS1		ADGRF1	ARHGEF19	SLC27A3	MGLL	ARHGEF28
IL33		C3orf14	PSPH	SLC31A2	SASH3	RRAGD
FIBIN		PNMAL1	ST14	TYRP1	DOCK2	CSTA
GNLY		SLFN13	RASEF	P2RX7	TRIM22	NFATC1
MFAP4		SLC50A1	LCN2	TMEM243	SHROOM3	INPP5A
PCOLCE2		PCP4L1	KRT15	DOK2	MT1X	PRICKLE1
HBEGF		CST2	SUSD4	NR2F1	CTSS	HGD
KANK3		SOX9	LEMD1	MYOCD	FGL2	TF
FOXF1		CILP	TLCD1	APOH	WSB1	B3GNT3
RAMP3		FARP1	TNC	PLN	FCGR1B	UCA1
CYP4B1		DIO1	ZNF750	LRRN4	APOD	NMNAT2
RXFP1		MESP1	LRIG3	KAT2B	HDC	LPGAT1
SLIT2		ABCA4	PTGFRN	ALDH2	FBXO9	HSPA13
THBD		MIR21///VMP1	CFB	LOC101926921///DAB2	HNMT	UHMK1
MMRN1		C1QTNF3-AMACR///AMACR	CAPN8	TLR3	GLRX	CPNE5
SORBS2		GLB1L2	SOX2	ARHGAP30	LAIR1	H2BFS
ATF3		GALE	C2CD4A	C4orf32	BIRC3	EPHX4
GRIA1		RAP1GAP	NLN	HAGLR	SH3BGRL2	PKP2
ACVRL1		CRYM	SGPP2	LOC102725051///LOC102723891///ANKRD20A4///ANKRD20A2///ANKRD20A3///ANKRD20A5P///ANKRD20A11P///ANKRD20A9P///ANKRD20A1	C1QC	LYPLA1
GPC3		CD1A	SFN	ETV1	CXCL16	CHML
S1PR1		CST4	CLDN1	LINC00936	NCF1	MIR8071-2///MIR8071-1///IGHV4-31///IGHM///IGHG2///IGHG1
PCAT19		WASIR2	RHBDL2	RETN	EVI2A	QPCT
CXCL3		IBSP	F2RL1	LOC101930404///SNORD116-28///SNORD115-26///SNORD115-13///SNORD115-7///SNORD116-22///SNORD116-4///PWARSN///SNORD107///IPW	HLA-DOA	SLC41A2
PROK2		GRB14	ATP10B	PLSCR4	TGM2	ADSSL1
SCN4B		LOC107985971	NHS	DCN	C5orf56	HSP90B1
NEDD4L		NT5E		PGM5-AS1	TNFRSF10C	XIST
GDF10		CD207		4-Sep	ESYT3	FAM133A
NEBL		BLACAT1		MYO1F	GCA	XKRX
AOC3		CLDN2		RNASE1	RBM17	ANKRD36BP2
GIMAP6		SFRP4		MS4A14	LEPROT	AP1S1
MARCO		SLC1A7		ARHGEF6	LOC101929219///C1orf186	NPTX2
ADRB2		GSDMB		RCAN2	RBPMS-AS1	PLA2G4A
FRAS1		AZGP1P1///AZGP1		CPAMD8	DOK3	DSCAM-AS1
MMRN2		STEAP3		MAGI3	CST7	CHMP4C
RASIP1		BCL2L15		ANPEP	CRIP2	C5orf34
VEPH1		HKDC1		SAMHD1	LOC100507577///LONP2	TFPI2
FHL5		DOK5		SAMD9L	HPCAL1	PABPC1L
TSPAN7		LOC100506098		HOPX	PTPRE	KRT8
PTGS2		STK39		PNPLA6	SAMSN1	PPP1R14D
KLRF1		TMEM27		SLC16A5	ADCY4	CD79A
CCL15-CCL14///CCL14		NELL1		SNX30	CCND3	MS4A1
C7		MANEAL		GPD1L	RFTN1	MZB1
CDH19		PCSK1N		MFSD2A	APBB1IP	FCRL5
EMP1		UNC5CL		DNASE2B	SNORA28///EIF5	MUC16
VGLL3		SLC22A18		ALPL	MIR612///NEAT1	BHMT2
NR4A2		VSIG1		PARP8	RAPGEF2	VIL1
DUOX1		TM4SF4		HCK	OCLN	VEGFA
PDZD2		KCNK5		MITF	SRSF11	BEAN1
FAT3		GDF15		CDKL2	PRKCZ	HES6
FLJ35700		WFDC2		DDX3Y	KLHL6	ASCL1
CEBPD		DEPTOR		GAB1	PSMB8-AS1	CXCL9
WWC2///CLDN22		FCGBP		CYP4V2	SPI1	FGA
SOX17		GFRA3		TMEM108	CARD8	IGHV4-31///IGHM///IGHG3///IGHG2///IGHG1///IGHD///IGHA2///IGHA1///IGH
EDN1		C1orf53		MAGI1	PTPRC	CKAP2///IGLC1
SELE		HABP2		SIGLEC17P	NME5	TNFRSF17
C20orf85		LRRC31		HLA-E	STARD8	DUSP4
DLC1		ST6GALNAC1		GPRASP1	SLC35A1	PCSK1
HIGD1B		GLB1L3		DAAM2	MIR6132///ST7-OT3///ST7	BHLHA15
VIPR1				MOB3B	TBC1D10C	SLAMF7
LEPROT///LEPR				SLCO4C1	MYLIP	RHPN2
LAMP3				ERBB4	LAT2	CALCA
PECAM1				ATP10A	CCR1	IGLL5
PTPN21				HLA-DPA1	MT2A	IGLJ3///CKAP2
CLIC3				UTRN	EVA1A	IGKV1OR2-118
ANGPTL1				SLC18A2	PDE4D	LOC101929272
MYCT1				SCNN1B	CLEC10A	IGKV1OR2-108
TMEM178A				CARD16///CASP1	BANK1	IGLJ3///IGLV@///IGLC1
SLC46A2				TPK1	PAG1	FGL1
DNASE1L3				CYP3A5	SERPINB9	CPS1
TCEAL2				FOXP1	CYBB	FGB
EMP2				SPATA13	GBP3	S100P
ID4				DUOXA1	CRY2
DKK2				CNR1	FERMT3
SEMA3G				ENG	FSTL3
SLC1A1				FLVCR2	ASRGL1
FCN1				UBASH3B	AIF1
BMP2				ITGA9	ZSCAN18
LOC101060604///SLC7A5P2///SLC7A5P1				LOC101060835///LOC100996809///HLA-DRB6///HLA-DRB5///HLA-DRB4///HLA-DRB3///HLA-DRB1///HLA-DQB1	IKZF1
TIE1				HSDL2	TAGAP
LPL				PARD3B	CRBN
FGF2				ZNF204P	DPH3
LIFR				MIR24-2///MIR23A///LOC284454	HSD17B11
SEMA6A				LRP2	B3GNT7
NR4A3				SYNPO	C5
HBG2///HBG1				LCP2	JDP2
ECSCR				ATP13A4	SYNJ2BP-COX16///COX16
LMO7				ARFGEF3	FAM228B
VWF				LOC101929340	SPNS2
NOSTRIN				FRMD4B	EMP3
EPAS1				SHANK2	MEF2C
PGM5				C8orf34-AS1	CCDC18-AS1
ERG				DOCK9	DPYD
FAM189A2				CASQ2	IGSF6
GIMAP1				PCF11	LOC100509457///HLA-DQA2///HLA-DQA1
SOCS3				PLBD1	PSMA3-AS1
AQP1				CAMTA1	PIAS1
ITM2A				PSMA5	CAST
SEMA5A				SAP18	PLK3
CCM2L				TAPT1	RAB17
ANXA3				SESN1	MT1HL1
SPIDR				FNIP2	CSGALNACT1
ACKR4				ETS2	LOC101060835///HLA-DQB1
RAPGEF4				EVA1C	FRZB
CLDN11				ABCG1	RPGR
CYYR1				ZDHHC11B///ZDHHC11	TNFSF12-TNFSF13///TNFSF12
APOLD1				COL14A1	CTSW
AOX1				PRAM1	DDX5
SSTR1				RALGAPA2	ANG
TOX2				AHCYL2	SLFN11
FGFR4				SPRY4	SOD3
PLEKHH2				SUGT1	OASL
SCGB3A2				EPB41L4A	PNMA2
PCDH17				REPS2	EFCC1
LINC00312				GLS	STX12
ANGPT1				ADPRH	MICAL1
SYNM				STOM	RBPMS
PGC				TMEM170B	ODF3B
FAM13C				EIF5	SRSF7
CSRNP1				CD34	SERPINE1
FAM46B				SOBP	SLC47A1
ADARB1				SH2B3	GAB3
SLC14A1				KANSL1L	FGD3
CD93				ARRDC4	NSUN6
GPX3				HAS2	VAMP5
HSD17B6				RILPL2	SLC25A37
FAM162B				PRX	DDAH1
EFEMP1				CYP2U1	CFH
TNXB///TNXA				HHIP-AS1	ATP6V0A2
QKI				PTPRG	DCDC2
RAMP2				LTBP2	PPM1M
PTX3				IL20RA	ARRB2
PPP1R14A				PCDHA1///PCDHA2///PCDHA3///PCDHA4///PCDHA5///PCDHA6///PCDHA7///PCDHA8///PCDHA10///PCDHA11///PCDHA12///PCDHA13///PCDHAC1///PCDHAC2///PCDHA9	HSPB2
SYNPO2				CPPED1	CTSO
HECW2				SCN1A	SNORD50B///SNORD50A
PDE5A				SEC63	SLAIN1
LOC101927057///OMG				FRMD4A	C3
C9orf24				CLEC7A	TMED5
KLF2				SORT1	GAB2
KLF9				RAPGEF5	MYO15B
SFTA1P				PWAR6	FGD2
GUCY1A2				AKAP13	PHYHD1
C1QTNF7				ZMAT1	LOC100507577///LONP2///SIAH1
FLRT3				RMDN2	IRF8
ZNF331				ADCY9	MYRIP
DPT				SLK	SLC19A2
P2RY14				TNIK	SLCO4A1
ITGA8				PLAGL1	MIR1282///HYPK///SERF2
LIMCH1				ITGAM	REEP5
ITGA1				MALAT1	ANXA11
ASPA				BDH2	HYAL2
NPNT				ARHGEF3	USP25
GPR146				PF4	LOC101928830///LTA4H
GIMAP7				CASP1	PALD1
CD69				CACNA1D	MIR5193///UBA7
HYAL1				CNN1	GTF2H2B///GTF2H2
SMAD9				MESDC1	MIR6883///PER1
MAP3K8				NCALD	DUSP6
FXYD1				GUCY1A3	FAM107B
CLU				PIEZO2	ZNF677
MAFF				LOC101926951///PCDH20	CLEC4A
PPP1R15A				ATP8A2	LOC100505984///ITGB6
SASH1				EGR2	SYT15
KLF6				MVB12B	C1orf198
FEZ1				VIM	GOLGA8N
LOC100653057///CES1				ROS1	MLKL
PLA2G1B				PLXNA2	IFFO1
C14orf132				PIK3R1	B4GALT1
NR4A1				EEF1A1	ARMCX1
WISP2				GAS7	JUN
SHANK3				CYS1	AHSA2
AREG				SH3D19	GCHFR
SH3GL3				HP	LPCAT1
AFAP1L1				MACF1	MPP1
RNF182				PFKFB2	IQGAP2
SRPX				PEG3	CCL3L3///CCL3L1///CCL3
TRHDE				ZFPM2	MAN2A2
SLC39A8				PRTG	FCGRT
SH2D3C				PER3	TBC1D1
S100A10				RGS16	MSRA
ZNF385B				PSMD6-AS2	UBE2I
CCDC102B				DIAPH2	RASSF3
S100A3				PCDH12	GPER1
CD274				EDNRA	MAN1C1
CLEC14A				SLC44A1	C1QTNF2
PTRF				NATD1	TSC22D3
EGR3				ANK3	STXBP1
MYRF				MEOX2	CLDN23
ST6GALNAC3				NACC2	PLEKHB1
FRY				LOC401317///CREB5	PON3
WASF3				FAM65A	RAPGEF3
CDKN2B				PARVA	MRPS14
LDLR				DISP1	FIG4
ADGRD1				RASAL2	IL3RA
CA3				KDM5D	NFKBIA
ABCA6				RSPH1	VWA5A
ATOH8				LONRF1	PDXK
MFAP3L				ACADSB	ZDHHC2
LRRFIP1				NHSL2	SFPQ
LILRB2				LOC202025	CD53
RECK				FAT4	FCGR1CP///FCGR1B///FCGR1A
PALMD				ZNF106	PRR15L
ESAM				PRKG1	MYO9A
PEAR1				LOC101930164	LINC00849///SLC25A16
HSPA12B				FOXF2	LOC100996412
LRRC32				SPATA18	UFM1
LOC285812				PPID	HLA-DMB
DYNLRB2				RPS4Y1	BEX4
ZNF366				PBX1	RPH3AL
IL7R				CD59	HLA-DRA
C5AR1				DNAJC10	CD74
CRTAC1				BNIP3	CD1C
GADD45B				AGMAT	ARHGAP25
PLCB4				SLC27A2	CLK1
MNDA				EPRS	KLF15
PTGDS				MIR210HG	C10orf11
FOS				PHF19	BEND7
SVEP1				RNFT2	SRSF4
EML1				PAEP	CHN2
FGD5				CALU	IL6ST
BMP5				LOC642846///DDX12P///DDX11	RBP7
CAB39L				HIST1H2BC///HIST1H2BI///HIST1H2BE///HIST1H2BF///HIST1H2BG	GKAP1
GATA6				IGHV4-31///IGHM///IGHG3///IGHG1///IGHA1	SGCA
SMAD6				SYNJ2	RIN3
SYNE1				SYT13	HCST
IL18R1				RASSF6	GNG7
TNS1				ENAH	LZTFL1
KRT4				FKBP4	AFF4
CLEC1A				SYNGR3	PIK3CG
MTURN				STAT1	ME3
TMEM47				BMS1P20	TRA2A
FYN				BARD1	ABCB4///ABCB1
NFASC				CKAP2///IGLV@///IGLC1	MAP3K3
PRKCB				TWF1	ATG16L2
OLR1				C5orf46	TMEM245
DES				SPATS2	P2RY12
DOCK4				GAPDH	MIDN
PRKCE				AIM2	SLC15A3
SFTPB				FGF11	PKDCC
SCAI				NDC1	ENOSF1
SORBS1				MPZL1	LCP1
GPRC5A				UBD///GABBR1	TXNIP
COL4A3				FAM83B	FTX
BRE-AS1				HIST1H3F///HIST1H3B///HIST1H3H///HIST1H3J///HIST1H3G///HIST1H3I///HIST1H3E///HIST1H3C///HIST1H3D///HIST1H3A	CD48
NHSL1				CPD	IL15
HEG1				PITX2	GPR171
CX3CR1				KDM5B	AZI2
CAMK2N1				BMP1	NDFIP1
LTBP4				HIST1H1C	SH3KBP1
RAI2				IGHV4-31///IGHA1	SIDT2
SELP				LTF	IL11RA
HSPB8				CDCA2	CFAP221
MIR22///MIR22HG				MARCKSL1	NPDC1
TXNL1				P4HB	MBIP
FGR				PPP2R2C	LOC101928634///SNORA67///CD68
ZFP36				SGPL1	TLE2
TLR8				MTFR1	ACAA2
VAPA				PHKA1	COTL1
FXYD6				TMPO	SLC46A3
FLI1				CENPN	CARD6
SYNE3///LINC00341				CKS2	MCTP1
HOXA5				IL4I1	EPDR1
SBSPON				LOC728613	PIFO
LOC101926959				BCL2L11	GGA2
CSF3				HIST2H2AA4///HIST2H2AA3	LTC4S
GIMAP1-GIMAP5///GIMAP5				DDIT4	ST3GAL6
EP300-AS1				DSCC1	C15orf52
ZEB1				MARVELD3	CARD8-AS1
PREX2				IGHM///IGHG1	IER2
TACC1				HS3ST1	LOC101927562///DUSP8
ITIH5				CDC25C	LOC101930416///LOC101929792///LOC100996724///PDE4DIP
LOC101930349///LOC101930344///CGNL1				SLC39A4	CASP4
NEXN				PMAIP1	HEYL
FBLN1				IGHV3-23///IGHV4-31///IGHM///IGHG3///IGHG1///IGHA2///IGHA1	HSPH1
CACNA2D2				DNMT3A	SF1
CXCL12				FAM60A	FAM81B
PCDH9				HRASLS	ING3
SLCO2A1				MIR6787///SLC16A3	C12orf49
ANK2				COL12A1	IQSEC1
ICAM2				CYP24A1	SH3BGRL
ARRB1				MRPL42	BORCS7
SHC3				HSPD1	ANXA4
LHFP				DTYMK	TMEM140
TLR4				IGHV4-31///IGHM///IGHG3///IGHG1///IGHD///IGHA2///IGHA1	CYFIP2
SUSD2				TPD52	11-Sep
PLAC8				CDT1	SLC40A1
NTNG1				POLQ	ST3GAL5
PTPRM				HIST1H2BH	IGFBP6
DENND3				TNNT1	PLEKHO2
PTGER4				LOC102724884///LOC728613///PDCD6	GPCPD1
MGAM				IGK	TMEM43
CCL23				SLC16A14	ARHGDIB
RGS13				TROAP	RGL1
AQP9				MUC4	FILIP1L
EPB41L3				LOC105379499///FLJ45482	ZNF667-AS1
MSRB3				FLNB	ST6GALNAC6
COX7A1				MIS18A	LOC100653247///DUSP22
CELF2				IGHM///IGHG1///IGHA1	ADHFE1
LOC643733				ATAD2	NIPSNAP3A
CNTN6				IGHV4-31///IGHM///IGHG3///IGHG1///IGHD///IGHA1	PDCD6IP
MAL				HOXC6	CTDSPL
FBLN5				CKAP2L	CALHM2
C11orf96				EPT1	CLK4
HSPB6				HLTF	FTH1
NEDD9				STIP1	PTEN
CLEC12A				LOC102725526///IGHV4-31///IGHM///IGHG3///IGHG2///IGHG1///IGHA2///IGHA1///IGH	C2
REEP1				MCM10	NLRP3
STARD13				PLEKHG4B	CREBL2
CFL2				LOX	MEIS3P1
KDR				MTA3	TACC2
PHACTR1				ESRP1	FADS3
EPB41L5				IGHV3-23///IGHV4-31///IGHM///IGHG3///IGHG1///IGHD///IGHA1///IGH	ELL2
PLPP3				NFE2L3	BEX5
FAM167A				IGHV4-31///IGHM///IGHG4///IGHG3///IGHG1///IGHD///IGHA2///IGHA1	MFSD4A
LMO2				WDR12	APH1B
OLFML1				IRF6	VPS36
GATA2				UBFD1	SRSF3
MAP2				SPDL1	RARA-AS1
TSPAN12				SGO2	CLIP4
ACE				PTGES	CHPT1
CCDC50				CENPI	LOC728392
PAPSS2				PTK2	LOC101060835///LOC100996809///HLA-DRB4///HLA-DRB3///HLA-DRB1///HLA-DQB1
HACD1				HIST3H2A	CSNK1A1
CFLAR				PPP1R14B	SDC4
TBX5-AS1				PERP	HLA-DQB1
COL13A1				KPNA2	C19orf33
TARP///TRGV9///TRGC2				CCNE1	NR2F2///NR2F1
GIMAP4				MCM7	EPS15
ARHGAP29				IGHD	CABLES1
GLIPR2				TMEM237	ITIH3
FERMT2				MCM6	IFI30///PIK3R2
NFKBIZ				ESPL1	GPSM3
TPPP3				IGHV4-31///IGHM///IGHG4///IGHG3///IGHG1///IGHD///IGHA2///IGHA1///IGH	ASAH1
RBMS3				BPIFA1	HBD
MYADM				BORA	PRKD1
TMEM204				ZWILCH	ODAM
RBP4				TGFA	FZD5
ADGRL4				CENPL	TMEM255A
RASSF8				KNTC1	CEACAM6
FAM49A				SHMT2	C11orf21
RAP1A				HELLS	LOC101929787
OTUD1				RALGPS2	BST1
TUBB1				C1orf112	MCL1
EIF1				AUNIP	SLC8A1
CASKIN2				HOXC10	NRROS
TPPP				BLM	KCNN3
ZEB2				SLC16A9	TIPARP
PID1				EPN3	PRKAR2B
RAB11FIP1				SEC61A1	DCSTAMP
CFP				DONSON	MGAT4A
ABCA3				NET1	SNTB1
DPEP2				RAD54B	LOC100652777///PLA2G10
LGI3				FAM64A	RORC
BNIP2				MIF	KCNAB2
TBX2				MCM8	PHF11
ADAMTSL4				BRI3BP	SERPINB6
SPARCL1				CABYR	ACCS
KIAA1324L				LOXL2	CYSTM1
CYR61				IGHV3-23///IGHV4-31///IGHM///IGHG4///IGHG3///IGHG1///IGHD///IGHA2///IGHA1///IGH	REV3L
RGS18				SUV39H2	MAP3K14
PDE8B				TFDP2	CPEB2
C10orf10				TNFRSF21	SOX6
CYBRD1				RHOV	SP100
TIMP3				NOX4	RAB20
RTN1				MAGEA12	NR5A2
DAPK2				CKAP2	GNAS
CD52				COCH	TRIB1
MIR4738///H3F3B///H3F3A				C12orf56	ZNF91
CSF3R				KIF18B	CCL5
ICAM1				LINC01296///DUXAP10	PLA2G2A
C1orf115				SEMA4B	TSPYL2
ACACB				GJB3	ATXN7
RAB11A				CKS1B	BMX
AGTR2				ASF1B	RAB11FIP2
FAM134B				CBX2	PCGF5
EBF1				MTFR2	AHI1
MYL9				OSMR	CYLD
PPARGC1A				PLK1	TNFSF14
ADTRP				NETO2	C11orf54
PKNOX2				ARNTL2	SMURF2
CH25H				SAPCD2	PIK3C2A
NES				CENPM	KANK4
OR7E47P				GCLC	KIAA0226L
DENND2A				RNASEH2A	MPEG1
AHNAK				EIF4EBP1	XAF1
CCDC68				HILPDA	ZNF704
MS4A7				MYBL2	SLC20A1
LIMS2				CBLC	CALCOCO1
ATP1A2				PFKP	PXDC1
PROS1				MLLT11	TMEM50B
RORA				SLC12A8	PRPF38A
TMEM110-MUSTN1///MUSTN1///TMEM110				MIR7112///BOP1	HERC2P9///HERC2P2
ART4				NUP155	IL12RB1
IFT57				HMGA1	TMX4
MIR3945HG				PI15	FCHO2
NDNF				TWIST1	LOC101060835///LOC100996809///HLA-DRB5///HLA-DRB4///HLA-DRB1///HLA-DQB1
CPED1				CLDN10	LOC100996809///HLA-DRB4///HLA-DRB1
NEGR1				RAD51	ITGB2-AS1
HPGD				GALNT14	LOC102724229///RASA4B///RASA4
METTL7A				NCAPD2	PLEK
MYH11				POLE2	GPR34
LOC101929500///CRIM1				CTSV	EZH1
CHI3L2				TIMELESS	STX7
CPA3				UBE2S	PHYKPL
MS4A2				NCAPG2	STAM2
ARGLU1				RACGAP1	ZBTB4
PDLIM3				DTL	KIAA1683
CCL2				EXO1	PAPOLA
DUSP1				SPC25	MIRLET7D
ARHGEF15				MIR3658///UCK2	IL16
C10orf54				PTHLH	SLC25A25
PDE3B				HORMAD1	LOC100049716
NTN4				GGH	NR3C1
CTNNAL1				TRIM59///IFT80	PLIN2
GALNT18				CENPW	TSPAN2
SAMD4A				DSG2	ABHD5
PHACTR2				MMP3	LOC101930123///EEF2K
MYH10				F12	DNAJA1
RASSF2				SNORA11E///SNORA11D///MAGED4///MAGED4B	C11orf63
SLIT3				AHNAK2	EFR3B
COX4I2				NCAPH	LRCH1
PRELP				PFN2	SREK1IP1
RUNX1T1				CDCA8	ZBTB21
VSIG4				ECE2	FOLR3
FMO3				STEAP1	SAP30L
FENDRR				SERPINE2	PLCL2
CBFA2T3				POSTN	AKNA
NLRC4				RAD51AP1	CISH
DST				CENPE	SIRPA
SNX1				SLC7A5	CREM
GMFG				MELTF	ZNF83
ACSS3				LY6D	HLA-DRB1
TMEM139				APOBEC3B	TNS3
CNRIP1				SPAG5	NFATC2
MMP19				SLC6A10PB///SLC6A10P///SLC6A8	CD86
RNF125				RPL39L	OSM
WFS1				LY6K	LOC727820
CCDC69				CDCA5	LOC692247
SLPI				PRAME	P2RX1
LSAMP				HJURP	ANAPC16
ARAP2				AURKB	TEX14
IL18RAP				CDC45	CRLS1
DYNC1I2				OIP5	PTPN6
G0S2				RFC4	AMT
NTRK2				FAM72A///FAM72D///FAM72B///FAM72C	TSPAN13
IRAK3				KIF23	CPQ
RASL12				TRIP13	FHOD1
GJA5				SLC6A8	MKNK1
NPR1				UCHL1	AXL
LILRA2				MAGEA6	JAZF1
PDLIM2				MAGEA6///MAGEA3	OPTN
RFX2				S100A7	SNORA70///RPL10
ZC3H12C				UGT1A3///UGT1A1///UGT1A4///UGT1A9///UGT1A5///UGT1A6///UGT1A7///UGT1A8///UGT1A10	ADCY7
PLCE1				FAM83D	BTN3A3
LINC01140				KRT6B	CYTIP
NOTCH4				KRT6C///KRT6B///KRT6A	GPAT3
ABLIM3				KRT17///JUP	SRSF5
ARHGAP31				SERPINB5	CLDND1
ADAMTS9				SPRR1B	MAT2A
MCOLN3					SLC44A2
TPSB2///TPSAB1					H2AFJ
MSR1					IDNK
FAR2					C20orf194
RERG					LYRM5
ARAP3					MTHFR
RNF144B					ARHGAP5
ARHGEF10					AVPI1
ALOX5AP					SQSTM1
NAP1L5					TBXAS1
PLA1A					LYPLAL1
TPSAB1					GNA14
PLLP					SNX10
TGFBR2					PDE4DIP
ITGAL					SEC22C
CLEC2B					TRIM52
CA2					CST3
PRICKLE2					NEK3
TTN					ITGAX
NDRG2					TM9SF3
KCNAB1					EVL
LRCH2					TRIM6-TRIM34///TRIM34
S100A4					GLCCI1
F8					VMO1
RBMS2					DOCK5
TRPC6					SMIM14
KANK2					VPS13C
ALOX5					EFHC1
C1orf162					CFI
IL1B					BHLHE41
PAQR5					PNRC2
ABCG2					GANC
OSR1					PRMT2
PPARG					MBNL2
HLF					IGIP
CBX7					SCTR
8-Sep					CADPS2
ECM2					FAM149A
PODXL					STK10
PEAK1					MOCS1
MAOB					MYO1B
ROR1					ANKS1A
KLB					KLF10
LMCD1					CCNL1
TPSB2					SMA4
CAT					NFE2
FAM101B					HHEX
GYPC					C3AR1
P2RY13					HAVCR2
USP53					HSD11B1
TMOD1					TCEAL1
ADGRE5					CSRP1
RAB23					LINC00959
GLDN					HNRNPDL
SEPP1					PXMP4
DNAJC15					MYO1C
GJA4					ARID4A
2-Mar					ZNF608
RCAN1					TMEM173
LATS2					MAN1A1
ACTR3					BCOR
FAS					TLR7
SPG20					MIR155///MIR155HG
GRAMD2					TNFSF13B
JAM3					ALDOA
P3H2					NPEPPS
KIAA0040					RAE1
CADM1					CARM1
LOC105379426					STT3A
LOC285043					POLR2D
CRTAM					RNF7
SYNC					SLC25A1
SECISBP2L					AGAP2-AS1
TBX5					HYOU1
LOC286191					LPP
DIXDC1					SEH1L
C1orf21					FAM69A
TM6SF1					AIM1L
LGALSL					ANKH
PMP22					BTBD11
MAGI2-AS3					HAUS6
ATP5S					GNG4
DPYSL2					GTSF1
COBL					SOST
CARD16					RAN
CD55					SHFM1
OSCAR					DIEXF
HOXB-AS3					LRPPRC
KCNJ15					RFC2
MYO5B					PSME3
ROBO2					RABL3
SHROOM4					MCCC2
DOCK11					TLE3
CCDC34					TAF1A
FEN1					QSER1
LOC105375172					DHFR
PPAT					NCBP2-AS2
TUBB2B					NCBP1
CHEK1					CCNO
IGK///IGKC					TTPAL
IGHM					ITGAV
HOXA10					PRPS2
IGLV1-44					SMURF1
CCNA2					NRIP3
SOX4					PRTFDC1
BIK					METTL8
PDK1					PAIP1
KNL1					CDC7
P3H4					LOC100506314
DSP					WHSC1L1
TMPRSS11E					RIPK4
CCNE2					SPTLC2
DEPDC1B					CD109
FANCI					LRRC8E
PLPP5					IL17RD
KIF15					SRXN1
LSR					CCDC58
IGLC1					SERPINB7
LAPTM4B					WNT5B
IGLJ3					LINC01234
TSPAN6					SLCO1B3
IGFBP3					BCAT1
SLC7A11					LAMC2
DIO2					SLITRK6
PGM2L1					CTAG1A///CTAG1B
SPP1					MTX2
HN1					ATIC
EGLN3					PKMYT1
MIR1204///PVT1					FAM220A
TMEM177					PHTF2
ERO1A					GLRX3
BRIP1					TIMM50
PRR11					RAB10
MSI2					WDHD1
IGHV3-23///IGHV4-31///IGHM///IGHG1///IGHA1					NPM1
GMNN					PTS
PAFAH1B3					GOT1
TYMS					GEMIN2
CDC6					DPY19L4
KRT6A					RFC3
NGEF					TYSND1
PAICS					TOP1MT
PDIA4					APOOL
ALDH18A1					C10orf2
FAM83A					COA6
PCAT6					TNFSF4
ADAMTS12					LSG1
HOXB7					EXOSC3
VCAN					STK26
HN1L					MICAL3
MND1					PARD3
IQGAP3					SESN3
MKI67					FAM171B
MFAP2					SAA2-SAA4///SAA2///SAA1
THY1					CSAG2///CSAG3
MCM2					ILF2
IGLJ3///IGLV1-44///CKAP2///IGLV@///IGLC1					LOC101927137///CCT3
STYK1					RPN2
FBXO32					UCHL5
PLEK2					NCAPD3
FAM199X					HEATR1
GINS2					TIMM8B
IGSF9					MRTO4
CTTN					TRMT5
CDK1					TMEM41A
CEMIP					FOXRED2
CDCA3					TMEM54
SBK1					PPIF
IGKC					DLEU1
KDELR2					LRP12
FKBP11					SMC3
TK1					ITGA2
COL5A1					C1orf43
NME1					CNTNAP2
CKMT1A///CKMT1B					S1PR5
CDKN2A					CHST2
CILP2					EPPK1
SRD5A1					FAM84A
TRIM59					KLK12
SHCBP1					COPB2
PLPP4					TCF3
ENO1					USP28
DEPDC1					CCNF
WDR72					PSMD12
MCM4					MCTS1
PLOD2					MRPL15
RUNX2					GART
FHL2					PGM3
PLAU					CEP85
TXNDC17					CCDC86
GGCT					FBXO5
KIF14					MAP3K13
SIX1					POP7
CENPK					LOC101928076
GPR87					GPD2
FOXM1					MAP7
GFPT1					DMRTA2
EZH2					AIFM2
ANP32E					PODXL2
NDC80					GGCX
DNAH14					DNMT3B
BAIAP2L1					KREMEN1
AURKA					DLG1
STIL					ELOVL4
DPY19L1					EPB41L4B
KRT80					ABCC1
MIR3934///UQCC2					ZNF711
SEL1L2///GPR37					PXDN
GPX8					R3HDM1
RCC1					METAP1
SIX4					SKA3
TNPO1					MRPL19
HIST1H2BD					FXR1
HMMR					MTFP1
NCAPG					RNF24
XPR1					MRPL30
FIGNL1					NMD3
GRTP1					GFM1
KISS1R					MCM3
C15orf48					KPNA1
HS6ST2					MROH1
ADAM12					PSD3
ECT2					CIART
ACTG1P4///AMY2B///AMY2A///AMY1C///AMY1B///AMY1A					CTDSPL2
TPBG					PLEC
SORD					KLHDC7B
SLC35F6///CENPA					RNF217
HMGB3P1					LOC101930400///AKR1C2
PCP4					CPSF6
PYCR1					PSMG3
LOC100507855///AK4					FGFR1OP
FUT3					ALYREF
HMGA2					EXOSC4
ADAM28					IMPAD1
DNAJC12					SRPK1
PTTG1					XPO5
SLC2A5					POLR1B
PBK					PAXIP1
FAP					STX6
PRC1					CERS6
E2F8					LMNB1
KIF2C					SLC33A1
ANLN					PDXP///SH3BP1
SRD5A3					BRCC3
GPX2					GNB5
WISP1					CASK
KDELR3					EGLN1
GPT2					RPL22L1
SUGCT					CERCAM
GTSE1					SS18
HIST1H2BJ///HIST1H2BG					CYP27B1
POU2AF1					LYPD1
COL5A2					IGFBP5
BUB1					UBE4B
SRPX2					MTPAP
NUF2					TMED2
MMP9					MAP1B
ANKRD22					SHOX2
MAD2L1					LAMA1
MXRA5					SCD
SLC2A1					PDGFRL
CDKN3					LINC01116
SLC44A5					CHAF1A
GALNT7					KIFC1
AKR1B10					METTL2A///METTL2B
PCDH7					UQCC3
DUXAP10					TFB2M
KIF11					RECQL4
COL1A1					C12orf73
FNDC1					TSR1
CENPU					WDYHV1
UBE2C					RTKN
CD24					DCTN5
KIF4A					RHNO1
SPAG4					SLC7A1
RMI2					UBXN7
FERMT1					SEC24A
NMU					SDK1
TPX2					GCAT
COL3A1					EFS
SULF1					CMAS
MDK					SLC16A1
MMP11					CEP76
NQO1					ARFGEF1
MMP7					NCK1-AS1
CCNB2					TET3
TCN1					SV2A
COL11A1					KPNA4
EFNA4					FAM117B
MELK					COPA
CENPF					DSC2
CEP55					ADGRV1
IGF2BP3					NEFL
CCNB1					CEL
C1orf106					ITGA6
LCAL1					DHRS2
BIRC5					CDK4
TTK					MAGEF1
MAP7D2					GYS1
NUSAP1					POLA2
KIF20A					MRPL13
S100A2					EIF4G1
ADAMDEC1					PGK1
SERINC2					ORC1
WDR66					NEMP1
ASPM					FAM162A
UBE2T					P4HA1
LRRC15					DDX39A
NEK2					PAK1
MUC20					RMND5A
BUB1B					SPAST
UGT8					PLD1
SCG5					AZIN1
ZWINT					MICALL1
TFAP2A					TIMM8A
CDC20					KRTCAP3
OCIAD2					EPHB2
HMGB3					SAA2///SAA1
LGR4					FHOD3
COL1A2					ADAM23
MMP13					GCLM
FUT2					SLC35A2
UHRF1					CBX1
RRM2					SNORA5B///TBRG4
PLPP2					PSME4
DLGAP5					MYO19
RGS17					MMP14
GINS1					TOPBP1
CDH3					NONO
KIAA0101					SLC25A10
GOLM1					DNM1L
CP					RPRD1A
KIF26B					C4orf46
THBS2					HYLS1
LGSN					TIPIN
CXCL13					LOC101928615///FNDC3B
COMP					ARL4C
TOP2A					IL1RAP
LINC00673///LINC00511					NDRG1
XDH					FKBP10
PSAT1					ZNF280B
CRABP2					LNX1
TMPRSS4					MN1
CXCL14					PTGR1
CDCA7					TPD52L1
GCNT3					ADAM9
AFAP1-AS1					ASPN
GJB2					SLC25A39
PROM2					BCL2L12
CEACAM5					PRMT5
GREM1					PPP3CB
TOX3					HIST2H4B///HIST4H4///HIST2H4A///HIST1H4L///HIST1H4E///HIST1H4B///HIST1H4H///HIST1H4C///HIST1H4J///HIST1H4K///HIST1H4F///HIST1H4D///HIST1H4A///HIST1H4I
CST1					LAMC1
MMP1					B3GALNT2
MMP12					AACS
CTHRC1					MRPL36
SPINK1					ORC5
COL10A1					ALG10
					NREP
					ZNF217
					HOXD10
					UBA6
					SOX2-OT
					DPP3
					ACP1
					UMPS
					LIG3
					CYC1
					KIAA1217
					CECR5
					TTC39C
					SERPINH1
					LPAR3
					SBF2-AS1
					C16orf95
					ACAP2
					GSR
					B3GNT5
					CSNK2A1
					AVL9
					ESYT2
					FBXO11
					CEP72
					PTPRF
					SLC38A1
					FAM213A
					RAP2B
					FH
					C5orf22
					SCYL2
					ATP11B
					LRP4
					C12orf75
					CALML5
					U2SURP
					TOMM70
					FBXO22
					SLC38A10
					HOMER3
					EIF3B
					HIST1H2AE
					P3H1
					GPC1
					STRBP
					NNT
					TRIM16
					CLGN
					FLAD1
					TRAP1
					CCDC167
					PYCRL
					SNRPD1
					IDE
					TDP1
					NUP62
					TM9SF4
					ETNK1
					SSR1
					TSPAN5
					DCAF13
					AMMECR1
					LOXL1-AS1
					NANOS1
					F2RL2
					RASSF9
					CCT6A
					NUP37
					VANGL1
					GMCL1
					TRIB3
					COQ4
					DENND1A
					NAV1
					RGS4
					CEACAM7
					MORC2
					GTF2IRD1
					GINS3
					STAP2
					FAM210A
					MARCKS
					DANCR
					NKAIN2
					SNAI2
					MAGEA2B///MAGEA2
					H2AFX
					CSE1L
					GPSM2
					MIR664B///SNORA56///DKC1
					MRPL47
					CMSS1
					PLOD1
					MIR4640///DDR1
					DLAT
					TMTC3
					ALDH1L2
					FAM169A
					USP46
					ACVR1C
					ASPHD2
					MIR205HG
					PIR
					WNT5A
					DNAJB11
					ITCH
					ASCC3
					DHRS13
					WDR5
					LMAN1
					KIAA1524
					NOTCH3
					HSPA4
					HPSE
					GRHL1
					AKR1C3
					IRS4
					PARP1
					NIPSNAP1
					NUDT21
					LCLAT1
					TSKU
					NECTIN1
					PP7080
					TMEM99
					HS3ST3A1
					FANCE
					PAK2
					FGD6
					RCN3
					SLC39A14
					PAX9
					DLX6
					H2AFV
					DNAJC9
					TUBB
					RCCD1
					PDCD2L
					L2HGDH
					CLSTN1
					H1F0
					MGME1
					PPP2R3A
					KLK6
					NRCAM
					JAG1
					CPOX
					SYNCRIP
					MRPS17
					TARS
					PRMT3
					RMI1
					TBC1D7
					KIF3C
					ZNF367
					ANTXR1
					SQLE
					ADORA2B
					DYNC1I1
					SULF2
					STEAP1B
					NSG1
					PGBD5
					SLC39A6
					DYRK2
					NUP205
					ATR
					SOX12
					SKA2
					DVL3
					BYSL
					RANGAP1
					CTPS1
					FKBP14
					MASTL
					DGKA
					GAL
					GARS
					RCC2
					6-Mar
					RRM1
					UNG
					ERCC6L
					KLHL42
					FANCD2
					SSX2IP
					HACD3
					RNF43
					MIR3652///HSP90B1
					ATP13A3
					SKP2
					SCUBE3
					CERS3
					CPXM1
					MRPL12
					MAGED1
					C1QTNF6
					SENP2
					CCT2
					CHAC2
					YWHAZ
					HMGCS1
					MYCL
					CYP2C18
					NDUFA4L2
					RPAP3
					TUBG1
					SAC3D1
					DARS2
					PPIL1
					ATL3
					PTBP3
					IMPACT
					PRRG4
					TPI1
					MPHOSPH9
					DCUN1D5
					BRCA1
					PXYLP1
					TBL1XR1
					IGF1R
					EIF5A2
					ZNF322
					ABCC5
					KLK13
					ASUN
					HPRT1
					G2E3
					UGGT1
					PRIM2B///PRIM2
					VARS
					COQ3
					F11R
					TKT
					KCNG1
					PKM
					PSMD2
					HIST1H4J
					CENPO
					UBE2H
					RIT1
					FOLH1B///FOLH1
					CRISPLD1
					ZNF146
					SIAH2
					PARD6G
					MRPS12
					DUS4L
					ZC3HAV1L
					SBSN
					SLC35G1
					KRT31
					DKK1
					IDH2
					FANCG
					TACC3
					SMC4
					FAM57A
					NADK2
					TUFT1
					TP63
					LOXL1
					PDLIM5
					LOC100131262
					NUDT11
					ZNF639
					XPOT
					EPHB3
					SLC52A2
					KIF18A
					CEP41
					KLHL7
					NUP50
					CBR1
					BCL11B
					CYB5R2
					CLCA4
					C1S
					PDIA6
					YDJC
					MFN1
					C12orf66
					MCM5
					GRHL2
					SENP5
					UGT1A6
					FMO1
					AKR1C1
					GAGE3
					PCNA
					PARPBP
					ZC3H8
					CSTF2
					THNSL1
					PRIM1
					DHCR7
					RSRC1
					RAB6B
					CAD
					PNPT1
					CCT5
					DENR
					LGALS8
					PRSS2
					TMEM14A
					TMEM45A
					SLC6A15
					POLR2H
					PUS7
					SNX5
					KIF21A
					POF1B
					TPRG1
					RANBP1
					IPO4
					MTHFD2
					ALDOC
					EFCAB11
					PKP3
					PC
					MRPL3
					ITGB8
					RAPGEFL1
					TFRC
					RUVBL1
					LARGE2
					SMC6
					MRPS30
					RAD54L
					HSD17B1
					BICD1
					CASC7///AGO2
					ALG3
					PCCB
					FOXN1
					AHCY
					CKAP5
					LRP8
					CDCP1
					DDIAS
					CXADR
					SIX2
					ABCA13
					EPHB1
					TCF19
					SNORD88C///C19orf48
					SRPRB
					RPP40
					MIB1
					PDLIM4
					TNFRSF18
					SYT1
					MSH6
					THRIL///BRI3BP
					FBXO45
					GNL3L
					CDK5R1
					PIGX
					VANGL2
					CHEK2
					NAA50
					LARP6
					CALB1
					WHSC1
					CELSR2
					ARG2
					CYP26A1
					LOC100996735///LOC100996732///LOC654342///LOC645166
					RFC5
					EMC1
					NECTIN4
					IGF2BP2
					NCBP2
					MEST
					PCDH19
					GALNT2
					LEF1
					HOXA1
					RGMA
					LOC730101
					SERPINB13
					DLG5
					PAWR
					CDC25A
					OVOL1
					HSPA4L
					CKAP4
					TTLL12
					C10orf99
					GAGE12D///GAGE12F///GAGE12H///GAGE12E///GAGE12B///GAGE12C///GAGE2D///GAGE12J///GAGE12G///GAGE13///GAGE12I///GAGE7///GAGE6///GAGE5///GAGE4///GAGE1
					NUDT1
					LOC440934
					MRAP2
					NELL2
					A2ML1
					COL4A6
					PLK4
					ULBP2
					HSP90AB1
					YKT6
					COL7A1
					PPFIA1
					LAMB3
					GAGE12D///GAGE8///GAGE12F///GAGE2A///GAGE12H///GAGE12E///GAGE12B///GAGE12C///GAGE2D///GAGE12J///GAGE12G///GAGE13///GAGE2E///GAGE12I///GAGE7///GAGE6///GAGE5///GAGE4///GAGE2C///GAGE1
					GPI
					FAT1
					XXYLT1
					TTC22
					SPRR2C
					GMPS
					KNSTRN
					KLK8
					LOC101930400///AKR1C2///AKR1C1
					KNOP1
					EYA2
					NPM3
					ARTN
					PITX1
					CDCA4
					TMF1
					TFAP2C
					RAB38
					ELOVL6
					ACTL6A
					PRKDC
					ERVMER34-1
					ADAMTS2
					WASF1
					MPP6
					DCUN1D1
					SLC9A3R1
					VTCN1
					IL36G
					DMRT2
					GINS4
					PGF
					TMEM40
					MAGEA10-MAGEA5///MAGEA5
					DBF4
					KLC3
					TMEM79
					MSH2
					FAM83H
					BBOX1-AS1
					CYP4F11
					ATP2A2
					BDH1
					TMEM132A
					SMC2
					FZD10
					GAGE12D///GAGE12F///GAGE2A///GAGE12H///GAGE12E///GAGE12B///GAGE12C///GAGE12G///GAGE12I///GAGE7///GAGE6///GAGE5///GAGE4///GAGE2C
					KIF2A
					MTCL1
					SOX15
					GAGE12F///GAGE12B///GAGE12G///GAGE12I///GAGE7///GAGE6///GAGE5///GAGE4
					GSTA1
					CA9
					FST
					VSNL1
					ASNS
					MARK1
					FRMD6
					GDA
					MAGEA1
					ITGB4
					PHGDH
					KRT19
					CYP2S1
					GAGE12D///GAGE8///GAGE12F///GAGE2A///GAGE12H///GAGE12E///GAGE12B///GAGE12C///GAGE2D///GAGE12J///GAGE12G///GAGE13///GAGE2B///GAGE2E///GAGE12I///GAGE7///GAGE6///GAGE5///GAGE4///GAGE3///GAGE2C///GAGE1
					B4GALT4
					FBN2
					NDE1
					CENPH
					COL17A1
					CAPNS2
					MAGEA11
					FSCN1
					LYPD6B
					LOC101928100
					TNS4
					ABCB6
					LMNB2
					GRHL3
					LOC728554///THOC3
					ZIC2
					GBP6
					JUP
					KLHL13
					FAT2
					SLC4A11
					ALDH3A1
					DSC3
					GJB5
					CNFN
					MAGEA9B///MAGEA9
					SERPINB2
					TMPRSS11D
					MAGEA4
					TMEM117
					DLX5
					UGT1A3///UGT1A1///UGT1A9///UGT1A5///UGT1A8
					NMRAL1P1
					E2F7
					FAM83C
					CXCL6
					KCTD1
					KRTDAP
					IL20RB
					ALDH3B2
					FOXD1
					FAM83F
					PKP1
					BMP7
					TENM2
					ADH7
					IVL
					SERPINB4
					RHCG
					UPK1B
					FGFBP1
					TMEM158
					LINC01133
					BNC1
					IGFBP2
					SERPINB4///SERPINB3
					SPOCK1
					LGALS7B///LGALS7
					FOXE1
					LYPD3
					CLCA2
					CA12
					TRIM29
					PI3
					DAPL1
					SERPINB3
					KRT13
					PTPRZ1
					SPRR2B
					UGT1A1///UGT1A4///UGT1A9///UGT1A6///UGT1A8///UGT1A10
					CALML3
					NTS
					SPRR1A
					DSG3
					KRT16
					SPRR3
					KRT14
					GJB6
					KRT5
