# Supplementary material for: FGF2 as a Potential Tumor Suppressor in Lung Adenocarcinoma
Source: Diagnostics (Basel). 2026 Jan 13;16(2):250. doi: 10.3390/diagnostics16020250 (PMC12839716; doi:10.3390/diagnostics16020250)
Supplement: Supplementary file 1 [file diagnostics-16-00250-s001.zip › Supplementary Files S6.xlsx]

## Sheet: Degree
Top 15 in network string_interactions_short (4).tsv ranked by Degree method
Rank	Name	Score
1	IL6	158
2	IL1B	138
3	MMP9	123
4	CCL2	106
5	PECAM1	104
6	KDR	99
7	CDK1	97
7	TLR4	97
9	PTGS2	96
10	ICAM1	92
11	FOS	90
12	FGF2	89
13	EZH2	88
14	CCNB1	87
15	TOP2A	85

## Sheet: Closeness
Top 15 in network string_interactions_short (4).tsv ranked by Closeness method
Rank	Name	Score
1	IL6	439.583
2	IL1B	422.583
3	MMP9	417.083
4	PECAM1	409.217
5	KDR	404.167
6	CCL2	399.117
7	ICAM1	397.533
8	TLR4	395.583
9	PTGS2	394.583
10	FGF2	393.7
11	FOS	392.267
12	PPARG	390.117
13	VWF	387.167
14	CXCL12	386.117
15	CDH5	386.083

## Sheet: MNC
Top 15 in network string_interactions_short (4).tsv ranked by MNC method
Rank	Name	Score
1	IL6	158
2	IL1B	138
3	MMP9	123
4	CCL2	106
5	PECAM1	104
6	CDK1	96
6	KDR	96
6	TLR4	96
9	PTGS2	94
10	ICAM1	92
11	FOS	90
12	EZH2	86
13	FGF2	85
13	CCNB1	85
15	TOP2A	84
